# Supplementary material for: Gene expression analysis reveals the tipping points during infant brain development for human and chimpanzee
Source: BMC Genomics. 2020 Mar 5;21(Suppl 1):74. doi: 10.1186/s12864-020-6465-8 (PMC7057467; doi:10.1186/s12864-020-6465-8)
Supplement: Supplementary file 3 — Additional file 3. 371 DNBs of human and 132 DNBs of chimpanzee. There are one gene which are overlaps of two parts DNBs. [file 12864_2020_6465_MOESM3_ESM.xls]

## Sheet: Sheet1
	We get 371 trigger DNBs of human and 132 DNBs of chimpanzee. There are one gene which are overlaps of two parts DNBs
species	Human DNBs	Chimpanzee DNBs	overlap
	ENSG00000002834	ENSG00000050344	ENSG00000118503
	ENSG00000003393	ENSG00000064300
	ENSG00000004478	ENSG00000070031
	ENSG00000005238	ENSG00000070476
	ENSG00000005302	ENSG00000079150
	ENSG00000006282	ENSG00000079459
	ENSG00000013441	ENSG00000090534
	ENSG00000013619	ENSG00000100124
	ENSG00000014216	ENSG00000100360
	ENSG00000020633	ENSG00000104881
	ENSG00000021776	ENSG00000105732
	ENSG00000028839	ENSG00000105954
	ENSG00000033100	ENSG00000106400
	ENSG00000037757	ENSG00000106692
	ENSG00000057663	ENSG00000107968
	ENSG00000059573	ENSG00000111144
	ENSG00000059728	ENSG00000111846
	ENSG00000059804	ENSG00000112294
	ENSG00000062194	ENSG00000112852
	ENSG00000062370	ENSG00000113396
	ENSG00000063660	ENSG00000115604
	ENSG00000064042	ENSG00000116353
	ENSG00000064102	ENSG00000116729
	ENSG00000064703	ENSG00000116745
	ENSG00000065325	ENSG00000116874
	ENSG00000066056	ENSG00000118503
	ENSG00000066422	ENSG00000119699
	ENSG00000068137	ENSG00000121039
	ENSG00000069869	ENSG00000122085
	ENSG00000070495	ENSG00000122592
	ENSG00000072682	ENSG00000124177
	ENSG00000072736	ENSG00000124701
	ENSG00000073614	ENSG00000124882
	ENSG00000074266	ENSG00000126062
	ENSG00000074800	ENSG00000126067
	ENSG00000076242	ENSG00000126460
	ENSG00000077684	ENSG00000127366
	ENSG00000080824	ENSG00000127527
	ENSG00000085063	ENSG00000129932
	ENSG00000086061	ENSG00000130755
	ENSG00000087074	ENSG00000132854
	ENSG00000088766	ENSG00000133020
	ENSG00000089351	ENSG00000135587
	ENSG00000091181	ENSG00000136059
	ENSG00000091732	ENSG00000136243
	ENSG00000092203	ENSG00000136457
	ENSG00000096384	ENSG00000137070
	ENSG00000096654	ENSG00000137693
	ENSG00000099899	ENSG00000138772
	ENSG00000100109	ENSG00000139209
	ENSG00000100373	ENSG00000140285
	ENSG00000100591	ENSG00000143363
	ENSG00000100601	ENSG00000143797
	ENSG00000100664	ENSG00000145386
	ENSG00000100836	ENSG00000146755
	ENSG00000100918	ENSG00000147003
	ENSG00000101361	ENSG00000147027
	ENSG00000101596	ENSG00000147183
	ENSG00000101752	ENSG00000147689
	ENSG00000102195	ENSG00000148459
	ENSG00000102786	ENSG00000153066
	ENSG00000104064	ENSG00000153266
	ENSG00000104093	ENSG00000154065
	ENSG00000104695	ENSG00000154727
	ENSG00000104725	ENSG00000156471
	ENSG00000105523	ENSG00000156671
	ENSG00000105939	ENSG00000158485
	ENSG00000105993	ENSG00000159023
	ENSG00000106366	ENSG00000159516
	ENSG00000106868	ENSG00000160013
	ENSG00000107140	ENSG00000161036
	ENSG00000107789	ENSG00000161180
	ENSG00000107864	ENSG00000161653
	ENSG00000108039	ENSG00000162144
	ENSG00000108256	ENSG00000162461
	ENSG00000108312	ENSG00000163075
	ENSG00000109113	ENSG00000163214
	ENSG00000109332	ENSG00000163235
	ENSG00000109606	ENSG00000163564
	ENSG00000109846	ENSG00000163877
	ENSG00000110048	ENSG00000164105
	ENSG00000110060	ENSG00000164220
	ENSG00000110172	ENSG00000164266
	ENSG00000110955	ENSG00000166130
	ENSG00000110958	ENSG00000166540
	ENSG00000111011	ENSG00000167123
	ENSG00000111707	ENSG00000167595
	ENSG00000112110	ENSG00000168597
	ENSG00000112214	ENSG00000170037
	ENSG00000112658	ENSG00000171435
	ENSG00000112773	ENSG00000172497
	ENSG00000113580	ENSG00000173826
	ENSG00000114120	ENSG00000176890
	ENSG00000114315	ENSG00000177202
	ENSG00000114416	ENSG00000178171
	ENSG00000115484	ENSG00000178502
	ENSG00000115540	ENSG00000178982
	ENSG00000115541	ENSG00000179256
	ENSG00000115590	ENSG00000179526
	ENSG00000116044	ENSG00000179639
	ENSG00000116161	ENSG00000179774
	ENSG00000116176	ENSG00000183470
	ENSG00000116741	ENSG00000183706
	ENSG00000116815	ENSG00000184967
	ENSG00000117425	ENSG00000185015
	ENSG00000118503	ENSG00000185278
	ENSG00000120210	ENSG00000185633
	ENSG00000120211	ENSG00000186029
	ENSG00000120438	ENSG00000186567
	ENSG00000120694	ENSG00000186818
	ENSG00000120738	ENSG00000187800
	ENSG00000120802	ENSG00000187840
	ENSG00000120896	ENSG00000196214
	ENSG00000122121	ENSG00000196227
	ENSG00000122877	ENSG00000196596
	ENSG00000123689	ENSG00000197261
	ENSG00000123975	ENSG00000197680
	ENSG00000124787	ENSG00000197734
	ENSG00000125740	ENSG00000198178
	ENSG00000125846	ENSG00000203791
	ENSG00000126259	ENSG00000204187
	ENSG00000127311	ENSG00000204460
	ENSG00000128311	ENSG00000205649
	ENSG00000128585	ENSG00000206029
	ENSG00000130589	ENSG00000212772
	ENSG00000130720	ENSG00000213347
	ENSG00000130957	ENSG00000213786
	ENSG00000131019	ENSG00000213988
	ENSG00000131115	ENSG00000214588
	ENSG00000131634	ENSG00000215261
	ENSG00000131747	ENSG00000215271
	ENSG00000131910	ENSG00000215490
	ENSG00000132002
	ENSG00000132423
	ENSG00000132823
	ENSG00000132952
	ENSG00000133063
	ENSG00000133624
	ENSG00000133739
	ENSG00000133808
	ENSG00000134531
	ENSG00000134709
	ENSG00000135046
	ENSG00000135297
	ENSG00000135334
	ENSG00000135341
	ENSG00000135373
	ENSG00000135443
	ENSG00000135622
	ENSG00000135655
	ENSG00000135698
	ENSG00000136146
	ENSG00000136280
	ENSG00000136527
	ENSG00000136944
	ENSG00000136999
	ENSG00000137074
	ENSG00000137080
	ENSG00000137313
	ENSG00000137463
	ENSG00000137804
	ENSG00000137814
	ENSG00000137955
	ENSG00000138303
	ENSG00000139163
	ENSG00000139200
	ENSG00000140264
	ENSG00000140403
	ENSG00000140488
	ENSG00000140931
	ENSG00000140986
	ENSG00000141699
	ENSG00000141985
	ENSG00000141994
	ENSG00000142528
	ENSG00000142687
	ENSG00000142871
	ENSG00000142949
	ENSG00000143384
	ENSG00000143469
	ENSG00000143515
	ENSG00000143612
	ENSG00000145050
	ENSG00000146001
	ENSG00000146215
	ENSG00000146416
	ENSG00000147174
	ENSG00000147202
	ENSG00000147408
	ENSG00000147457
	ENSG00000147475
	ENSG00000147679
	ENSG00000148154
	ENSG00000148339
	ENSG00000148735
	ENSG00000148840
	ENSG00000149212
	ENSG00000149243
	ENSG00000149257
	ENSG00000149582
	ENSG00000149781
	ENSG00000149923
	ENSG00000151929
	ENSG00000152049
	ENSG00000152137
	ENSG00000153487
	ENSG00000156958
	ENSG00000157259
	ENSG00000157502
	ENSG00000157540
	ENSG00000158092
	ENSG00000158201
	ENSG00000158927
	ENSG00000159224
	ENSG00000159248
	ENSG00000160570
	ENSG00000160813
	ENSG00000160888
	ENSG00000161149
	ENSG00000162616
	ENSG00000162783
	ENSG00000162924
	ENSG00000163002
	ENSG00000163344
	ENSG00000163508
	ENSG00000163576
	ENSG00000163625
	ENSG00000163642
	ENSG00000163659
	ENSG00000164070
	ENSG00000164162
	ENSG00000164318
	ENSG00000164463
	ENSG00000164603
	ENSG00000164744
	ENSG00000164889
	ENSG00000164949
	ENSG00000165030
	ENSG00000165113
	ENSG00000165215
	ENSG00000165312
	ENSG00000165355
	ENSG00000165389
	ENSG00000165416
	ENSG00000166226
	ENSG00000166349
	ENSG00000166507
	ENSG00000166598
	ENSG00000166888
	ENSG00000167468
	ENSG00000167528
	ENSG00000167780
	ENSG00000168264
	ENSG00000168269
	ENSG00000168374
	ENSG00000168404
	ENSG00000168439
	ENSG00000168621
	ENSG00000168679
	ENSG00000168781
	ENSG00000168806
	ENSG00000169814
	ENSG00000170345
	ENSG00000170502
	ENSG00000170606
	ENSG00000170745
	ENSG00000171451
	ENSG00000171490
	ENSG00000171567
	ENSG00000172071
	ENSG00000172530
	ENSG00000172602
	ENSG00000172766
	ENSG00000172922
	ENSG00000172927
	ENSG00000173110
	ENSG00000173402
	ENSG00000174136
	ENSG00000174173
	ENSG00000174405
	ENSG00000174485
	ENSG00000174576
	ENSG00000174606
	ENSG00000174792
	ENSG00000175061
	ENSG00000175161
	ENSG00000175197
	ENSG00000175895
	ENSG00000176018
	ENSG00000176177
	ENSG00000176358
	ENSG00000176788
	ENSG00000176973
	ENSG00000177182
	ENSG00000177189
	ENSG00000177548
	ENSG00000177606
	ENSG00000178006
	ENSG00000178150
	ENSG00000178381
	ENSG00000179021
	ENSG00000179119
	ENSG00000179912
	ENSG00000180525
	ENSG00000180573
	ENSG00000180801
	ENSG00000181029
	ENSG00000181089
	ENSG00000181744
	ENSG00000182179
	ENSG00000182397
	ENSG00000182400
	ENSG00000182831
	ENSG00000183535
	ENSG00000183878
	ENSG00000184378
	ENSG00000184497
	ENSG00000184698
	ENSG00000185219
	ENSG00000185222
	ENSG00000185551
	ENSG00000185672
	ENSG00000185904
	ENSG00000186198
	ENSG00000186352
	ENSG00000186416
	ENSG00000186462
	ENSG00000186594
	ENSG00000186603
	ENSG00000187189
	ENSG00000187608
	ENSG00000187838
	ENSG00000188206
	ENSG00000188636
	ENSG00000189162
	ENSG00000196132
	ENSG00000196358
	ENSG00000197121
	ENSG00000197122
	ENSG00000197279
	ENSG00000197713
	ENSG00000197747
	ENSG00000197775
	ENSG00000197846
	ENSG00000198290
	ENSG00000198597
	ENSG00000198598
	ENSG00000198743
	ENSG00000198824
	ENSG00000198858
	ENSG00000200264
	ENSG00000201839
	ENSG00000203500
	ENSG00000204388
	ENSG00000204389
	ENSG00000204390
	ENSG00000204435
	ENSG00000204684
	ENSG00000205777
	ENSG00000205808
	ENSG00000207405
	ENSG00000212779
	ENSG00000212794
	ENSG00000213457
	ENSG00000213802
	ENSG00000213977
	ENSG00000214955
	ENSG00000215030
	ENSG00000215231
	ENSG00000215503
	ENSG00000215810
