# Supplementary material for: Gene expression analysis reveals the tipping points during infant brain development for human and chimpanzee
Source: BMC Genomics. 2020 Mar 5;21(Suppl 1):74. doi: 10.1186/s12864-020-6465-8 (PMC7057467; doi:10.1186/s12864-020-6465-8)
Supplement: Supplementary file 4 — Additional file 4. The DEGs of human and chimpanzee around the tipping point. The overlap genes between DNBs and DEGs of two species. [file 12864_2020_6465_MOESM4_ESM.xls]

## Sheet: Human DEGs
We reliably detected and quantified the samples of human’s significant differentially expressed genes(DEGs) around 3 months and get 341 significant differentially expressed genes from human(ANOVA false discovery rate (FDR)< 0.01 and fold-change > 2). Similarly, we detected 396 significant differentially expressed genes (DEGs) from chimpanzee
Human DEGs
	human_56days	human_62days	human_89days	human_92days	human_118days	human_139days	human_141days	human_188days	human_198days	p-value	fold change	Up(1) and Dn(-1)
ENSG00000205837	36.2035	75.732	31.3845	58.3122	121.02	2.49364	10.3278	2.35149	1.83804	0.0137915	0.0659029	-1
ENSG00000128383	63.0214	12.6009	36.7026	45.463	69.7415	3.37594	3.67028	2.86291	4.36571	0.00819776	0.0784231	-1
ENSG00000161573	89.8532	95.0959	67.1198	50.4723	106.532	5.94004	6.7436	10.4501	11.3082	0.000387615	0.105244	-1
ENSG00000182508	10.4705	39.6153	67.9419	49.9825	90.8822	8.40956	4.65565	11.4932	3.72958	0.0228496	0.136582	-1
ENSG00000203697	77.055	139.572	107.039	52.3814	137.213	21.9121	24.7407	3.2745	10.3026	0.00301688	0.146685	-1
ENSG00000101542	10.8932	30.1375	10.3177	54.0278	26.289	3.71522	3.23792	6.34141	2.45933	0.0432053	0.149564	-1
ENSG00000100565	18.2723	73.9792	71.1055	8.06743	72.2478	3.9366	3.979	17.3599	5.09414	0.0443582	0.155792	-1
ENSG00000158050	213.85	192.333	195.924	174.881	143.193	11.2591	20.3876	79.136	7.23171	0.00011397	0.160314	-1
ENSG00000132465	31.5192	19.4988	63.5417	38.8829	63.2803	3.79179	1.43694	21.6848	1.18878	0.0121895	0.162087	-1
ENSG00000128519	67.4289	46.6314	36.7542	31.3609	84.9819	17.1047	10.4954	2.21659	5.07997	0.00655122	0.163278	-1
ENSG00000137473	53.9229	2.62467	78.1957	52.1524	80.4475	4.91593	3.3111	19.304	8.24012	0.0285614	0.167253	-1
ENSG00000180819	20.1196	87.6288	75.6217	16.1376	54.2066	9.5931	8.05185	7.76636	8.66132	0.0358518	0.167869	-1
ENSG00000110244	133.303	125.958	161.357	17.4071	113.587	18.2926	10.7878	33.5671	11.7934	0.0139689	0.16869	-1
ENSG00000131914	63.0338	160.651	79.049	97.5751	51.7274	40.2135	0.871577	9.95324	10.4289	0.0138605	0.169973	-1
ENSG00000104899	207.02	121.13	44.2315	84.4502	52.3399	8.38415	28.3704	27.6019	6.63887	0.0424031	0.174291	-1
ENSG00000105371	66.0202	80.0038	108.469	92.9325	74.9451	8.94352	7.59012	12.1777	30.6159	0.000172391	0.175578	-1
ENSG00000090534	82.0267	63.2637	12.6531	70.437	82.883	12.9529	8.97239	9.99304	12.568	0.0102515	0.178652	-1
ENSG00000168685	10.7468	31.6934	85.7292	77.5603	34.0124	10.6202	4.16848	9.2713	10.24	0.047203	0.178838	-1
ENSG00000185972	59.0732	41.3676	68.2071	67.6686	6.5191	8.30468	4.71739	15.6392	6.21976	0.0200481	0.179551	-1
ENSG00000160318	151.419	19.2514	78.2875	45.1295	152.325	15.3989	20.6057	15.5202	13.2759	0.0498844	0.181449	-1
ENSG00000143595	117.007	69.6805	139.217	85.8242	12.7338	21.1817	6.86053	9.34371	24.3009	0.0269046	0.181662	-1
ENSG00000152672	124.078	87.0378	53.6243	29.9637	117.903	21.6491	4.74999	22.7861	12.022	0.0148273	0.185429	-1
ENSG00000172361	47.1625	41.9481	102.764	82.556	36.8838	8.10438	2.89244	25.2443	9.96816	0.0126425	0.185541	-1
ENSG00000179046	58.6993	53.3593	4.78096	53.2322	90.9253	11.6813	19.1679	4.11351	4.0959	0.0323123	0.187064	-1
ENSG00000101188	214.394	160.832	115.56	53.5381	107.562	6.32396	31.1613	54.0439	7.13617	0.0135287	0.189192	-1
ENSG00000184785	22.8544	56.2048	117.196	45.1915	135.222	8.70143	18.2441	25.143	8.36468	0.0455156	0.200618	-1
ENSG00000092470	125.567	119.419	5.4031	69.5438	152.782	3.13477	4.84485	40.2271	27.8322	0.0427149	0.20107	-1
ENSG00000163472	29.5322	46.3991	82.9664	90.8074	111.468	7.87219	6.809	32.8242	11.2069	0.0144553	0.2032	-1
ENSG00000173480	87.2042	91.8366	104.388	66.3472	109.945	37.1329	10.6668	1.35063	26.3765	0.000311408	0.205361	-1
ENSG00000197561	62.8012	8.39527	70.0353	56.214	29.9956	17.3684	4.1736	3.81862	12.4778	0.0305275	0.207957	-1
ENSG00000185033	174.147	32.3717	73.0276	181.203	118.188	58.5698	2.4544	7.71168	28.0552	0.0323854	0.208984	-1
ENSG00000135180	52.633	88.4047	25.4329	39.1947	65.7612	19.0747	5.8884	12.2373	8.42698	0.0112668	0.210128	-1
ENSG00000078589	47.2538	66.1854	40.9289	32.4122	51.8488	8.34006	11.7323	4.02566	17.082	0.000941617	0.215712	-1
ENSG00000105011	101.92	101.494	36.9868	56.1431	28.265	21.0147	20.0532	12.1354	3.21583	0.0263301	0.217124	-1
ENSG00000211650	107.22	81.5725	113.498	47.9785	67.144	2.18345	21.8447	7.59445	41.0858	0.00443966	0.217736	-1
ENSG00000183542	78.1152	112.766	29.4657	46.2471	101.572	5.69657	12.1376	37.5872	9.38288	0.0196644	0.220024	-1
ENSG00000135480	4.08804	66.122	53.7006	31.2857	58.7735	3.86583	3.76442	5.09433	26.4389	0.0468468	0.228791	-1
ENSG00000130055	190.931	212.961	83.269	12.5556	178.734	35.1105	17.2865	55.7649	16.2723	0.0482687	0.229262	-1
ENSG00000144820	29.5922	49.6761	62.1698	25.4853	90.1234	14.3796	1.79502	16.2597	15.3969	0.0234208	0.2326	-1
ENSG00000197849	14.9847	117.732	57.1352	116.828	87.8375	45.4969	6.48159	18.136	3.37719	0.0374754	0.232853	-1
ENSG00000146678	85.451	61.6383	58.1236	52.8845	54.1087	4.51616	9.10517	3.61957	42.0985	0.00269931	0.237581	-1
ENSG00000215261	12.2466	17.3675	54.8867	51.8773	54.1514	11.1116	12.0542	3.9166	10.0068	0.0338482	0.24333	-1
ENSG00000178826	101.344	50.1214	68.4737	66.1931	67.9532	14.2947	18.0045	33.5167	5.11061	0.00172609	0.250386	-1
ENSG00000188170	6106.23	7440	7434.35	8477.17	647.397	2238.2	452.801	2043.55	1379.69	0.0276384	0.25387	-1
ENSG00000164825	54.6302	146.526	121.363	27.3699	80.6234	7.01952	46.8554	4.30891	29.9603	0.0437052	0.255928	-1
ENSG00000132514	58.8602	76.0476	77.0824	29.1077	77.2005	11.6229	13.9152	36.468	4.75892	0.00619531	0.262195	-1
ENSG00000184743	13.8372	50.1878	22.9974	56.8607	57.921	17.4981	14.0546	3.04928	7.76595	0.0280063	0.262432	-1
ENSG00000172955	64.8987	105.213	50.5787	101.265	142.154	11.0007	22.1099	46.8945	17.5837	0.0100508	0.262839	-1
ENSG00000213658	191.114	119.933	77.562	82.7016	155.731	45.6871	62.7278	8.89534	18.2576	0.0113244	0.270253	-1
ENSG00000137869	134.22	28.0203	122.511	51.3361	92.3656	56.6247	12.3057	5.5523	18.848	0.0421548	0.27229	-1
ENSG00000174093	563.972	375.08	385.424	539.714	100.126	241.282	0.847705	8.0218	178.784	0.0330968	0.272954	-1
ENSG00000137975	34.6136	20.3343	27.4364	41.5927	39.3809	14.7658	6.63167	9.36607	4.94023	0.00172809	0.273202	-1
ENSG00000136010	98.8884	17.7222	111.893	55.2359	79.2634	5.64518	5.17435	57.9243	11.0063	0.0479986	0.27462	-1
ENSG00000164520	20.5612	40.4256	58.6683	77.8659	60.8622	16.3761	18.9029	8.52204	13.4367	0.0128086	0.276903	-1
ENSG00000165555	80.7939	121.85	31.641	72.3188	75.6377	61.2055	13.29	4.49259	5.81148	0.028558	0.27731	-1
ENSG00000007312	115.767	81.9531	124.021	119.929	101.88	67.7969	5.79167	5.16023	43.1122	0.00176419	0.280243	-1
ENSG00000155275	13.7867	64.3984	36.9051	49.2625	34.5463	7.90476	18.1972	10.1808	8.90117	0.0221273	0.283963	-1
ENSG00000166329	85.7603	97.363	137.777	87.7714	168.077	53.8215	12.1668	57.1147	8.95327	0.00664028	0.286209	-1
ENSG00000109684	7.65056	46.2216	46.0945	37.4695	19.1572	8.4435	5.86565	15.5206	6.0804	0.0413089	0.286651	-1
ENSG00000211452	73.2952	66.5061	21.8151	39.9003	27.15	15.9163	25.0644	6.36561	6.47881	0.0350076	0.294234	-1
ENSG00000122641	169.972	189.293	95.6337	69.1414	95.1041	16.6431	15.5252	92.8721	21.7407	0.0272046	0.296338	-1
ENSG00000188283	76.9009	105.975	139.677	73.3862	87.4056	12.7297	6.93749	54.3092	42.1357	0.0054039	0.300283	-1
ENSG00000169050	172.438	53.0574	106.527	120.304	189.374	40.8856	18.1675	87.3154	7.78821	0.0252745	0.30029	-1
ENSG00000177694	32.2656	80.2249	69.28	37.7407	58.8388	55.583	3.60307	4.98744	3.95497	0.0396733	0.305948	-1
ENSG00000170893	49.9076	44.9165	151.838	77.1974	97.4682	19.3871	45.7923	23.7788	15.2621	0.0378305	0.309202	-1
ENSG00000183840	95.7639	57.1273	66.5861	35.1265	78.72	9.55236	54.8884	7.02566	11.6337	0.0199447	0.311634	-1
ENSG00000005381	37.3201	53.378	22.8281	66.7862	52.1828	15.2677	11.2571	25.0568	6.69699	0.0104451	0.313332	-1
ENSG00000172846	69.4365	43.2832	64.0514	78.7581	94.2559	38.9844	38.3594	6.36811	4.0476	0.00707739	0.313619	-1
ENSG00000114268	75.6936	108.197	154.105	146.295	108.848	50.6468	22.0095	57.243	19.8726	0.0029836	0.315634	-1
ENSG00000106244	126.415	139.285	165.124	96.6519	101.51	82.0614	8.46923	41.8292	28.6754	0.00342628	0.32003	-1
ENSG00000125089	224.884	116.878	226.857	107.963	177.131	60.7532	40.7904	98.4997	20.791	0.00905594	0.323344	-1
ENSG00000133247	187.527	253.352	210.085	243.851	230.853	143.574	48.263	64.0815	36.6767	0.000515099	0.324912	-1
ENSG00000197155	110.74	107.887	160.578	73.2165	64.4342	55.656	4.03028	55.7841	20.1319	0.0172967	0.32795	-1
ENSG00000057149	101.859	72.6137	43.2058	57.558	62.0716	7.57213	33.4644	8.31253	39.2933	0.0113428	0.328492	-1
ENSG00000178473	59.9831	52.0488	67.3091	52.3043	11.8997	18.1343	23.0294	10.9973	12.2532	0.0224722	0.330607	-1
ENSG00000143768	19.8215	54.5513	105.992	58.679	70.6882	16.5663	27.9937	11.122	26.9682	0.0377625	0.333555	-1
ENSG00000112761	11.9748	9.90775	8.44104	7.7428	18.3731	3.85339	6.02849	3.56375	1.63571	0.0139536	0.334016	-1
ENSG00000134013	65.3852	103.953	80.9165	11.5116	69.2652	40.4999	13.4585	9.78376	26.0729	0.0483287	0.339148	-1
ENSG00000212709	141.465	171.166	206.12	83.5784	130.491	117.363	22.0406	18.2522	45.5976	0.0170883	0.346698	-1
ENSG00000140545	315.966	352.674	183.031	345.503	459.344	133.605	132.825	23.3743	171.948	0.00717797	0.348436	-1
ENSG00000166851	134.236	140.444	154.31	33.3399	91.9381	17.7242	15.5941	59.1055	62.3949	0.0334814	0.349151	-1
ENSG00000075218	39.6124	69.1121	60.86	66.1399	75.8373	12.514	23.7452	37.3928	13.9386	0.00223993	0.351417	-1
ENSG00000119737	80.3699	21.6533	124.21	70.6532	77.3638	20.7362	51.7479	28.5232	4.54817	0.0492523	0.352556	-1
ENSG00000118972	34.4674	40.849	73.9185	27.2788	56.6913	8.56645	26.4442	12.2249	19.097	0.0206776	0.355548	-1
ENSG00000141505	161.185	160.439	134.47	149.613	170.742	96.6454	40.1795	75.2728	12.0582	0.000857738	0.360867	-1
ENSG00000166263	93.2948	110.925	51.6505	117.456	184.425	21.4746	50.7994	57.8282	30.9887	0.0267653	0.361028	-1
ENSG00000172476	73.8699	84.9058	33.1653	109.81	54.5025	47.6951	2.44219	3.32858	50.2745	0.0473803	0.363998	-1
ENSG00000113083	55.0931	33.0828	80.6877	49.2168	82.4862	21.3201	8.19676	7.84335	50.2469	0.0282092	0.364341	-1
ENSG00000133710	90.8194	67.163	94.8252	56.2299	63.6517	19.7636	24.3406	22.3931	42.8693	0.00201328	0.366816	-1
ENSG00000205929	97.4559	74.4621	83.5846	133.759	75.9209	2.55099	67.8611	62.5583	3.98429	0.021971	0.368013	-1
ENSG00000142611	219.409	157.054	226.181	140.095	159.859	122.677	42.8064	45.326	55.9447	0.00321754	0.369425	-1
ENSG00000186329	125.88	114.803	105.996	49.9147	95.5305	45.3775	87.682	5.89269	7.5841	0.0289271	0.372203	-1
ENSG00000148841	58.3922	86.5342	102.175	83.2107	15.0972	44.3984	18.0331	24.1651	16.7665	0.04861	0.37406	-1
ENSG00000176887	3265.55	2305.02	4188.68	1109.74	1568.76	794.097	1062.76	1014.43	860.119	0.0448565	0.375008	-1
ENSG00000213420	67.3937	118.865	177.835	62.15	80.3371	30.6403	71.2232	36.5985	15.829	0.0498886	0.380717	-1
ENSG00000180385	279.086	92.6391	187.168	179.178	219.82	14.8813	100.123	15.1138	161.937	0.0384467	0.381117	-1
ENSG00000125900	106.62	99.6132	133.002	87.4066	165.317	68.8289	14.8142	41.8333	55.2499	0.00584275	0.381628	-1
ENSG00000153930	108.965	73.8431	60.058	66.7953	82.7077	17.9035	90.2141	3.57619	8.77894	0.0481351	0.3838	-1
ENSG00000188910	63.7915	49.4811	61.3341	67.2135	114.356	10.8821	17.0535	54.8363	27.1856	0.0242763	0.385896	-1
ENSG00000105880	61.8623	149.44	98.543	165.558	192.367	20.4311	75.9717	51.2226	58.8712	0.0241584	0.386541	-1
ENSG00000184384	81.7562	87.9669	147.554	54.4418	75.3372	49.3844	12.9623	38.8664	38.0425	0.0235508	0.389369	-1
ENSG00000087903	76.3194	95.5047	51.13	87.7977	101.442	5.01255	74.7711	16.073	32.8932	0.0201922	0.390441	-1
ENSG00000129696	242.218	268.513	208.915	166.561	233.817	7.87154	77.2997	134.98	130.44	0.00408919	0.391276	-1
ENSG00000162873	424.316	257.486	475.066	193.824	142.797	129.564	134.616	111.958	91.3598	0.0435199	0.39128	-1
ENSG00000084093	114.074	44.4981	79.9229	53.8588	72.436	6.55811	9.94189	39.4015	59.1748	0.0400602	0.394325	-1
ENSG00000085999	117.508	65.5735	51.6574	94.0112	100.325	10.5186	64.8494	12.2162	48.0955	0.0234992	0.395268	-1
ENSG00000166407	96.5959	126.875	182.008	31.0065	125.827	44.7744	66.3199	36.8631	29.8991	0.049959	0.395369	-1
ENSG00000176309	68.4383	65.3313	106.073	96.3086	157.734	11.7435	8.75224	65.4895	70.5718	0.0416573	0.396239	-1
ENSG00000215217	105.829	79.1932	166.007	160.51	183.538	33.6919	30.513	55.9556	100.571	0.016044	0.396956	-1
ENSG00000110665	56.8347	81.8908	64.6877	43.8352	56.5522	21.3981	18.3411	39.0711	17.8584	0.00322878	0.397747	-1
ENSG00000123342	90.6329	61.3855	107.208	66.0307	60.3048	8.68857	32.7992	46.5877	35.2385	0.00819201	0.399786	-1
ENSG00000143630	607.107	435.839	484.786	190.279	263.437	216.665	128.564	163.45	126.005	0.0300489	0.400392	-1
ENSG00000091106	35.6474	36.4898	76.5008	68.1694	60.9143	7.34743	10.5491	17.4089	54.0717	0.0420342	0.402279	-1
ENSG00000106410	87.1721	104.958	130.707	63.071	103.064	14.4747	79.6382	52.5101	12.3029	0.0185088	0.406276	-1
ENSG00000177464	152.291	57.3171	99.7646	67.7021	89.6586	28.7805	36.5791	65.6898	21.4733	0.0316206	0.408485	-1
ENSG00000121335	92.4793	107.182	91.6799	39.804	70.41	23.9918	18.5084	66.4115	22.5164	0.0240242	0.409122	-1
ENSG00000154124	118.026	110.164	92.3653	123.656	76.7583	24.9215	86.7284	40.6796	18.2832	0.00787256	0.409363	-1
ENSG00000099810	82.0655	51.7284	46.1995	43.6509	22.6102	8.98811	35.0165	21.5809	15.204	0.0447573	0.410091	-1
ENSG00000198625	160.255	116.697	105.058	62.4523	116.397	31.2887	93.2812	45.8443	14.0619	0.0246237	0.411146	-1
ENSG00000159648	145.95	77.0901	107.024	96.7073	115.942	59.5868	23.6179	25.5267	70.2813	0.00630504	0.41231	-1
ENSG00000215475	790.11	684.625	1084.7	615.686	493.982	301.614	278.458	361.571	271.827	0.00718764	0.413409	-1
ENSG00000215447	312.858	373.79	453.258	374.636	157.879	211.992	77.2352	124.884	142.136	0.0152156	0.41575	-1
ENSG00000196584	643.334	489.385	464.267	495.077	498.362	143.207	227.762	311.741	179.673	0.000417534	0.416139	-1
ENSG00000088876	225.012	187.469	158.197	121.962	220.919	31.7038	42.0038	140.106	92.3255	0.0112439	0.418882	-1
ENSG00000214046	74.1981	114.311	177.092	99.4182	86.9251	17.9237	31.9499	48.0232	87.4522	0.0333975	0.419764	-1
ENSG00000152254	165.476	115.234	130.874	95.9894	161.916	78.0365	55.0012	59.3673	34.1602	0.0027413	0.423019	-1
ENSG00000127241	150.333	84.8351	101.606	99.0609	120.625	83.7937	7.10957	85.193	12.2899	0.0264361	0.42318	-1
ENSG00000163467	83.6872	35.8635	35.2394	52.7718	37.6217	15.001	7.26085	29.4433	31.4183	0.045804	0.423782	-1
ENSG00000169429	69.8135	78.0202	48.9439	97.7805	42.6586	49.9474	7.74684	17.1874	40.1549	0.029806	0.426419	-1
ENSG00000081277	20.6482	5.64413	16.8374	17.4784	9.46723	7.30555	5.87944	6.21762	4.81091	0.0410474	0.431919	-1
ENSG00000117560	57.1721	68.4867	73.8851	88.8691	55.2619	22.5164	31.4341	44.5673	21.0387	0.00241397	0.434846	-1
ENSG00000112578	223.272	315.423	317.209	228.596	189.306	174.027	117.744	58.1587	94.0867	0.00555405	0.435719	-1
ENSG00000004838	137.362	100.177	74.3044	112.827	111.716	16.9074	23.9818	63.0492	83.8662	0.012818	0.437661	-1
ENSG00000125977	308.672	203.177	315.015	252.515	229.407	151.182	113.582	113.814	81.3567	0.00115496	0.439276	-1
ENSG00000102055	12.3793	5.83032	5.2219	12.0111	7.02782	2.25254	3.99805	4.53097	4.14533	0.0332539	0.439331	-1
ENSG00000176994	58.9839	43.5642	32.6006	21.2249	21.5349	20.0309	15.0088	12.6108	15.3011	0.046617	0.442303	-1
ENSG00000137648	17.9044	24.4871	9.62608	13.6087	23.3613	5.97205	11.0825	8.76614	5.69338	0.0223407	0.442676	-1
ENSG00000152463	112.041	67.1992	117.116	54.2207	87.1117	17.343	44.465	40.9569	52.4215	0.0157484	0.443199	-1
ENSG00000187815	106.221	251.43	362.016	207.435	260.756	37.2989	138.521	142.455	105.834	0.0382551	0.446296	-1
ENSG00000182162	127.524	71.7464	120.536	87.7348	118.512	8.04185	94.6359	37.3572	47.9152	0.022574	0.446604	-1
ENSG00000168386	92.581	88.8815	93.4386	150.796	98.4024	55.1741	63.1859	11.7073	57.9501	0.0107718	0.44843	-1
ENSG00000086506	298.055	275.957	177.744	125.227	197.737	20.0489	158.345	98.193	111.068	0.0316843	0.45088	-1
ENSG00000137285	19511.9	13220.3	18945.9	10411.9	13265.2	10895.6	7230.12	4074.58	5044.97	0.0110964	0.451947	-1
ENSG00000151514	335.093	231.054	185.663	226.083	152.507	154.919	103.653	86.4359	63.9297	0.015282	0.452204	-1
ENSG00000196668	200.226	89.4142	185.322	116.373	105.786	22.5897	61.1675	109.947	58.9988	0.0376735	0.453119	-1
ENSG00000149346	87.2879	229.891	192.035	150.632	205.827	90.4614	90.255	67.8502	67.0873	0.0139931	0.455793	-1
ENSG00000140534	97.3876	68.1286	71.0699	50.9989	64.1778	9.74076	45.9259	8.19249	64.6436	0.0375978	0.456639	-1
ENSG00000167900	45.5472	56.4682	21.785	79.5525	50.0305	20.3759	36.086	17.1383	19.4174	0.0443149	0.458877	-1
ENSG00000078177	330.129	349.962	595.688	339.756	332.971	216.911	171.859	160.158	167.864	0.0095658	0.459834	-1
ENSG00000124215	63.0378	25.0501	59.8396	40.5224	36.9128	14.1549	12.8882	33.733	22.569	0.0331855	0.462284	-1
ENSG00000167617	142.437	88.7423	95.1187	95.5159	63.27	21.693	57.8465	26.6316	73.6802	0.024254	0.463455	-1
ENSG00000181016	134.687	123.438	117.776	226.523	158.204	89.6637	76.6298	92.1316	23.8341	0.0178908	0.463859	-1
ENSG00000205129	261.109	144.433	181.994	292.473	253.05	125.412	109.26	166.988	20.0472	0.021773	0.465231	-1
ENSG00000177519	4210.25	4606.8	5295.68	2177.2	2422	1019.62	2465.9	1520.26	1977.21	0.0321669	0.466479	-1
ENSG00000185955	237.228	192.054	168.328	161.275	241.645	102.934	117.523	99.9405	53.3884	0.00220212	0.466985	-1
ENSG00000173762	138.529	103.506	105.063	82.0828	59.3325	20.5419	79.4957	73.2712	9.49097	0.0476266	0.467745	-1
ENSG00000213139	218.823	190.738	289.615	151.804	243.99	33.2593	116.515	147.334	114.847	0.0113968	0.470281	-1
ENSG00000147119	708.644	358.859	541.283	491.668	348.853	347.771	168.922	219.061	188.283	0.0168236	0.471581	-1
ENSG00000181104	118.04	127.46	129.068	139.085	120.163	12.7604	76.6296	117.645	32.3284	0.0154146	0.472069	-1
ENSG00000166317	52.5731	61.1489	56.6445	25.8579	30.2882	19.5232	29.3942	20.3854	16.6739	0.0266294	0.474458	-1
ENSG00000165449	257.598	182.371	237.193	142.517	265.666	182.494	128.942	23.5456	78.0778	0.0252877	0.475724	-1
ENSG00000214522	452.755	360.645	549.449	393.414	345.738	232.528	108.412	309.823	159.975	0.00658268	0.482123	-1
ENSG00000169231	382.249	226.588	296.48	221.137	197.499	193.819	24.8191	122.663	169.64	0.029676	0.4824	-1
ENSG00000184208	157.135	99.3166	88.6153	95.3725	72.3191	44.4097	61.8336	45.308	46.6926	0.015758	0.483278	-1
ENSG00000133067	234.525	259.242	349.155	308.523	355.484	272.004	166.7	68.8141	81.2962	0.016807	0.488422	-1
ENSG00000100325	349.627	315.986	289.169	249.387	149.761	128.799	88.1817	171.423	140.767	0.0129744	0.48855	-1
ENSG00000132801	93.5359	231.206	220.18	165.172	143.183	52.9509	111.651	98.0202	71.1461	0.0259915	0.488951	-1
ENSG00000214771	351.15	156.905	220.357	302.069	288.522	125.673	90.2871	179.99	124.978	0.0151125	0.493676	-1
ENSG00000103202	639.245	240.854	684.125	499.689	559.267	319.747	225.189	315.49	176.556	0.0250107	0.494143	-1
ENSG00000126070	421.009	416.678	701.819	465.822	330.59	281.77	158.65	299.968	184.725	0.0186032	0.495048	-1
ENSG00000112742	78.6096	66.7615	106.59	82.6566	98.2281	76.6778	48.6507	25.8301	21.0304	0.0159359	0.497259	-1
ENSG00000178882	176.251	130.736	117.096	106.078	142.738	88.202	62.8843	66.6144	50.4283	0.00318227	0.498086	-1
ENSG00000155367	192.136	205.778	276.862	194.112	195.69	29.9539	175.76	134.883	83.7226	0.0148029	0.498225	-1
ENSG00000148926	232.423	110.015	193.606	224.893	130.235	87.2253	101.209	94.6249	72.6242	0.0168797	0.498899	-1
ENSG00000137501	348.545	326.862	264.593	403.513	521.649	606.878	586.566	677.154	1061.72	0.0132589	1.96519	1
ENSG00000120708	175.08	10.5324	115.839	207.295	163.427	346.473	253.433	181.534	280.777	0.0319509	1.97534	1
ENSG00000171942	6.11976	4.21584	3.62226	5.79801	4.57232	10.4498	12.4807	10.247	5.51455	0.0110254	1.98802	1
ENSG00000077809	133.907	142.85	257.215	59.4958	159.938	174.948	466.824	297.132	272.879	0.0496902	2.01051	1
ENSG00000122420	25.6426	16.5032	57.6946	59.0049	13.5867	93.2818	60.1471	47.4531	77.0851	0.0440886	2.01505	1
ENSG00000114812	189.523	187.024	140.043	258.016	641.044	418.418	576.751	602.552	689.566	0.0403209	2.01964	1
ENSG00000102098	64.5584	79.559	5.87511	113.566	45.0445	95.7242	156.223	133.922	113.619	0.0302322	2.02319	1
ENSG00000111665	70.1491	19.4619	48.7055	15.3801	45.3507	56.7287	64.5124	82.6503	118.386	0.0440396	2.02388	1
ENSG00000064787	190.374	127.52	135.351	203.455	215.042	233.225	303.459	416.687	458.878	0.00885231	2.02504	1
ENSG00000153162	64.8373	84.8577	76.2766	85.9527	32.3184	107.313	188.41	83.1105	179.058	0.0277784	2.02579	1
ENSG00000174165	58.9779	80.4824	51.3559	76.8382	54.0877	98.6089	165.971	132.512	125.852	0.00204827	2.03169	1
ENSG00000198835	34.6409	7.47455	13.3921	8.57621	26.2933	35.8376	49.0764	38.236	25.0318	0.0379031	2.0495	1
ENSG00000156966	79.8867	65.1899	38.4157	57.7098	39.1823	103.075	122.172	76.6338	158.122	0.0120327	2.05077	1
ENSG00000196810	166.018	192.392	2.99582	93.3146	190.097	204.119	387.486	260.796	210.15	0.0434478	2.05979	1
ENSG00000205030	14.0347	43.7252	17.4059	81.4771	98.7615	107.552	136.174	103.245	74.8794	0.0439178	2.06462	1
ENSG00000164078	49.4839	95.7535	27.9866	57.1049	22.4949	71.6082	117.689	107.594	120.936	0.0190998	2.0658	1
ENSG00000170801	43.028	20.0785	23.7149	29.7566	12.6202	39.6057	77.289	70.4208	29.4171	0.046584	2.0969	1
ENSG00000111332	131.778	65.701	23.9073	45.7685	93.5456	95.7903	182.031	132.013	197.655	0.0308962	2.10524	1
ENSG00000072274	2200.54	1567	1075.6	1646.85	2621.14	2729.27	3952.96	3759.17	4944.39	0.00493964	2.11085	1
ENSG00000158869	144.217	133.644	198.322	48.2966	64.6051	220.731	268.863	269.293	239.769	0.00509757	2.11908	1
ENSG00000107099	8.30719	61.5976	42.5449	56.7356	84.1081	126.001	78.2837	100.553	127.471	0.0135488	2.13344	1
ENSG00000184574	6.06759	48.37	82.5324	20.7715	79.4414	83.3244	95.558	99.7792	127.549	0.025755	2.14081	1
ENSG00000115942	21.1808	111.085	14.4102	190.368	105.852	180.48	176.774	209.446	195.876	0.0297207	2.15224	1
ENSG00000138172	72.2582	75.3988	46.4162	94.7359	149.47	167.703	151.38	222.739	213.753	0.00469155	2.15495	1
ENSG00000175764	4.07161	104.391	13.8144	71.7023	105.73	88.2183	139.557	134.777	156.841	0.0402354	2.16624	1
ENSG00000170458	97.0392	84.2699	46.885	7.97338	159.011	142.765	147.292	247.363	159.029	0.0332672	2.20296	1
ENSG00000130558	2462.87	4393.14	1749.74	6947.45	8814.96	8642.41	10071.1	11829.1	12455.7	0.0104103	2.20565	1
ENSG00000132965	190.903	103.787	119.771	109.091	157.268	214.484	254.342	415.924	322.483	0.00630615	2.21651	1
ENSG00000168748	14.7459	136.194	30.8258	88.4877	108.494	179.285	240.076	101.264	162.661	0.0341453	2.25509	1
ENSG00000173947	16.7504	34.826	27.6824	45.2092	18.1859	100.227	48.7014	60.8758	48.9518	0.021562	2.26734	1
ENSG00000173369	132.429	48.0378	94.2825	65.7618	54.7553	146.364	197.21	255.103	120.506	0.0150654	2.27436	1
ENSG00000115808	33.1453	61.4626	95.2868	101.032	51.3268	218.106	226.859	110.425	77.3411	0.0426963	2.3109	1
ENSG00000090659	70.1066	33.1889	17.2162	11.9247	28.7459	100.537	33.7473	74.4174	89.4598	0.0442796	2.31231	1
ENSG00000196878	46.8461	91.6502	23.804	93.3933	41.5632	148.008	149.743	172.937	79.7789	0.0133219	2.31478	1
ENSG00000204482	36.2106	44.1255	67.1941	25.6853	58.0022	73.5565	124.216	130.913	101.616	0.0034333	2.32628	1
ENSG00000176840	226.794	305.828	225.671	225.413	409.074	217.57	867.896	717.618	792.658	0.0291674	2.32964	1
ENSG00000171126	17.6921	35.612	36.0742	99.2362	63.0227	113.303	149.276	134.463	72.6534	0.0177223	2.33319	1
ENSG00000215557	11.0119	11.6178	17.1753	10.9011	17.1356	13.3786	46.2154	32.4869	34.7457	0.0222808	2.33681	1
ENSG00000182578	490.287	206.768	118.434	132.509	583.546	771.472	690.12	696.084	705.707	0.00763482	2.33701	1
ENSG00000184292	4.89932	28.013	38.9727	28.6377	32.1277	69.0799	79.7775	42.5561	56.5928	0.00771336	2.33703	1
ENSG00000144771	13.4683	18.1561	27.7043	45.0416	16.3557	58.9059	70.6026	20.9815	75.3646	0.0376309	2.3385	1
ENSG00000129277	37.4062	21.9243	7.63623	4.94381	79.8157	70.2483	61.8138	88.5796	63.7273	0.0417836	2.34278	1
ENSG00000135426	183.311	216.225	76.1904	295.503	599.008	585.014	482.628	710.141	797.287	0.0161324	2.34911	1
ENSG00000146109	63.647	172.337	9.63453	82.2133	170.878	258.617	190.201	256.123	232.368	0.0100698	2.34934	1
ENSG00000171051	103.117	141.059	34.3747	47.7351	106.683	190.097	216.402	192.249	216.561	0.00155041	2.35384	1
ENSG00000185602	83.6505	17.3407	58.3451	7.38264	20.558	79.0342	66.4041	79.0528	131.543	0.0417737	2.37639	1
ENSG00000171873	12.4661	97.4144	16.4404	120.556	38.4921	157.73	118.028	114.848	156.357	0.0212232	2.39586	1
ENSG00000135835	14.8388	12.5981	35.7664	22.7373	6.36587	32.9992	52.4315	33.2888	60.2615	0.0160721	2.42373	1
ENSG00000161921	59.6528	97.7722	7.98931	68.8835	98.5097	125.722	214.404	223.558	88.1335	0.0275352	2.44818	1
ENSG00000143867	37.2433	66.8961	8.62391	26.8369	18.1499	93.3347	90.1761	87.7697	38.4517	0.0249259	2.4543	1
ENSG00000035664	41.1313	12.3721	32.4118	11.4519	16.6612	53.0058	64.5609	22.3494	84.0065	0.0399926	2.45468	1
ENSG00000171659	363.222	152.165	25.1112	20.3343	231.174	253.3	387.778	457.215	461.165	0.0296329	2.46124	1
ENSG00000178038	23.032	31.8068	26.3101	34.6294	38.1772	75.7349	57.4023	69.5904	100.926	0.00121549	2.46543	1
ENSG00000148848	33.1626	16.0582	62.5859	87.7603	70.5491	152.246	144.337	115.689	130.447	0.00155331	2.5115	1
ENSG00000136960	415.093	296.642	272.376	593.978	456.928	488.456	1289.16	833.028	1495.62	0.0212547	2.52226	1
ENSG00000168079	75.7738	50.1936	108.532	74.5095	39.8601	113.702	114.75	211.104	265.4	0.0201685	2.52587	1
ENSG00000095585	52.0931	40.5124	31.4879	67.7906	203.112	182.122	218.224	189.741	208.931	0.0131201	2.52856	1
ENSG00000072133	13.4687	113.491	172.516	40.4045	8.88238	202.608	236.645	104.699	163.198	0.0445056	2.5345	1
ENSG00000110934	32.4535	28.3161	14.0545	15.1008	13.1151	53.0885	79.46	52.6137	26.6764	0.0179532	2.56986	1
ENSG00000148655	69.5724	108.346	32.9295	106.853	47.3638	169.625	291.73	174.867	116.088	0.016764	2.57595	1
ENSG00000172508	109.228	129.301	99.3601	166.881	211.652	180.012	537.234	345.317	427.171	0.0136922	2.59926	1
ENSG00000165105	19.0381	37.2646	13.1682	18.5448	11.8611	21.9749	53.4497	78.1344	54.3172	0.0258714	2.60166	1
ENSG00000124224	33.0251	7.01981	11.9379	68.5882	3.26317	62.8117	39.4256	73.8792	82.786	0.0411837	2.6134	1
ENSG00000133574	96.3434	56.5438	96.0985	10.4298	72.923	141.404	228.966	185.451	139.423	0.00435297	2.61497	1
ENSG00000149654	57.7224	165.913	171.726	338.293	241.674	344.963	472.528	607.884	617.29	0.00463792	2.61792	1
ENSG00000010030	12.3681	32.6051	20.3036	6.73733	65.1716	62.9592	111.409	47.6568	68.625	0.031047	2.64833	1
ENSG00000179178	106.053	120.306	59.0291	25.7402	81.5553	75.5141	337.594	202.562	233.398	0.0345727	2.70277	1
ENSG00000042980	5.19204	12.5753	45.9893	15.8825	115.565	90.8219	116.857	88.477	127.257	0.0298172	2.71134	1
ENSG00000134259	16.7749	24.9245	12.896	51.0885	73.7763	94.4469	87.8947	98.5455	108.555	0.00280632	2.71259	1
ENSG00000166527	13.2493	10.924	12.1798	30.7516	51.9789	90.244	92.3405	36.8345	39.5561	0.0393941	2.71841	1
ENSG00000132832	19.9776	25.7851	79.1667	133.203	225.436	254.403	190.565	251.282	356.547	0.0160576	2.72143	1
ENSG00000102780	75.1022	102.414	24.6352	92.8909	18.3998	116.726	199.041	183.738	183.294	0.00384453	2.72299	1
ENSG00000106538	70.1285	105.94	174.157	108.181	18.0193	161.619	205.535	385.276	288.996	0.0157924	2.73239	1
ENSG00000170545	62.4457	108.205	15.4289	32.9424	4.88703	111.907	94.4346	151.348	133.659	0.0133997	2.74302	1
ENSG00000104870	166.103	96.1845	69.0988	33.7201	115.893	234.917	215.341	407.161	200.126	0.0111909	2.7483	1
ENSG00000137309	25.5036	32.519	102.272	114.324	59.5521	121.079	147.072	238.394	229.47	0.00915206	2.75314	1
ENSG00000151631	9.63381	12.6995	8.05886	16.888	52.7197	22.9629	80.7224	70.4971	46.1767	0.0490904	2.75449	1
ENSG00000129538	513.267	334.745	298.141	231.984	360.087	461.101	936.274	1271.93	1172.21	0.00804323	2.76253	1
ENSG00000147133	8.48812	95.906	24.2495	90.9156	27.8073	140.744	135.956	90.3052	179.689	0.0126169	2.76257	1
ENSG00000180043	26.1327	17.8979	74.929	20.5992	9.09167	85.2235	29.677	87.5661	126.483	0.0476588	2.76614	1
ENSG00000132911	9.95945	88.2185	55.2096	12.5801	133.097	159.32	202.744	96.0761	206.929	0.018423	2.77979	1
ENSG00000167641	36.3811	14.3549	182.752	68.7868	58.2098	87.9968	219.734	231.643	262.341	0.0301925	2.77999	1
ENSG00000166006	18.1384	8.06051	65.9558	9.4137	46.9994	92.1575	83.5283	85.1259	70.2027	0.00591044	2.78505	1
ENSG00000168329	850.417	863.173	307.324	58.8928	1811.04	1828.75	2278.89	2589.62	2016.95	0.00697899	2.79959	1
ENSG00000176083	24.5876	72.2236	22.3159	91.0905	29.5374	81.4658	163.199	102.194	197.798	0.0175375	2.83965	1
ENSG00000175520	25.4785	12.3542	6.69771	4.68668	3.62177	42.9529	22.4469	34.5239	20.6162	0.0196137	2.85159	1
ENSG00000168384	19.9057	5.27779	27.3764	41.7578	125.022	111.193	107.061	108.137	174.427	0.0227103	2.85412	1
ENSG00000090661	64.0541	6.0835	121.941	15.4832	6.55859	129.064	153.338	76.8311	130.296	0.0295682	2.85779	1
ENSG00000123360	71.6148	19.3817	12.026	8.06508	85.6032	180.375	57.0634	114.665	98.5596	0.0398804	2.86403	1
ENSG00000204513	7.5524	9.8661	162.474	3.52158	113.001	229.364	129.937	187.319	139.899	0.0332306	2.89509	1
ENSG00000105851	55.9514	5.92956	19.7494	5.72097	12.2986	53.0428	66.8822	81.4171	31.3001	0.0306312	2.91824	1
ENSG00000212721	21.0491	4.99599	14.9762	81.1897	13.6581	58.2072	95.8128	61.3342	103.339	0.0258202	2.93198	1
ENSG00000163106	39.1437	141.261	15.9145	6.78382	89.6653	113.744	179.571	218.591	180.739	0.0125137	2.95731	1
ENSG00000196403	6.10998	8.62504	18.7692	19.0652	8.08175	10.8172	33.3921	42.7663	57.1325	0.0342238	2.97002	1
ENSG00000169704	27.9107	14.9284	8.44974	12.5165	18.8922	93.0827	25.3033	35.3819	43.3378	0.0488235	2.97931	1
ENSG00000145936	16.0144	25.5237	9.69089	27.8255	70.4425	64.862	57.1374	99.9362	136.078	0.0203625	2.99348	1
ENSG00000125730	528.328	540.132	230.141	244.53	898.59	1098.03	1571.62	1659.2	1548.18	0.000877493	3.00865	1
ENSG00000204278	6.18921	71.3086	5.96769	64.9403	74.6244	73.7641	136.26	120.683	206.61	0.0204459	3.01146	1
ENSG00000136270	137.033	25.5861	9.91228	199.083	23.8784	199.172	375.093	160.363	226.918	0.0299651	3.03908	1
ENSG00000081052	56.44	12.3091	10.4262	6.96406	8.53774	93.6388	42.6913	70.4238	27.7974	0.0491777	3.09673	1
ENSG00000123338	12.2981	16.7913	61.5785	16.6474	154.153	154.197	91.387	188.866	214.5	0.0246186	3.10243	1
ENSG00000167332	6.77645	8.09223	14.4729	9.85531	9.07494	13.6058	13.8786	48.8794	46.7186	0.0469361	3.18722	1
ENSG00000183196	86.5274	6.78405	6.59079	25.1545	13.285	76.8588	77.6526	89.6469	108.698	0.013029	3.18826	1
ENSG00000010282	25.8832	95.9108	8.64026	243.162	81.3953	254.848	238.498	292.434	378.239	0.00786793	3.19792	1
ENSG00000138135	14.9752	64.8105	39.2095	40.583	45.3705	141.31	123.864	156.187	103.265	0.000280523	3.19974	1
ENSG00000186803	2.71813	2.45119	3.97285	1.27009	1.27786	9.73844	6.43919	1.95198	11.965	0.035497	3.21796	1
ENSG00000169313	284.597	176.941	97.5382	57.1185	659.068	817.255	955.581	732.392	801.782	0.00308646	3.2415	1
ENSG00000086570	5.50519	5.72034	16.3453	3.71502	26.7514	53.8007	11.6646	35.6095	52.378	0.0311719	3.30505	1
ENSG00000100362	3.45537	33.9494	69.5802	281.124	413.767	234.219	382.21	622.569	893.06	0.0479808	3.32355	1
ENSG00000122223	50.3433	9.67559	20.1244	62.9817	40.8224	110.063	123.781	86.6352	172.599	0.00293677	3.35067	1
ENSG00000198713	76.549	2.48531	7.22726	1.27813	7.87795	76.0998	56.7077	51.5411	71.4413	0.034552	3.35092	1
ENSG00000174607	204.561	53.4511	88.2542	412.101	239.381	194.128	1149.78	671.422	659.834	0.0395263	3.3515	1
ENSG00000173612	7.36385	21.4424	37.6403	23.28	8.63656	91.2956	68.7571	34.0336	70.5794	0.00652897	3.36337	1
ENSG00000151418	26.0815	13.4335	50.055	40.9076	7.35199	62.2693	88.543	124.366	102	0.0025745	3.42069	1
ENSG00000176473	20.325	65.4981	20.1464	17.489	33.4095	95.0624	94.943	125.476	113.969	0.000417126	3.42207	1
ENSG00000138613	6.77942	19.8893	36.6622	71.6095	11.7198	109.414	155.019	108.624	33.1508	0.026781	3.46215	1
ENSG00000197503	4.77419	7.61235	3.40621	33.4879	24.4932	41.2603	63.7006	18.0743	82.2956	0.034679	3.47906	1
ENSG00000214402	67.9329	33.2543	6.1995	3.46325	14.9099	85.3477	115.921	61.9018	86.9596	0.00714289	3.48015	1
ENSG00000141198	106.742	79.8805	49.8472	64.9638	105.134	222.255	341.884	476.502	106.885	0.0229052	3.52809	1
ENSG00000164023	11.4451	5.61498	8.11316	4.52915	17.4855	34.5936	44.675	14.153	41.3012	0.00772634	3.56879	1
ENSG00000204472	46.1621	25.6884	21.7945	13.3182	97.8186	131.993	144.675	206.612	121.461	0.00252885	3.69137	1
ENSG00000085840	2.58564	7.23011	3.29268	6.8791	4.16267	20.8849	4.16004	26.4164	20.6261	0.0191905	3.7312	1
ENSG00000203857	19.5774	3.27064	12.5124	13.4333	16.4966	88.3897	43.2732	9.33758	62.2229	0.0393799	3.89076	1
ENSG00000105664	15.772	44.9866	15.5615	5.73	7.0089	54.8808	90.0743	83.4163	51.7376	0.00302294	3.93151	1
ENSG00000162949	59.5891	30.2518	17.116	20.8213	8.66638	168.409	22.4813	130.536	111.659	0.0265886	3.96759	1
ENSG00000104524	99.9816	23.5026	10.9922	6.28993	15.9916	121.616	130.435	136.328	115.951	0.00218682	4.02157	1
ENSG00000100060	5.7137	12.6121	15.4754	9.74952	27.2042	16.2722	42.1668	74.363	97.075	0.0313345	4.06115	1
ENSG00000169413	6.14757	4.55167	28.2624	2.28844	58.1007	94.604	44.1922	145.996	38.9129	0.0452499	4.07276	1
ENSG00000120729	3.24174	32.1769	7.61085	5.70642	47.2842	88.8454	44.6614	41.1048	140.448	0.0342207	4.10147	1
ENSG00000091513	585.355	274.425	285.363	1037.92	562.806	372.364	3917.56	2495.93	2405.96	0.0328768	4.18438	1
ENSG00000126860	109.663	86.3976	99.1353	131.252	110.657	267.527	445.932	297.952	851.582	0.0191619	4.33572	1
ENSG00000116771	66.4222	12.2386	22.8964	24.9354	21.7462	152.591	161.644	147.369	55.9998	0.00440246	4.36462	1
ENSG00000159958	5.38985	8.32229	8.19227	9.65323	76.8331	137.545	111.534	121.688	16.4551	0.0342754	4.46559	1
ENSG00000055957	8.28877	6.91891	4.41875	4.82	13.4129	36.455	51.6348	5.90658	41.8574	0.0205323	4.48548	1
ENSG00000134460	8.33271	19.1084	15.8342	11.2683	8.8051	47.0112	92.4602	12.5709	79.8074	0.0247663	4.57487	1
ENSG00000065371	8.87673	6.43516	28.2648	9.40365	31.8112	53.4189	83.7127	80.7581	93.0474	0.000407997	4.58385	1
ENSG00000131183	21.1832	4.41245	22.0481	8.22182	48.546	170.432	73.3358	94.5724	47.808	0.0186014	4.6229	1
ENSG00000116985	5.50449	17.1781	5.89769	5.44394	8.48912	76.9396	35.7547	38.8062	5.96716	0.0496998	4.62995	1
ENSG00000204711	40.2362	6.63511	56.3888	63.4932	19.9574	145.661	313.023	90.3334	166.007	0.014007	4.78698	1
ENSG00000006788	30.0654	4.77947	5.29635	49.8641	8.24234	46.7792	53.211	102.588	178.263	0.0329087	4.84541	1
ENSG00000165181	7.01989	9.68319	10.4116	7.52539	3.06146	34.6086	68.1715	8.11389	39.6951	0.0280829	4.9928	1
ENSG00000120337	13.1582	6.70691	48.1316	8.33385	10.893	27.32	143.471	92.7285	89.8315	0.0166353	5.06388	1
ENSG00000204655	84.9788	22.602	10.8558	161.219	171.451	62.5251	731.5	391.686	649.799	0.031659	5.08613	1
ENSG00000161896	12.157	21.2512	2.8769	4.28845	10.0833	81.0412	56.9764	8.21142	64.8501	0.0202201	5.20855	1
ENSG00000167791	4.49233	19.4405	3.92386	6.05088	17.2237	8.43393	36.9428	88.2862	81.4315	0.0378281	5.25838	1
ENSG00000204275	8.93872	13.5798	14.4623	30.4984	10.2225	102.226	115.683	73.4117	49.8366	0.0013991	5.48827	1
ENSG00000172005	19.0121	12.5724	13.673	306.625	216.387	68.0483	887.361	575.577	979.979	0.0328329	5.52327	1
ENSG00000075388	5.34109	5.36576	16.7285	9.50518	3.39763	71.9358	9.57373	23.9047	73.0365	0.0410061	5.52984	1
ENSG00000197953	3.67562	4.83648	6.89577	2.61752	3.76288	32.4445	15.0375	45.919	4.19536	0.0435964	5.59913	1
ENSG00000159374	5.80497	5.96888	4.03453	21.7078	13.9404	81.8602	4.54701	74.0091	72.1108	0.0215436	5.64862	1
ENSG00000112299	7.38959	7.69374	4.6114	5.43108	3.72484	14.6155	7.36284	51.0391	57.4793	0.0467697	5.65398	1
ENSG00000214721	29.2186	20.6214	25.2332	9.15756	12.4999	102.75	222.773	11.4424	109.576	0.0465796	5.77042	1
ENSG00000183090	75.9212	73.6129	16.5462	222.453	210.838	367.783	1150.7	1017.6	461.969	0.00959167	6.25251	1
ENSG00000151812	19.6928	19.7339	5.02009	39.9223	5.54889	5.31366	152.522	126.929	173.11	0.0245144	6.36519	1
ENSG00000162624	5.68109	2.02431	2.36688	2.76949	5.79193	39.6146	38.0717	5.68908	16.1771	0.0241798	6.67825	1
ENSG00000175318	7.41712	19.5228	7.30738	13.7472	12.5626	157.835	87.3124	69.4656	10.7033	0.0360085	6.71508	1
ENSG00000170454	26.4788	4.19218	22.7343	9.92699	15.0067	71.4909	56.1259	146.076	147.969	0.00445159	6.72815	1
ENSG00000146670	8.07839	18.8914	5.26808	15.9513	11.3821	150.393	57.9827	16.4585	117.553	0.0270934	7.18441	1
ENSG00000136541	39.7577	26.2312	9.64021	260.483	108.786	26.1241	902.723	818.923	1016.91	0.0216654	7.76773	1
ENSG00000174837	6.42283	6.22656	6.13499	8.16705	7.25865	52.3799	79.3898	10.5609	96.4534	0.0147989	8.72491	1
ENSG00000115263	21.1252	1.54984	7.50178	22.5137	3.44268	152.615	29.837	144.24	80.0346	0.0100821	9.05719	1
ENSG00000134516	5.19166	6.67494	22.9947	14.7266	5.77203	46.373	83.8642	222.102	64.3203	0.0339011	9.40798	1
ENSG00000090402	5.57669	2.08945	10.835	0.816954	5.16367	107.02	44.5958	8.42753	35.4557	0.0483054	9.98189	1
ENSG00000157060	4.04039	13.6356	5.46101	8.39617	3.09768	138.414	12.0644	71.6074	55.1684	0.0308174	10.0075	1
ENSG00000137948	2.21157	2.1352	5.6569	1.53683	3.42635	23.6884	13.4081	37.4796	46.2641	0.00392274	10.0923	1
ENSG00000169621	2.61427	4.10798	5.65175	3.59691	3.02151	39.9533	42.3062	52.3343	56.6563	5.13e-06	12.5873	1
ENSG00000185264	4.47429	4.59392	3.77608	5.7389	8.31505	101.68	86.2666	57.8185	62.0767	0.000104091	14.3058	1

## Sheet: ChimpDEGs
Chimpanzee DEGs
	chimpanzee_0day	chimpanzee_1day	chimpanzee_8days	chimpanzee_40days	chimpanzee_45days	chimpanzee_186days	chimpanzee_525days	p-value	fold change	Up(1) and Dn(-1)
ENSG00000154553	270.489	203.352	107.542	152.767	222.811	12.099	10.2835	0.012397	0.058473	-1
ENSG00000198829	107.855	70.8889	53.8451	79.3317	57.3126	5.88469	5.04923	0.008271	0.074031	-1
ENSG00000185837	67.803	90.3965	110.911	39.9296	130.526	3.12694	10.1043	0.028495	0.075252	-1
ENSG00000090402	31.6759	28.2817	88.8817	75.7926	74.3198	6.97888	2.06485	0.045469	0.075629	-1
ENSG00000140067	123.952	59.7738	103.086	109.708	107.839	10.2229	5.38656	0.003724	0.077373	-1
ENSG00000068985	114.94	109.972	97.3393	57.2094	150.785	13.093	4.2255	0.012133	0.081653	-1
ENSG00000179165	61.6464	60.0779	49.3543	111.823	70.8168	10.2685	5.161	0.01782	0.109052	-1
ENSG00000155367	105.253	205.866	191.41	98.2533	91.025	11.1654	19.4412	0.031542	0.110604	-1
ENSG00000126549	46.2687	53.8822	69.7676	27.7989	41.8248	4.62879	6.30324	0.014551	0.114093	-1
ENSG00000184925	138.275	150.78	137.143	137.264	140.937	3.97666	32.7203	3.31e-05	0.130242	-1
ENSG00000135451	89.4824	102.159	141.677	53.2108	110.521	11.0666	15.1235	0.015922	0.131728	-1
ENSG00000178150	87.8312	80.865	19.4047	95.0237	96.295	17.8188	2.90366	0.043524	0.136541	-1
ENSG00000204301	182.877	199.452	155.406	242.766	213.346	30.8273	24.6089	0.000935	0.139448	-1
ENSG00000174016	53.5401	110.534	62.9707	57.1117	53.4022	8.80606	10.3236	0.0246	0.141676	-1
ENSG00000212997	27.0291	73.4217	54.1464	86.9384	81.2911	12.6239	6.56422	0.03002	0.148595	-1
ENSG00000149564	269.146	283.329	195.321	210.201	153.825	35.3536	30.745	0.005244	0.148627	-1
ENSG00000090432	349.138	149.094	140.488	268.19	263.163	43.5716	26.5751	0.030038	0.149877	-1
ENSG00000162614	96.2434	35.5834	134.457	75.2953	85.7576	13.9295	11.6937	0.041962	0.1499	-1
ENSG00000100665	20.1721	74.1844	78.6684	94.1627	60.4348	4.82242	15.3019	0.047207	0.153563	-1
ENSG00000171051	112.343	174.128	96.6502	79.2744	221.875	23.8776	19.6542	0.04914	0.159045	-1
ENSG00000198870	24.679	67.3193	35.3292	72.4219	68.0469	8.28538	9.3078	0.041337	0.16424	-1
ENSG00000137269	277.006	302.892	171.643	165.509	185.32	56.6775	18.137	0.013826	0.169668	-1
ENSG00000124232	55.6528	66.7703	21.9106	80.6997	59.3351	4.48427	14.8359	0.035485	0.169852	-1
ENSG00000101276	66.4713	82.6628	53.6123	77.5031	80.2263	10.6062	14.1061	0.001206	0.171387	-1
ENSG00000113520	42.0824	53.4102	34.9484	16.1657	40.1127	9.84334	3.06384	0.03066	0.172815	-1
ENSG00000142549	388.591	484.868	347.642	545.03	219.462	135.418	11.197	0.022967	0.184598	-1
ENSG00000205359	80.3218	69.5114	121.472	75.6243	57.6566	27.5526	2.46155	0.018918	0.185462	-1
ENSG00000203742	77.3981	65.0573	53.1598	53.7051	60.5682	18.5219	4.73354	0.001745	0.187611	-1
ENSG00000125900	56.4171	84.0069	157.761	140.35	87.0049	22.7618	17.0579	0.043388	0.189423	-1
ENSG00000127377	40.9606	79.7812	119.382	110.006	79.6846	10.935	21.7595	0.030235	0.190166	-1
ENSG00000163885	114.059	84.832	47.2101	117.506	165.227	23.0218	17.7472	0.047464	0.19273	-1
ENSG00000196408	115.237	147.13	57.7455	170.058	111.426	32.0872	16.9942	0.030431	0.203963	-1
ENSG00000188368	177.486	126.017	188.165	263.829	110.646	66.1081	6.27323	0.035357	0.208918	-1
ENSG00000169050	108.945	51.6163	98.6413	95.0125	143.092	19.3346	22.5577	0.024078	0.210596	-1
ENSG00000176201	79.9923	93.997	66.0087	90.9264	69.4304	4.77228	29.3485	0.002635	0.213066	-1
ENSG00000111644	103.089	86.8392	31.0688	103.768	65.7434	13.438	20.0168	0.043818	0.214175	-1
ENSG00000104774	132.716	247.964	229.465	191.209	231.254	80.0209	9.97978	0.009194	0.217896	-1
ENSG00000130005	266.083	252.99	274.274	314.157	161.707	70.1864	44.5882	0.005835	0.226075	-1
ENSG00000127324	63.1507	50.35	52.9509	46.7293	68.3755	18.4779	7.14508	0.00207	0.227512	-1
ENSG00000183145	113.623	116.69	62.1648	161.474	71.7059	21.8123	26.0467	0.041632	0.227615	-1
ENSG00000143768	47.5613	103.082	119.123	77.704	86.2612	23.0752	16.9081	0.02186	0.230461	-1
ENSG00000126838	112.871	109.879	114.602	137.492	204.419	55.3353	7.69448	0.023429	0.231979	-1
ENSG00000198315	99.5633	79.163	100.947	64.9109	140.298	37.4038	9.05966	0.022349	0.239561	-1
ENSG00000184321	159.348	140.976	126.991	113.146	99.2784	48.1545	14.3822	0.004431	0.244384	-1
ENSG00000157483	87.171	99.1812	120.205	152.4	191.556	6.41566	58.2646	0.036611	0.248574	-1
ENSG00000025708	63.3257	55.2083	133.912	87.276	74.4176	17.3898	24.0618	0.044372	0.250228	-1
ENSG00000183137	263.886	257.17	211.133	270.429	169.061	19.6623	98.6668	0.006149	0.252478	-1
ENSG00000141294	45.4991	87.0246	102.071	54.925	105.536	21.1754	18.971	0.034856	0.254055	-1
ENSG00000124243	204.306	131	132.898	145.805	79.5435	20.2306	50.6837	0.02979	0.25562	-1
ENSG00000012048	59.1353	64.356	103.385	49.229	90.8462	13.783	24.2451	0.025362	0.259082	-1
ENSG00000188937	63.4714	106.25	67.306	112.702	115.673	9.23183	39.4002	0.021017	0.261237	-1
ENSG00000164087	83.9601	117.081	135.573	61.1073	156.901	16.5026	42.7235	0.04102	0.266966	-1
ENSG00000167107	76.4067	81.0311	115.367	51.8649	70.7319	18.9754	23.5709	0.02071	0.269007	-1
ENSG00000034533	77.9447	171.267	136.53	171.037	137.193	20.6335	55.9169	0.020305	0.275769	-1
ENSG00000196345	65.0033	149.399	182.697	199.297	145.734	50.0689	32.9363	0.040789	0.279618	-1
ENSG00000161638	207.809	139.493	278.61	276.078	152.283	82.5931	35.3997	0.030635	0.279797	-1
ENSG00000174792	26.7615	15.3594	21.246	35.3432	19.9953	3.9456	9.39762	0.034169	0.281015	-1
ENSG00000066279	81.0389	79.2297	88.7246	98.2119	143.028	41.8277	13.8719	0.020425	0.284047	-1
ENSG00000100271	293.215	337.292	457.742	546.782	385.316	178.142	60.305	0.017271	0.295058	-1
ENSG00000172037	271.397	179.431	150.837	147.338	238.138	66.074	50.9877	0.020229	0.296467	-1
ENSG00000214338	263.838	450.437	327.685	285.576	260.96	151.351	40.7535	0.019995	0.302338	-1
ENSG00000170190	34.1194	67.46	79.9922	54.4881	58.1006	21.398	14.5649	0.024424	0.30564	-1
ENSG00000204852	357.228	458.242	297.92	369.125	201.618	164.377	42.1516	0.030304	0.306581	-1
ENSG00000198796	78.9493	91.1666	101.961	67.6507	60.4662	8.45938	41.8969	0.016303	0.314574	-1
ENSG00000177595	127.263	244.893	243.033	217.21	250.934	65.182	73.6987	0.012569	0.320494	-1
ENSG00000079691	229.048	271.627	151.37	269.352	243.153	139.882	17.0531	0.025297	0.336901	-1
ENSG00000214290	161.01	124.056	215.612	224.81	190.022	106.478	17.167	0.026313	0.33764	-1
ENSG00000157429	127.306	190.296	149.305	184.176	164.196	102.024	9.09707	0.018433	0.340746	-1
ENSG00000080823	293.101	283.211	231.621	480.359	238.058	71.9212	137.311	0.049729	0.3427	-1
ENSG00000134780	234.026	309.981	150.03	244.751	277.679	112.421	54.4119	0.01994	0.342864	-1
ENSG00000148204	125.957	104.625	86.7392	49.2645	102.775	52.469	12.0808	0.049606	0.343818	-1
ENSG00000175664	164.114	129.576	86.7538	129.857	103.753	48.1358	36.8031	0.015307	0.345812	-1
ENSG00000100767	161.96	130.672	125.298	113.335	180.152	19.9349	79.2174	0.016188	0.348432	-1
ENSG00000132478	124.014	258.594	220.326	211.474	183.566	100.884	38.2398	0.024685	0.348516	-1
ENSG00000162701	52.2095	76.0908	74.3521	89.1109	76.7063	26.0085	25.4935	0.004914	0.349432	-1
ENSG00000166329	125.855	116.385	198.668	105.309	176.859	36.5606	64.6352	0.030351	0.34988	-1
ENSG00000165863	117.041	146.045	156.504	68.7511	133.114	75.9685	11.8343	0.04774	0.353215	-1
ENSG00000180424	8.18274	5.76521	9.14877	5.98154	4.37417	2.59052	2.15375	0.031118	0.354553	-1
ENSG00000141519	121.718	101.508	138.161	171.645	155.478	85.1453	13.021	0.025231	0.356445	-1
ENSG00000140598	568.11	570.827	635.934	318.539	391.538	207.768	151.284	0.026517	0.361226	-1
ENSG00000197566	152.889	102.582	149.471	128.828	76.9265	13.0313	76.3757	0.046272	0.366004	-1
ENSG00000163794	413.624	344.856	344.158	457.863	248.229	236.896	29.4475	0.037109	0.368136	-1
ENSG00000178243	74.1359	99.7584	83.0158	115.096	93.9825	9.13855	61.9593	0.025244	0.381436	-1
ENSG00000158006	80.3742	65.527	76.5378	110.959	66.7371	8.61002	52.5758	0.040719	0.382282	-1
ENSG00000007541	81.7636	131.537	78.0144	101.845	95.6685	40.5145	34.6013	0.01307	0.384162	-1
ENSG00000157036	113.942	90.8717	68.9058	93.0285	118.722	23.2473	51.3638	0.015942	0.384221	-1
ENSG00000108370	56.2605	118.668	110.357	124.113	131.496	58.7801	24.7682	0.040648	0.386158	-1
ENSG00000120875	290.9	389.903	470.048	377.464	208.341	121.424	152.067	0.038537	0.393703	-1
ENSG00000109736	365.897	275.332	441.597	407.944	487.942	193.983	119.901	0.013223	0.396577	-1
ENSG00000071246	1143.62	1546.36	1412.65	1305.98	888.069	707.71	296.05	0.01821	0.398527	-1
ENSG00000089091	251.179	188.986	129.433	180.026	145.266	36.9606	106.701	0.043328	0.401339	-1
ENSG00000163486	1080.74	1109.3	976.136	1236.59	690.539	592.727	226.439	0.020329	0.40208	-1
ENSG00000162399	96.3563	90.5261	67.2957	54.9525	57.6809	35.9099	23.6499	0.030534	0.40593	-1
ENSG00000160957	160.571	158.095	216.047	199.906	192.572	52.8347	98.0913	0.004446	0.406944	-1
ENSG00000176720	484.017	557.685	607.463	624.688	393.416	320.79	113.823	0.017052	0.407358	-1
ENSG00000158292	1163.77	2019.27	1609.25	1171.8	1516.37	834.156	396.342	0.028642	0.411237	-1
ENSG00000102890	5.89302	8.18357	11.2059	10.8914	9.38314	4.22843	3.29514	0.022549	0.412866	-1
ENSG00000128849	429.485	356.577	285.799	563.953	463.088	193.512	155.689	0.027633	0.415933	-1
ENSG00000136881	152.759	127.884	76.6739	137.947	108.613	51.5161	49.2097	0.024063	0.416996	-1
ENSG00000143494	196.343	210.941	251.534	174.649	116.068	112.947	46.3762	0.044377	0.419477	-1
ENSG00000187803	247.386	266.47	202.99	254.461	332.032	177.709	42.6252	0.029567	0.422634	-1
ENSG00000163113	104.711	93.7538	88.8965	96.9786	106.71	52.7707	30.4507	0.000938	0.423691	-1
ENSG00000116157	211.218	195.624	120.35	279.261	237.052	59.5242	118.258	0.049869	0.425924	-1
ENSG00000147065	559.281	312.019	400.13	471.323	494.977	227.987	156.143	0.017658	0.429151	-1
ENSG00000198125	113.046	156.494	124.63	142.856	139.72	48.2652	68.4062	0.002454	0.431001	-1
ENSG00000166250	343.44	327.974	268.087	214.279	360.556	152.061	109.902	0.014237	0.432471	-1
ENSG00000172954	1060.47	1550.52	1396.7	1568.39	896.884	481.737	638.66	0.023993	0.432722	-1
ENSG00000132826	220.735	160.311	238.161	297.584	308.056	130.801	81.9896	0.031813	0.434321	-1
ENSG00000007372	721.385	899.618	387.417	729.2	669.268	360.455	236.099	0.043748	0.437756	-1
ENSG00000130881	838.167	962.383	1107.01	1381.24	867.863	483.26	421.173	0.017837	0.438478	-1
ENSG00000137285	8335.39	9968.64	11118	8650.85	7076.95	5826.07	2182.75	0.020895	0.443458	-1
ENSG00000100242	378.888	276.774	355.683	404.327	321.114	166.244	148.999	0.003971	0.453774	-1
ENSG00000121775	634.836	669.763	434.326	519.757	539.376	282.098	229.002	0.008243	0.456656	-1
ENSG00000076604	197.08	159.459	198.573	115.999	178.185	111.395	44.0706	0.031449	0.457631	-1
ENSG00000137185	332.584	288.425	210.379	231.858	227.97	149.234	89.0211	0.019835	0.461299	-1
ENSG00000158125	106.889	67.6836	106.573	104.116	130.187	28.72	66.9113	0.037121	0.463825	-1
ENSG00000181585	208.864	266.392	189.313	233.76	148.886	90.6319	104.543	0.020519	0.465939	-1
ENSG00000083828	116.559	148.428	189.442	186.212	166.217	95.2566	56.0248	0.017954	0.468735	-1
ENSG00000164270	103.528	105.344	122.627	133.169	126.868	28.9554	82.3374	0.015003	0.470355	-1
ENSG00000113269	414.605	421.109	326.941	386.549	621.578	159.546	252.981	0.046773	0.475091	-1
ENSG00000150510	257.996	271.528	339.748	215.536	296.749	179.199	83.3814	0.019496	0.475154	-1
ENSG00000174721	530.482	490.768	320.746	415.683	299.69	208.953	184.416	0.037195	0.478	-1
ENSG00000014164	171.998	184.577	180.221	198.405	248.068	80.582	108.455	0.007829	0.480635	-1
ENSG00000148143	1256.8	1816.85	1175.31	1376.7	1226.63	828.073	496.256	0.021119	0.48317	-1
ENSG00000115919	160.655	122.92	152.797	147.147	92.3224	79.9586	53.4352	0.026268	0.493436	-1
ENSG00000114631	1339.29	1466.65	1730.81	1378.33	1141.05	970.038	437.949	0.021232	0.498852	-1
ENSG00000048405	231.676	200.124	240.657	262.177	178.675	86.4901	135.924	0.010642	0.499445	-1
ENSG00000136451	704.437	925.57	814.741	766.273	875.287	417.268	399.748	0.001541	0.49985	-1
ENSG00000103316	1870.23	2623.94	1891.23	2756.34	905.705	3012.78	5040.66	0.047254	2.00385	1
ENSG00000185774	518.328	502.872	922.82	662.583	904.93	1049.38	1769.89	0.033726	2.00715	1
ENSG00000006025	96.9621	101.012	86.0269	32.1158	70.2597	183.083	128.945	0.026582	2.01894	1
ENSG00000123999	57.8296	126.582	81.0642	118.379	90.278	141.671	243.789	0.035307	2.03245	1
ENSG00000109738	1228.64	1023.12	1170.64	871.442	1436.61	1550.3	3119.36	0.044222	2.03722	1
ENSG00000131828	310.612	298.532	173.613	249.466	357.577	497.879	637.543	0.006251	2.04242	1
ENSG00000066294	36.2663	13.2874	32.0712	24.0056	50.224	50.3204	77.7371	0.047984	2.05412	1
ENSG00000149212	314.184	205.691	150.89	269.93	163.13	352.08	555.773	0.026753	2.05615	1
ENSG00000213901	161.813	108.402	55.6525	57.7279	92.7311	224.029	168.541	0.036834	2.06041	1
ENSG00000153956	578.45	310.168	315.523	158.128	323.323	590.117	803.509	0.036168	2.06697	1
ENSG00000167984	43.6598	29.9413	23.9496	76.6566	69.6561	88.7613	113.083	0.03872	2.06923	1
ENSG00000106927	4.83371	6.19928	8.84246	6.78569	9.88844	15.1885	15.0748	0.003695	2.07002	1
ENSG00000197635	34.3556	31.3749	11.536	35.6807	15.7937	41.4944	65.1544	0.046541	2.071	1
ENSG00000060566	6.96032	2.43464	4.01468	5.46851	4.80866	10.3213	9.3397	0.010693	2.0751	1
ENSG00000066248	380.197	339.59	318.146	359.842	487.366	521.416	1046.43	0.039802	2.07922	1
ENSG00000130347	234.652	140.644	151.576	81.8491	196.607	304.706	365.709	0.013157	2.08119	1
ENSG00000166510	170.237	68.877	109.373	191.919	100.356	229.437	306.39	0.023405	2.09058	1
ENSG00000072657	1145.29	616.555	1405.91	1027.3	1448.52	1929.33	2851.23	0.015535	2.1177	1
ENSG00000169504	472.792	203.131	216.781	333.448	243.362	662.09	583.496	0.012578	2.11904	1
ENSG00000212822	104.941	111.254	117.798	59.387	187.843	227.319	269.85	0.014834	2.13846	1
ENSG00000101306	59.4034	87.7378	26.0792	70.958	53.1794	106.855	147.775	0.020243	2.14077	1
ENSG00000186409	207.476	141.047	135.131	196.611	202.033	486.732	271.54	0.023227	2.14857	1
ENSG00000184293	69.4283	72.4093	24.1789	59.6549	20.1195	117.899	93.6417	0.035923	2.15164	1
ENSG00000134070	118.356	69.4484	22.794	44.8361	77.5235	165.396	121.594	0.047146	2.15485	1
ENSG00000168438	341.273	204.82	401.682	376.305	529.687	750.209	848.46	0.005353	2.15597	1
ENSG00000107242	589.994	497.846	468.462	765.913	585.111	790.495	1728.47	0.049505	2.16604	1
ENSG00000135678	47.349	68.0175	67.1051	36.6095	97.2078	142.185	131.999	0.008472	2.16719	1
ENSG00000149269	697.115	538.618	684.2	587.051	659.382	881.937	1893.82	0.039403	2.19159	1
ENSG00000198026	144.364	35.7564	202.301	195.459	166.065	332.291	321.887	0.016683	2.19834	1
ENSG00000164850	14.398	6.72159	7.19967	9.60708	15.9552	25.4949	21.9594	0.010852	2.20179	1
ENSG00000204472	94.4465	42.3329	35.4157	39.1711	103.244	128.663	148.7	0.030212	2.20402	1
ENSG00000124507	272.782	179.615	173.663	248.25	357.779	414.451	673.508	0.020366	2.20755	1
ENSG00000151704	7.63762	10.8018	14.5248	16.762	7.43373	18.6159	31.8893	0.031909	2.20894	1
ENSG00000131480	23.1108	96.7583	27.3207	113.824	68.3841	143.794	148.061	0.04616	2.21507	1
ENSG00000145087	343.111	284.125	383.225	369.583	431.792	499.833	1105.89	0.044728	2.21561	1
ENSG00000118217	194.172	340.812	212.27	227.843	361.302	468.142	722.428	0.014177	2.2272	1
ENSG00000112697	901.613	459.619	613.331	308.111	595.14	889.669	1682.23	0.044564	2.23425	1
ENSG00000165061	504.72	224.07	312.955	257.754	397.45	522.976	994.289	0.038897	2.23528	1
ENSG00000165072	82.0731	8.39628	56.8063	50.5403	48.0297	96.9849	123.12	0.033788	2.23824	1
ENSG00000156269	33.4187	102.427	94.8844	127.136	132.503	253.571	190.309	0.014797	2.26299	1
ENSG00000169224	67.6067	31.3866	81.0444	9.79718	38.1932	113.996	92.4865	0.048264	2.26378	1
ENSG00000177465	59.8921	67.2817	29.3789	97.4315	167.262	168.971	213.482	0.047341	2.26978	1
ENSG00000175893	219.146	124.929	196.62	145.082	251.118	339.847	517.253	0.010815	2.28708	1
ENSG00000147246	81.537	31.747	71.0717	18.0997	84.6868	103.52	160.003	0.041487	2.29435	1
ENSG00000148288	70.0393	131.435	116.689	46.0379	46.5152	156.159	221.565	0.026945	2.29918	1
ENSG00000108551	307.277	241.688	207.39	208.231	274.023	404.961	736.92	0.018165	2.30477	1
ENSG00000081237	65.9127	38.6354	45.0681	8.43544	26.7255	79.3481	91.9031	0.030764	2.317	1
ENSG00000181026	67.9741	88.2392	20.6873	126.395	58.5943	166.191	169.74	0.021894	2.32067	1
ENSG00000162456	23.2668	38.4089	10.7353	25.457	26.8254	48.1729	67.705	0.014589	2.32326	1
ENSG00000166126	93.2192	125.964	77.9981	64.017	13.8811	137.484	213.148	0.041386	2.33706	1
ENSG00000188508	9.9318	4.0121	3.92522	10.638	5.68364	14.3626	17.6058	0.016168	2.3375	1
ENSG00000167889	56.639	96.9389	32.7046	29.6071	142.75	158.242	177.413	0.045385	2.33978	1
ENSG00000014257	62.2221	24.3407	53.8979	19.1142	9.35776	77.8912	81.1161	0.04521	2.35311	1
ENSG00000124203	12.0209	25.2162	57.4639	40.4542	13.4106	64.8887	75.1235	0.040457	2.35606	1
ENSG00000171659	172.805	11.4565	172.311	79.1516	166.263	306.591	264.035	0.031149	2.36976	1
ENSG00000145526	647.755	568.326	511.776	927.896	1321.15	1473.18	2309.12	0.021954	2.37766	1
ENSG00000125637	28.5706	33.4221	14.4515	13.3617	15.4982	49.0855	51.427	0.008524	2.38624	1
ENSG00000204866	21.6248	12.1204	79.4939	112.734	113.129	173.928	151.318	0.049866	2.39785	1
ENSG00000166710	5621.73	2722.78	6265.97	1988.23	5139.36	12487.6	8389.73	0.018648	2.40102	1
ENSG00000171502	12.6183	82.8411	176.789	170.366	120.475	234.554	307.666	0.033094	2.40734	1
ENSG00000204366	10.7789	4.62236	20.3156	5.11093	15.4564	20.581	33.7418	0.048543	2.41288	1
ENSG00000179523	135.867	269.697	156.418	58.7407	157.552	391.986	360.329	0.011866	2.41661	1
ENSG00000204116	82.6561	25.5381	19.8029	87.3114	72.3606	115.086	165.417	0.030303	2.43772	1
ENSG00000170949	126.456	25.7161	85.2872	86.1613	113.459	240.494	185.86	0.011653	2.43865	1
ENSG00000159388	210.03	28.2011	78.0145	109.869	120.194	214.24	319.206	0.040063	2.44114	1
ENSG00000184845	165.722	75.4749	128.99	51.8962	41.9394	199.678	257.302	0.024013	2.46206	1
ENSG00000189410	105.856	86.8306	26.2962	145.34	106.896	163.285	305.827	0.037294	2.48882	1
ENSG00000149380	24.9539	27.332	14.1726	33.6851	32.0725	51.3677	80.2637	0.009255	2.48894	1
ENSG00000185201	234.816	154.835	320.797	74.5039	64.3247	451.143	394.451	0.028362	2.48916	1
ENSG00000160219	10.4508	17.5387	61.6075	25.0255	39.4698	63.2727	91.2091	0.040385	2.50632	1
ENSG00000179902	134.448	35.2816	13.4597	55.2733	77.2808	169.017	148.619	0.041488	2.51499	1
ENSG00000204347	47.0561	38.0587	66.8834	37.1021	17	88.9269	118.713	0.010328	2.51867	1
ENSG00000070778	13.1267	12.6799	35.1381	33.6431	31.7462	60.7601	66.5297	0.006722	2.51891	1
ENSG00000129667	85.7268	52.4042	124.773	49.5647	60.1584	187.146	192.22	0.004564	2.54521	1
ENSG00000105329	95.4187	87.9187	69.1225	17.2132	44.1748	171.468	148.89	0.011203	2.55186	1
ENSG00000134028	20.9797	45.2866	46.2426	14.7677	3.71679	67.1574	67.3083	0.033765	2.56627	1
ENSG00000163823	32.1665	106.462	96.04	96.9318	43.7315	151.848	235.786	0.017387	2.58195	1
ENSG00000116774	148.654	49.7202	200.304	22.1103	56.0854	243.787	248.817	0.044453	2.58247	1
ENSG00000142871	162.457	103.019	57.9771	87.5056	190.33	313.544	312.832	0.005248	2.6043	1
ENSG00000163218	8.78083	65.7995	14.358	41.2037	66.8948	121.372	84.2135	0.038865	2.60847	1
ENSG00000135697	65.5977	74.4251	6.552	18.6199	60.1545	129.048	107.499	0.026181	2.62422	1
ENSG00000008196	33.4883	25.5215	47.1991	16.6442	8.10241	83.1697	54.3679	0.02618	2.62566	1
ENSG00000143398	158.489	40.0281	110.238	59.5963	101.433	162.286	331.83	0.042725	2.62948	1
ENSG00000160963	135.752	76.6938	114.094	124.032	164.11	354.649	293.241	0.000943	2.63506	1
ENSG00000181631	114.072	50.4184	11.8175	100.524	92.5468	147.793	243.052	0.029604	2.64529	1
ENSG00000154330	13.3993	59.2395	18.8425	16.664	53.4655	63.3171	107.746	0.047032	2.64622	1
ENSG00000180776	100.069	46.3242	126.531	14.1639	173.699	180.215	309.704	0.047604	2.65805	1
ENSG00000163631	6.74817	7.4411	47.0843	32.2284	65.0231	94.846	73.7453	0.044602	2.65875	1
ENSG00000180279	16.9184	11.4464	14.1734	33.1559	15.9409	36.9686	60.7418	0.019183	2.66575	1
ENSG00000198286	13.6304	30.7889	33.2409	58.0862	16.8671	98.8194	65.005	0.023267	2.68365	1
ENSG00000104901	8.23884	12.2151	17.6545	16.4785	15.2094	41.6588	33.2784	0.001256	2.68414	1
ENSG00000122862	210.305	25.0755	184.351	46.1287	112.923	338.675	283.284	0.026737	2.68649	1
ENSG00000196071	5.07043	60.5225	26.4923	82.1595	128.327	143.814	182.865	0.040803	2.69919	1
ENSG00000023892	8.44801	21.8827	24.7429	6.01075	22.9768	33.1631	58.2952	0.027427	2.71999	1
ENSG00000203688	24.1862	61.4823	52.4317	20.0369	80.9499	162.046	98.2141	0.023516	2.7214	1
ENSG00000010379	131.138	32.5625	147.5	44.2913	240.663	294.654	357.263	0.025393	2.73384	1
ENSG00000111432	48.9878	58.9129	43.5556	64.0705	11.388	172.823	75.6976	0.046488	2.73804	1
ENSG00000147869	13.8584	11.34	76.2606	169.784	138.067	209.554	239.183	0.046484	2.74081	1
ENSG00000141526	100.437	14.9596	38.4174	24.7208	47.6818	150.474	97.9977	0.039423	2.74595	1
ENSG00000134602	21.7617	15.6476	10.0497	63.9765	42.7378	61.6049	108.397	0.047752	2.75667	1
ENSG00000204487	48.8089	88.7728	115.372	32.0322	88.0351	202.578	209.679	0.003429	2.76296	1
ENSG00000142552	23.7885	35.0849	24.5687	86.704	19.57	118.634	91.4128	0.028682	2.76792	1
ENSG00000164283	88.4206	101.76	99.8425	67.047	35.5803	160.471	275.058	0.012741	2.77301	1
ENSG00000159403	45.2729	34.3605	138.535	29.8263	134.881	248.643	177.7	0.029729	2.78382	1
ENSG00000092200	9.02752	66.5313	48.6157	126.004	52.5383	197.807	140.847	0.026894	2.79678	1
ENSG00000204359	124.363	215.524	58.4631	37.2876	126.543	424.909	204.076	0.049612	2.79708	1
ENSG00000175753	113.58	107.207	117.73	51.7047	90.4872	162.503	376.295	0.034369	2.80209	1
ENSG00000180440	992.315	428.723	494.189	1352.06	442.412	1715.74	2454.98	0.014451	2.81068	1
ENSG00000163431	12.8961	20.445	7.92483	22.7474	7.9116	26.5172	54.6596	0.034315	2.82157	1
ENSG00000168383	35.669	12.1755	110.819	73.3072	3.88874	127.821	139.091	0.049809	2.82914	1
ENSG00000005187	47.3714	10.4762	43.23	6.63862	10.161	52.5368	80.965	0.049226	2.83138	1
ENSG00000144488	29.6188	32.3523	69.6353	37.9579	71.0682	146.304	127.817	0.002674	2.84793	1
ENSG00000173641	7.66133	7.52828	7.04326	14.7831	18.0395	36.0551	26.8867	0.006141	2.85811	1
ENSG00000119698	145.731	103.118	96.0907	130.247	101.156	240.745	418.406	0.007633	2.8592	1
ENSG00000157131	18.6077	14.6498	41.964	16.5344	15.3578	70.7413	52.489	0.009812	2.87616	1
ENSG00000184349	88.6139	44.1383	17.4168	15.2559	7.65821	107.919	91.8025	0.048853	2.88476	1
ENSG00000128253	4.39426	8.0252	4.88938	6.53062	13.1699	26.9397	15.7881	0.0168	2.88628	1
ENSG00000147613	17.8031	26.3381	53.1407	29.2609	10.4248	69.6423	89.3901	0.010828	2.90274	1
ENSG00000173372	138.681	10.6403	309.673	54.6663	111.282	304.856	423.06	0.047182	2.91193	1
ENSG00000163825	10.0901	9.48625	14.6642	14.6045	9.95871	24.2025	45.2146	0.011517	2.95121	1
ENSG00000163975	7.75981	9.48691	3.97628	12.3217	6.90202	19.3434	28.8155	0.005403	2.97668	1
ENSG00000173198	146.753	27.0241	120.168	114.659	178.174	330.435	369.368	0.003064	2.98155	1
ENSG00000204257	56.5656	161.057	55.0779	7.79177	89.4013	289.209	152.457	0.04634	2.98508	1
ENSG00000168899	73.5662	58.0918	4.10555	7.19267	91.1862	139.521	140.356	0.025128	2.98831	1
ENSG00000171509	392.311	235.793	445.016	291.163	461.036	923.476	1258.7	0.001477	2.98877	1
ENSG00000013364	62.2945	102.773	8.19666	11.4132	40.8882	129.841	141.357	0.027763	3.00575	1
ENSG00000003137	254.557	275.936	51.5306	117.523	46.7693	439.07	460.169	0.014778	3.01226	1
ENSG00000125910	26.0753	44.1757	10.6411	38.0781	42.725	97.3857	99.5688	0.001509	3.04515	1
ENSG00000106560	19.535	48.4106	3.9244	5.43116	54.5411	73.5901	87.0054	0.031231	3.04522	1
ENSG00000131233	63.7336	84.0332	32.7552	25.2699	17.9918	102.475	170.892	0.021059	3.05391	1
ENSG00000108244	31.6282	49.9779	74.8739	5.35064	9.69822	106.753	102.841	0.022572	3.05479	1
ENSG00000165702	5.25476	7.26125	5.12696	24.0416	18.8742	50.5548	23.6712	0.049203	3.06421	1
ENSG00000122691	192.538	65.7584	328.161	566.55	390.438	867.577	1044.03	0.007702	3.09634	1
ENSG00000137834	22.2572	13.9085	29.1517	84.5318	48.3613	126.206	120.124	0.010787	3.10692	1
ENSG00000178562	18.5291	61.025	9.22364	31.7469	11.3195	89.0669	74.9943	0.019186	3.11089	1
ENSG00000106266	51.884	10.9414	3.81384	84.6697	43.5319	140.4	104.092	0.025058	3.13707	1
ENSG00000175857	59.126	43.9875	22.6101	22.4624	4.09719	84.4033	106.807	0.012358	3.13907	1
ENSG00000182185	10.3844	68.638	41.5268	69.3773	13.4668	136.144	120.482	0.010076	3.15431	1
ENSG00000204381	26.2235	22.9591	30.0652	37.9046	101.943	101.191	177.35	0.030218	3.1783	1
ENSG00000104870	122.486	55.5727	80.8013	18.6033	40.0847	241.333	165.681	0.011563	3.20435	1
ENSG00000128313	8.50401	6.74919	4.57083	12.3148	8.40568	37.3196	14.9136	0.035435	3.22073	1
ENSG00000170819	3.85465	10.3187	54.7091	14.5337	9.46056	69.3096	50.9552	0.049648	3.23721	1
ENSG00000203322	24.9484	11.6723	11.4901	10.482	11.816	48.3268	44.1615	0.001011	3.28397	1
ENSG00000072694	32.0638	3.47939	52.5386	3.32268	19.4965	50.1428	95.6268	0.049639	3.28603	1
ENSG00000197065	32.126	45.4471	12.4659	4.8817	6.6179	89.9691	43.8588	0.049125	3.295	1
ENSG00000166762	44.8864	10.7396	52.7452	77.4559	11.279	177.677	83.2682	0.039428	3.30971	1
ENSG00000111885	133.125	61.2172	126.155	79.156	124.075	196.665	498.008	0.033343	3.316	1
ENSG00000138964	63.7128	11.3066	17.6079	20.9439	31.618	68.4103	125.212	0.025737	3.33397	1
ENSG00000196605	49.2827	6.99722	15.2264	23.7064	6.72126	53.5762	83.6051	0.025833	3.36447	1
ENSG00000214409	26.0692	138.392	1.81704	4.63275	157.69	238.32	204.945	0.042396	3.37237	1
ENSG00000159904	17.5307	47.2837	59.8793	30.8696	12.2569	118.165	109.89	0.003137	3.39732	1
ENSG00000162227	78.1529	40.3155	25.4524	34.9985	7.71096	113.406	141.147	0.007507	3.40985	1
ENSG00000172232	14.7015	11.5227	13.9069	88.3777	15.5626	93.4931	103.068	0.039328	3.41083	1
ENSG00000107669	132.973	103.13	117.01	22.6839	37.4007	296.803	267.258	0.003263	3.41278	1
ENSG00000105851	10.4831	25.5774	11.3324	46.8681	8.57684	84.4316	56.2482	0.01729	3.41994	1
ENSG00000188404	52.5027	41.2822	10.0905	7.72352	32.8253	108.16	89.5284	0.00621	3.42202	1
ENSG00000175646	11.5108	9.72664	42.9966	8.41608	17.0291	46.4213	77.0238	0.022692	3.4413	1
ENSG00000121101	5.3102	21.1483	52.0725	27.8771	17.8235	93.1189	78.5734	0.006283	3.45508	1
ENSG00000155465	33.5608	18.7929	64.3393	27.4058	48.826	91.8411	175.087	0.01445	3.45897	1
ENSG00000102195	15.3194	23.5558	26.9425	36.5067	33.968	78.2677	110.996	0.001505	3.47165	1
ENSG00000121895	8.65753	14.7391	33.4157	10.0488	11.2084	48.2652	61.0352	0.005457	3.5001	1
ENSG00000122585	375.536	594.249	589.925	329.385	263.616	1583.53	1432.05	0.000299	3.50207	1
ENSG00000169344	8.79224	7.00873	6.60172	109.981	60.4941	160.931	109.287	0.048034	3.50246	1
ENSG00000163499	5.33149	16.314	7.64217	7.0575	4.96623	42.7923	15.4043	0.048654	3.52183	1
ENSG00000130045	8.69579	15.7464	60.9938	2.22663	31.2063	104.655	64.2603	0.031705	3.55255	1
ENSG00000149516	26.0703	37.7352	32.2038	5.12646	26.7893	102.979	79.1949	0.002062	3.56017	1
ENSG00000151655	131.606	85.3888	84.2811	10.4791	37.5654	287.408	211.896	0.006729	3.5734	1
ENSG00000205030	98.2243	24.2936	23.0387	17.1252	5.08915	102.206	137.68	0.031552	3.57461	1
ENSG00000073146	43.993	24.1573	11.9094	48.0216	5.70064	112.941	78.8786	0.009061	3.58457	1
ENSG00000142233	24.7129	82.5702	15.7575	84.5906	20.5626	127.16	200.967	0.014918	3.59482	1
ENSG00000151881	69.342	5.54689	49.8129	37.6517	59.1041	163.469	155.506	0.001577	3.60087	1
ENSG00000138722	29.2157	2.94902	30.7051	3.80792	1.39691	52.5973	45.6158	0.02599	3.60681	1
ENSG00000161265	28.0309	125.472	9.95373	32.5319	15.9791	147.233	165.519	0.024281	3.68868	1
ENSG00000154764	6.53647	11.1765	63.6075	109.553	12.1358	147.695	152.569	0.022793	3.69765	1
ENSG00000169347	9.61144	16.7959	14.056	63.4597	16.421	85.0161	94.1226	0.011398	3.72139	1
ENSG00000141401	10.7631	47.0251	5.21449	12.6477	131.362	150.344	158.349	0.035897	3.72795	1
ENSG00000111145	7.80296	19.0584	23.128	23.3232	46.3379	125.967	52.6165	0.03143	3.73136	1
ENSG00000211898	47.7373	13.8134	15.4546	14.1127	49.24	56.0043	155.924	0.047933	3.77479	1
ENSG00000124092	27.7393	32.9369	2.30685	24.2835	15.2472	74.0287	80.7858	0.0016	3.77546	1
ENSG00000198205	3.44824	40.1099	2.60414	10.8876	70.2368	66.829	125.518	0.046489	3.77784	1
ENSG00000105679	27.5096	20.2699	14.4865	11.5141	71.8563	145.819	74.7684	0.027422	3.78662	1
ENSG00000197698	16.4032	74.26	12.0637	83.3592	12.4864	159.35	141.466	0.009721	3.78724	1
ENSG00000160870	7.97223	15.6112	37.765	2.8453	10.1807	35.0696	78.2503	0.041193	3.8091	1
ENSG00000154734	93.7976	18.8504	46.4169	157.871	23.6258	296.413	223.376	0.010125	3.81568	1
ENSG00000117266	13.3645	5.55422	9.38294	9.11064	49.1019	86.7521	45.7746	0.036567	3.82963	1
ENSG00000183734	4.10286	4.93518	9.14538	13.6827	7.61408	42.8182	18.3206	0.023966	3.87149	1
ENSG00000204264	66.0643	21.2018	24.7138	6.07597	44.001	185.168	66.6119	0.047756	3.88413	1
ENSG00000123594	6.08178	39.5483	17.5336	25.3422	31.705	118.458	68.5554	0.008115	3.88928	1
ENSG00000127083	18.0802	13.8915	40.3564	7.1228	52.5337	118.345	90.2342	0.004824	3.95082	1
ENSG00000127578	7.92315	25.0257	9.39554	75.9873	23.7414	120.219	104.456	0.010705	3.95351	1
ENSG00000186831	12.9869	113.917	4.05171	206.982	142.203	263.785	503.585	0.024855	3.99554	1
ENSG00000175003	19.7587	18.7014	11.5144	12.2872	7.13336	32.3628	78.7095	0.023114	4.00145	1
ENSG00000186854	29.6349	69.4195	39.1872	98.2615	14.9596	234.897	170.048	0.00404	4.0259	1
ENSG00000118271	12.9881	6.44685	5.0542	9.64776	6.21322	38.4911	26.8224	0.001518	4.04668	1
ENSG00000120210	3.80571	5.82902	8.59923	12.743	5.41611	20.4369	38.5654	0.009689	4.05312	1
ENSG00000134757	10.7368	16.9262	10.2174	18.9801	42.349	71.9155	90.7336	0.002556	4.09862	1
ENSG00000174093	37.0202	178.877	44.5951	8.99144	11.1353	159.27	301.507	0.043183	4.10501	1
ENSG00000184860	13.589	19.322	14.8793	12.2317	55.3715	68.3324	124.295	0.014966	4.17328	1
ENSG00000143921	7.85796	16.9642	5.56642	5.16586	24.7439	44.1096	56.8325	0.003156	4.18511	1
ENSG00000104918	23.4285	80.9445	6.28995	10.17	8.47468	111.362	108.145	0.016294	4.24389	1
ENSG00000214324	8.53963	26.8175	12.844	36.8931	3.30624	70.253	81.2599	0.002947	4.28485	1
ENSG00000185905	11.4808	1.91001	55.2726	2.58316	8.00952	64.4375	74.2805	0.025214	4.37563	1
ENSG00000129173	22.0718	7.03324	44.3183	10.9873	4.148	71.6913	83.6773	0.005136	4.38604	1
ENSG00000163751	19.6997	16.8379	93.3777	13.4728	7.79805	97.0406	170.153	0.025637	4.41829	1
ENSG00000166743	3.4599	74.4251	10.2288	13.7471	5.69357	82.2396	107.954	0.025334	4.42087	1
ENSG00000212927	25.8506	10.575	33.71	4.88728	11.1818	113.184	40.0921	0.038698	4.44512	1
ENSG00000128408	9.83832	7.71763	4.03021	38.2178	6.40242	64.7842	53.3677	0.008734	4.4615	1
ENSG00000166831	11.2253	56.3894	6.87249	6.85931	14.7981	99.7501	75.8082	0.009927	4.56495	1
ENSG00000181856	4.9556	44.1214	17.4997	6.85039	6.85765	84.4134	62.5156	0.008331	4.57525	1
ENSG00000039537	26.0142	29.6706	21.4779	29.7223	36.3263	138.617	123.935	9.22e-06	4.58331	1
ENSG00000048462	3.673	55.0298	1.33979	29.3541	17.3532	126.124	69.619	0.018331	4.58416	1
ENSG00000115008	10.3617	6.11529	9.63186	39.5316	13.1659	76.4185	69.0396	0.002657	4.61442	1
ENSG00000146809	4.21925	26.79	44.0217	14.8972	9.38063	73.779	110.148	0.005279	4.63017	1
ENSG00000178093	13.0237	11.3682	13.5679	23.1011	10.2782	69.0949	64.6487	4.54e-05	4.68689	1
ENSG00000118308	69.8305	20.6968	137.065	18.025	82.9512	349.358	269.916	0.002234	4.7119	1
ENSG00000183324	13.262	27.2324	12.6876	60.1281	18.1887	71.4572	178.68	0.027269	4.75551	1
ENSG00000186907	7.78894	39.5782	10.4986	15.9029	4.23687	81.448	67.6454	0.003215	4.7783	1
ENSG00000123610	12.3818	23.5417	19.4051	15.2051	12.9796	41.2442	118.408	0.028529	4.77926	1
ENSG00000174171	70.7862	17.8247	11.9815	7.04003	17.0994	135.451	106.492	0.005876	4.84927	1
ENSG00000135436	17.5444	22.3686	18.3215	6.21955	15.0599	56.1674	98.1697	0.00374	4.85252	1
ENSG00000154645	9.42116	3.27567	33.2592	7.59698	19.938	52.169	93.4433	0.009325	4.95341	1
ENSG00000111206	5.93223	20.725	7.88778	12.7707	10.9261	61.8895	54.3993	0.000183	4.99163	1
ENSG00000179008	31.8063	5.61615	2.72632	2.20743	42.7035	117.894	57.5616	0.021143	5.15684	1
ENSG00000185862	5.20286	37.7937	17.6021	5.95413	9.82596	68.4927	89.9665	0.002686	5.18663	1
ENSG00000167772	20.3122	19.8924	22.7557	14.1998	20.6642	126.524	80.9678	0.001012	5.30267	1
ENSG00000182866	15.7751	14.7549	18.1123	9.67237	9.96848	81.6479	64.1834	0.000108	5.33921	1
ENSG00000153363	7.46231	2.67571	3.67024	7.0216	23.5307	43.1807	51.7315	0.002242	5.34891	1
ENSG00000081041	113.051	16.3234	51.8906	3.98965	12.2378	306.869	119.347	0.033987	5.39536	1
ENSG00000163220	12.3486	124.214	26.8588	21.3181	6.6019	167.682	246.606	0.010101	5.41296	1
ENSG00000164520	6.43035	4.59364	40.8738	26.5129	9.93691	87.1209	105.613	0.001574	5.45385	1
ENSG00000128310	30.1327	12.6155	11.027	10.2051	9.52593	103.444	58.6555	0.004448	5.51311	1
ENSG00000111341	18.0134	77.1495	171.484	21.0464	19.4388	420.265	257.884	0.008274	5.52001	1
ENSG00000211672	92.9284	47.4614	26.0928	24.2388	14.923	177.202	280.142	0.00341	5.55989	1
ENSG00000173714	16.6144	8.55831	33.0061	20.0588	45.3699	158.03	121.89	0.000504	5.66145	1
ENSG00000175892	5.46126	47.5599	6.71083	5.03111	16.7501	83.8971	101.007	0.003125	5.67098	1
ENSG00000166984	6.95995	17.1583	8.36412	30.03	36.0859	150.81	74.52	0.008909	5.71335	1
ENSG00000143547	17.182	46.6429	22.1023	6.83258	5.8424	117.444	111.352	0.000634	5.80098	1
ENSG00000125347	40.1371	124.594	34.1218	23.8616	24.2474	324.825	251.206	0.001393	5.83117	1
ENSG00000126262	5.08929	9.24716	9.92128	10.3466	27.6033	95.4506	56.0217	0.003639	6.08737	1
ENSG00000125255	17.3007	8.3503	11.9025	46.524	15.4641	137.62	105.587	0.000832	6.10819	1
ENSG00000140279	17.4031	11.563	2.89248	4.79089	6.30563	23.4849	84.302	0.041999	6.27322	1
ENSG00000141744	14.2226	10.2151	35.8596	19.0908	29.3867	179.149	94.2214	0.004797	6.28294	1
ENSG00000133317	16.3124	13.1926	6.89082	7.68303	8.78502	81.2784	56.4864	0.000471	6.51508	1
ENSG00000215231	10.3381	4.75583	3.34431	9.57865	23.6344	98.8534	36.6095	0.022082	6.55661	1
ENSG00000173357	17.4727	24.0133	155.827	24.8935	27.41	227.093	432.834	0.010457	6.60941	1
ENSG00000165071	14.8428	25.5494	2.88765	7.75643	19.1007	124.999	60.4309	0.007816	6.60956	1
ENSG00000171942	6.58271	3.84865	5.63019	10.0578	5.19772	50.2816	32.5464	0.000905	6.61205	1
ENSG00000203724	7.91607	17.3691	13.7066	12.6339	11.992	59.0294	110.608	0.003485	6.66626	1
ENSG00000212795	9.62181	9.02907	5.13551	17.7224	13.183	66.8824	80.0227	5.64e-05	6.71513	1
ENSG00000198390	18.5136	17.3691	14.9802	29.5705	24.4291	171.941	114.807	0.000565	6.8363	1
ENSG00000179635	30.1425	7.92791	6.953	8.26403	25.4418	142.186	76.7133	0.004573	6.95102	1
ENSG00000089775	9.94644	14.8255	27.6751	22.9027	27.4809	88.6657	203.035	0.009695	7.09178	1
ENSG00000211963	5.73123	7.03444	5.44119	14.5361	8.55294	66.2216	55.6069	4.27e-05	7.37533	1
ENSG00000131355	11.8497	8.37072	10.1329	19.9011	23.6328	67.4369	151.267	0.008814	7.39995	1
ENSG00000165471	3.85604	5.76354	3.48215	21.5775	4.48806	59.2773	58.8342	0.000306	7.53891	1
ENSG00000143546	76.5109	23.2458	68.1041	7.17488	59.201	222.606	489.52	0.008722	7.60049	1
ENSG00000170458	38.4162	16.1552	6.57143	66.1345	5.77007	190.927	227.546	0.000376	7.86325	1
ENSG00000153446	24.597	9.29768	5.15875	14.3073	61.9324	280.442	115.377	0.013616	8.58289	1
ENSG00000122194	1.74185	3.87329	6.56453	7.54943	33.4925	121.455	61.8525	0.007192	8.61058	1
ENSG00000184385	24.6472	12.4319	4.29181	6.23071	9.75978	145.206	61.1544	0.010511	8.99386	1
ENSG00000143257	3.01429	14.14	12.163	3.35768	5.05154	79.1625	60.6532	0.000175	9.26506	1
ENSG00000180589	4.87246	2.25941	6.21776	6.30268	9.9399	75.9149	35.4743	0.00602	9.41035	1
ENSG00000189292	12.9219	13.8314	30.5624	4.07726	2.46179	63.3831	189.43	0.021354	9.89796	1
ENSG00000170166	8.80824	4.31867	8.87715	4.60961	3.49686	72.979	49.0068	0.000418	10.1282	1
ENSG00000118434	6.11089	5.51855	4.64958	4.74362	21.7001	119.319	77.9781	0.00073	11.5452	1
ENSG00000169313	38.9091	4.51297	20.6198	9.73146	5.51629	144.391	263.341	0.002407	12.8558	1
ENSG00000181710	5.64882	2.52054	4.93445	8.51047	2.12944	92.9263	53.6883	0.001294	15.4372	1
ENSG00000196553	1.7409	2.80473	3.6602	5.04995	3.62685	58.0108	59.799	4.11e-08	17.4454	1

## Sheet: Sheet1
The overlap genes between DNBs and DEGs
ENSG00000174093
ENSG00000164520
ENSG00000166329
ENSG00000169050
ENSG00000143768
ENSG00000125900
ENSG00000137285
ENSG00000155367
ENSG00000171942
ENSG00000205030
ENSG00000170458
ENSG00000171051
ENSG00000171659
ENSG00000104870
ENSG00000105851
ENSG00000169313
ENSG00000204472
ENSG00000090402
