# Supplementary material for: Gene expression analysis reveals the tipping points during infant brain development for human and chimpanzee
Source: BMC Genomics. 2020 Mar 5;21(Suppl 1):74. doi: 10.1186/s12864-020-6465-8 (PMC7057467; doi:10.1186/s12864-020-6465-8)
Supplement: Supplementary file 6 — Additional file 6. Detailed DNB genes and DEGs IPA analysis summary and network analysis results. [file 12864_2020_6465_MOESM6_ESM.xls]

## Sheet: human_ipa_summary
Human DNB genes and DEGs IPA analysis summary
© 2000-2017 QIAGEN. All rights reserved.
Canonical Pathways
Ingenuity Canonical Pathways	-log(p-value)	Ratio	Molecules
AMPK Signaling	0	0.0274	MAP3K7,SRC,PPP2CB,ADRA1D
Actin Cytoskeleton Signaling	0	0.0316	F2R,CD14,FGF4,FGF23,DIAPH2
Acute Myeloid Leukemia Signaling	0	0.0147	CSF1R,
Altered T Cell and B Cell Signaling in Rheumatoid Arthritis	0	0.025	FASLG,
Amyotrophic Lateral Sclerosis Signaling	0	0.022	GDNF,ALS2
Angiopoietin Signaling	0	0.0179	TIE1,
Antiproliferative Role of Somatostatin Receptor 2	0	0.0175	SRC,
Apoptosis Signaling	0	0.0303	FASLG,MCL1
Axonal Guidance Signaling	0	0.0188	SEMA4F,TUBB2B,BMP6,NGF,ADAM28,RND1
B Cell Receptor Signaling	0	0.0231	JUN,MAP3K7,EGR1
Basal Cell Carcinoma Signaling	0	0.0233	BMP6,
Breast Cancer Regulation by Stathmin1	0	0.0197	PPP1R14A,TUBB2B,PPP2CB
CD28 Signaling in T Helper Cells	0	0.0244	JUN,FOS
CTLA4 Signaling in Cytotoxic T Lymphocytes	0	0.0169	PPP2CB,
Cardiac Hypertrophy Signaling	0	0.0241	JUN,MAP3K7,SRF,ADRA1D
Cardiac β-adrenergic Signaling	0	0.0294	PPP1R14A,PDE1B,PPP2CB
Caveolar-mediated Endocytosis Signaling	0	0.0204	SRC,
Cellular Effects of Sildenafil (Viagra)	0	0.0115	PDE1B,
Colorectal Cancer Metastasis Signaling	0	0.0226	JUN,FOS,SRC,MMP17
Communication between Innate and Adaptive Immune Cells	0	0.027	CXCL8,
Death Receptor Signaling	0	0.0317	TIPARP,FASLG
Dopamine-DARPP32 Feedback in cAMP Signaling	0	0.0156	PPP1R14A,PPP2CB
EIF2 Signaling	0	0.0261	PPP1R15A,DDIT3,EIF2AK3,EIF5
Endothelin-1 Signaling	0	0.0301	JUN,FOS,SRC,ABHD3
Ephrin Receptor Signaling	0	0.00714	SRC,
Epithelial Adherens Junction Signaling	0	0.02	SRC,TUBB2B
ErbB Signaling	0	0.0267	JUN,FOS
ErbB2-ErbB3 Signaling	0	0.0196	JUN,
ErbB4 Signaling	0	0.0179	APH1B,
Estrogen Receptor Signaling	0	0.0241	SRC,NR3C1
FAK Signaling	0	0.0147	SRC,
FGF Signaling	0	0.0282	FGF4,FGF23
Fcγ Receptor-mediated Phagocytosis in Macrophages and Monocytes	0	0.0152	SRC,
G Beta Gamma Signaling	0	0.0145	SRC,
G-Protein Coupled Receptor Signaling	0	0.0303	P2RY12,SRC,PDE1B,RGS2,VIPR1,ADRA1D,FPR1
GPCR-Mediated Nutrient Sensing in Enteroendocrine Cells	0	0.0317	LPAR5,GCG
Gap Junction Signaling	0	0.0233	SRC,TUBB2B,NOV
Germ Cell-Sertoli Cell Junction Signaling	0	0.0244	MAP3K7,SRC,TUBB2B
Glioblastoma Multiforme Signaling	0	0.00877	SRC,
Glioma Invasiveness Signaling	0	0.0189	F2R,
Gαi Signaling	0	0.0283	P2RY12,SRC,FPR1
Gαq Signaling	0	0.0164	RGS2,ADRA1D
Gαs Signaling	0	0.0312	SRC,RGS2,VIPR1
HIPPO signaling	0	0.0308	PPP1R14A,PPP2CB
Huntington's Disease Signaling	0	0.0312	JUN,REST,HSPA1A/HSPA1B,DNAJB1,NGF,ATP5B
IL-17A Signaling in Airway Cells	0	0.0189	MAP3K7,
ILK Signaling	0	0.0312	JUN,FOS,PPP2CB,TESK1
Induction of Apoptosis by HIV1	0	0.0213	FASLG,
Insulin Receptor Signaling	0	0.0291	PPP1R14A,STXBP4,PTPRF
Integrin Signaling	0	0.0135	SRC,ARF4
Leukocyte Extravasation Signaling	0	0.0216	SRC,CLDN3,MMP17
MSP-RON Signaling Pathway	0	0.0244	MST1R,
Mitochondrial Dysfunction	0	0.0244	APH1B,GPX4,ATP5B
Molecular Mechanisms of Cancer	0	0.0264	JUN,FOS,APH1B,MAP3K7,SRC,FASLG,BMP6
Mouse Embryonic Stem Cell Pluripotency	0	0.0135	MAP3K7,
Myc Mediated Apoptosis Signaling	0	0.0175	FASLG,
Neuropathic Pain Signaling In Dorsal Horn Neurons	0	0.0213	FOS,SRC
Ovarian Cancer Signaling	0	0.00971	SRC,
Oxidative Phosphorylation	0	0.0133	ATP5B,
P2Y Purigenic Receptor Signaling Pathway	0	0.0303	JUN,FOS,P2RY12
PCP pathway	0	0.0233	JUN,
PTEN Signaling	0	0.0204	FASLG,CSNK2B
PXR/RXR Activation	0	0.0238	NR3C1,
Paxillin Signaling	0	0.013	SRC,
Phagosome Maturation	0	0.0206	MPO,TUBB2B
Phospholipase C Signaling	0	0.0197	PPP1R14A,SRC,RPS6KA3
Phospholipases	0	0.0294	ABHD3,
Protein Kinase A Signaling	0	0.0199	PPP1R14A,PDE1B,PTPRF,DUSP2,ANAPC10
Pyridoxal 5'-phosphate Salvage Pathway	0	0.0238	DYRK1A,
Rac Signaling	0	0.0109	JUN,
Reelin Signaling in Neurons	0	0.0152	SRC,
Regulation of Cellular Mechanics by Calpain Protease	0	0.0256	SRC,
Regulation of eIF4 and p70S6K Signaling	0	0.00926	PPP2CB,
Relaxin Signaling	0	0.0256	JUN,FOS,PDE1B
Renal Cell Carcinoma Signaling	0	0.0312	JUN,FOS
Renin-Angiotensin Signaling	0	0.0204	JUN,FOS
RhoA Signaling	0	0.0244	LPAR5,CDC42EP5
RhoGDI Signaling	0	0.0169	CDH20,SRC
Role of IL-17A in Arthritis	0	0.0227	CXCL8,
Role of MAPK Signaling in the Pathogenesis of Influenza	0	0.0217	ABHD3,
Role of Macrophages, Fibroblasts and Endothelial Cells in Rheumatoid Arthritis	0	0.0282	JUN,FOS,MAP3K7,SRC,IL1R2,CXCL8
Role of NANOG in Mammalian Embryonic Stem Cell Pluripotency	0	0.0125	BMP6,
Role of NFAT in Cardiac Hypertrophy	0	0.0129	MAP3K7,SRC
Role of NFAT in Regulation of the Immune Response	0	0.0171	JUN,FOS
SAPK/JNK Signaling	0	0.0278	JUN,MAP3K7
STAT3 Pathway	0	0.0175	SRC,
Semaphorin Signaling in Neurons	0	0.0233	RND1,
Signaling by Rho Family GTPases	0	0.0234	CDH20,JUN,FOS,CDC42EP5
Synaptic Long Term Depression	0	0.0196	PPP2CB,ABHD3
Synaptic Long Term Potentiation	0	0.0105	PPP1R14A,
Systemic Lupus Erythematosus Signaling	0	0.019	JUN,FOS
T Cell Receptor Signaling	0	0.0286	JUN,FOS
Th1 Pathway	0	0.026	APH1B,NFIL3
Thrombin Signaling	0	0.0142	F2R,SRC
Type I Diabetes Mellitus Signaling	0	0.0303	MAP3K7,FASLG
Type II Diabetes Mellitus Signaling	0	0.01	MAP3K7,
VEGF Family Ligand-Receptor Interactions	0	0.0154	FOS,
VEGF Signaling	0	0.0133	SRC,
Virus Entry via Endocytic Pathways	0	0.0263	SRC,TFRC
autophagy	0	0.0278	WDFY3,
cAMP-mediated signaling	0	0.0321	P2RY12,SRC,PDE1B,RGS2,VIPR1,FPR1
fMLP Signaling in Neutrophils	0	0.0105	FPR1,
iCOS-iCOSL Signaling in T Helper Cells	0	0.013	IL2RA,
mTOR Signaling	0	0.0207	RPS6KA3,PPP2CB,RPS6KA6
p70S6K Signaling	0	0.0312	F2R,SRC,PPP2CB
Mechanisms of Viral Exit from Host Cells	0.203	0.0333	SH3GL1,
Role of CHK Proteins in Cell Cycle Checkpoint Control	0.203	0.0333	PPP2CB,
Role of PKR in Interferon Induction and Antiviral Response	0.203	0.0333	MAP3K7,
Role of p14/p19ARF in Tumor Suppression	0.211	0.0345	UBTF,
Inhibition of Angiogenesis by TSP1	0.221	0.0357	JUN,
Retinoic acid Mediated Apoptosis Signaling	0.221	0.0357	TIPARP,
Antioxidant Action of Vitamin C	0.228	0.0328	SLC2A3,ABHD3
Dopamine Receptor Signaling	0.228	0.0328	PPP1R14A,PPP2CB
Factors Promoting Cardiogenesis in Vertebrates	0.228	0.0328	MAP3K7,BMP6
PI3K Signaling in B Lymphocytes	0.246	0.033	JUN,FOS,C3
CXCR4 Signaling	0.252	0.0328	JUN,FOS,SRC,EGR1
4-1BB Signaling in T Lymphocytes	0.263	0.0417	JUN,
Cell Cycle Regulation by BTG Family Proteins	0.263	0.0417	PPP2CB,
OX40 Signaling Pathway	0.263	0.0417	JUN,
Triacylglycerol Biosynthesis	0.263	0.0417	CRLS1,
Regulation of IL-2 Expression in Activated and Anergic T Lymphocytes	0.264	0.0357	JUN,FOS
Interferon Signaling	0.275	0.0435	ISG15,
Sonic Hedgehog Signaling	0.275	0.0435	DYRK1A,
tRNA Splicing	0.275	0.0435	PDE1B,
HGF Signaling	0.276	0.0349	JUN,FOS,MAP3K7
Cyclins and Cell Cycle Regulation	0.28	0.037	MYT1,PPP2CB
Tight Junction Signaling	0.285	0.0345	JUN,FOS,CLDN3,PPP2CB
Superpathway of D-myo-inositol (1,4,5)-trisphosphate Metabolism	0.288	0.0455	MINPP1,
Inhibition of Matrix Metalloproteases	0.302	0.0476	MMP17,
Triacylglycerol Degradation	0.302	0.0476	NDST2,
Sperm Motility	0.304	0.0366	PDE1B,MST1R,ABHD3
p53 Signaling	0.311	0.037	JUN,RPRM,MDM4
Tec Kinase Signaling	0.315	0.036	FOS,SRC,FASLG,STAT6
Estrogen Biosynthesis	0.317	0.05	CYP19A1,
Noradrenaline and Adrenaline Degradation	0.317	0.05	ALDH1L2,
PKCθ Signaling in T Lymphocytes	0.318	0.0375	JUN,FOS,MAP3K7
ATM Signaling	0.325	0.0408	JUN,MDM4
Remodeling of Epithelial Adherens Junctions	0.325	0.0408	SRC,TUBB2B
TR/RXR Activation	0.326	0.038	DIO1,TRH,ENO1
Role of Cytokines in Mediating Communication between Immune Cells	0.333	0.0526	CXCL8,
Ethanol Degradation II	0.35	0.0556	ALDH1L2,
NF-κB Signaling	0.354	0.037	MAP3K7,TNFAIP3,CSNK2B,IL1R2,NGF
Melanocyte Development and Pigmentation Signaling	0.358	0.04	SRC,RPS6KA3,RPS6KA6
Prostate Cancer Signaling	0.358	0.04	HSP90B1,HSP90AB1,HSP90AA1
Hepatic Fibrosis / Hepatic Stellate Cell Activation	0.366	0.0376	FASLG,CD14,SERPINE1,IL1R2,CXCL8
CNTF Signaling	0.367	0.0444	RPS6KA3,RPS6KA6
Allograft Rejection Signaling	0.369	0.0588	FASLG,
Autoimmune Thyroid Disease Signaling	0.369	0.0588	FASLG,
D-myo-inositol (1,3,4)-trisphosphate Biosynthesis	0.369	0.0588	MINPP1,
Dopamine Degradation	0.369	0.0588	ALDH1L2,
Gluconeogenesis I	0.369	0.0588	ENO1,
Glycolysis I	0.369	0.0588	ENO1,
Graft-versus-Host Disease Signaling	0.369	0.0588	FASLG,
Regulation of the Epithelial-Mesenchymal Transition Pathway	0.373	0.0379	APH1B,CLDN3,FGF4,EGR1,FGF23
Atherosclerosis Signaling	0.385	0.0417	APOA4,ABHD3,CXCL8
Ceramide Signaling	0.385	0.0417	JUN,FOS,PPP2CB
Cell Cycle Control of Chromosomal Replication	0.388	0.0625	ORC2,
Human Embryonic Stem Cell Pluripotency	0.392	0.04	INHBA,FGF4,BMP6,NGF
Gustation Pathway	0.394	0.0423	P2RY12,PDE1B,P2RY10
Crosstalk between Dendritic Cells and Natural Killer Cells	0.403	0.0476	FASLG,CD209
T Helper Cell Differentiation	0.403	0.0476	IL2RA,STAT6
IL-1 Signaling	0.403	0.0429	JUN,FOS,MAP3K7
Cytotoxic T Lymphocyte-mediated Apoptosis of Target Cells	0.41	0.0667	FASLG,
IL-15 Production	0.41	0.0667	MST1R,
Phosphatidylglycerol Biosynthesis II (Non-plastidic)	0.41	0.0667	CRLS1,
Role of Hypercytokinemia/hyperchemokinemia in the Pathogenesis of Influenza	0.41	0.0667	CXCL8,
Tumoricidal Function of Hepatic Natural Killer Cells	0.41	0.0667	FASLG,
14-3-3-mediated Signaling	0.425	0.0417	JUN,FOS,SRC,TUBB2B
Eicosanoid Signaling	0.429	0.05	ABHD3,HPGDS
Acetone Degradation I (to Methylglyoxal)	0.433	0.0714	CYP19A1,
DNA Methylation and Transcriptional Repression Signaling	0.433	0.0714	SUDS3,
Hematopoiesis from Pluripotent Stem Cells	0.433	0.0714	CXCL8,
Tryptophan Degradation X (Mammalian, via Tryptamine)	0.433	0.0714	ALDH1L2,
HMGB1 Signaling	0.442	0.0426	JUN,FOS,SERPINE1,CXCL8
Adipogenesis pathway	0.451	0.043	PPIP5K1,EGR2,DDIT3,NR2F2
Activation of IRF by Cytosolic Pattern Recognition Receptors	0.457	0.0526	JUN,ISG15
Amyloid Processing	0.457	0.0526	APH1B,CSNK2B
CDP-diacylglycerol Biosynthesis I	0.459	0.0769	CRLS1,
Ethanol Degradation IV	0.459	0.0769	ALDH1L2,
Fatty Acid α-oxidation	0.459	0.0769	ALDH1L2,
Polyamine Regulation in Colon Cancer	0.459	0.0769	MXD1,
IL-8 Signaling	0.463	0.0405	JUN,FOS,SRC,MPO,LASP1,CXCL8
IL-3 Signaling	0.466	0.0469	JUN,FOS,STAT6
Prolactin Signaling	0.466	0.0469	JUN,FOS,NR3C1
eNOS Signaling	0.469	0.042	HSPA1A/HSPA1B,LPAR5,HSP90B1,HSP90AB1,HSP90AA1
Nitric Oxide Signaling in the Cardiovascular System	0.47	0.044	HSP90B1,PDE1B,HSP90AB1,HSP90AA1
Role of Pattern Recognition Receptors in Recognition of Bacteria and Viruses	0.47	0.044	C3,C1QB,NLRC4,CXCL8
Sertoli Cell-Sertoli Cell Junction Signaling	0.477	0.0424	JUN,MAP3K7,SRC,CLDN3,TUBB2B
JAK/Stat Signaling	0.478	0.0476	JUN,FOS,STAT6
Corticotropin Releasing Hormone Signaling	0.48	0.0444	JUN,FOS,FASLG,UCN3
Bupropion Degradation	0.487	0.0833	CYP19A1,
Cardiomyocyte Differentiation via BMP Receptors	0.487	0.0833	MAP3K7,
Putrescine Degradation III	0.487	0.0833	ALDH1L2,
NGF Signaling	0.489	0.0449	MAP3K7,RPS6KA3,NGF,RPS6KA6
Th2 Pathway	0.499	0.0455	JUN,APH1B,IL2RA,STAT6
RAR Activation	0.5	0.042	SORBS3,JUN,FOS,SRC,CSNK2B,NR2F2
Erythropoietin Signaling	0.502	0.0492	JUN,FOS,SRC
Heparan Sulfate Biosynthesis	0.504	0.0571	NDST2,CHST7
FLT3 Signaling in Hematopoietic Progenitor Cells	0.514	0.05	RPS6KA3,STAT6,RPS6KA6
IL-4 Signaling	0.514	0.05	HMGA1,NR3C1,STAT6
Neurotrophin/TRK Signaling	0.514	0.05	JUN,FOS,NGF
Glutathione-mediated Detoxification	0.518	0.0909	HPGDS,
Histamine Degradation	0.518	0.0909	ALDH1L2,
Oxidative Ethanol Degradation III	0.518	0.0909	ALDH1L2,
nNOS Signaling in Skeletal Muscle Cells	0.518	0.0909	DAG1,
Agranulocyte Adhesion and Diapedesis	0.52	0.0465	CLDN3,CXCL16,MMP17,CXCL8
IL-17 Signaling	0.527	0.0508	JUN,MAP3K7,CXCL8
VDR/RXR Activation	0.54	0.0517	CD14,MXD1,HES1
Th1 and Th2 Activation Pathway	0.549	0.0455	JUN,APH1B,IL2RA,STAT6,NFIL3
ERK/MAPK Signaling	0.55	0.0438	FOS,PPP1R14A,SRC,SRF,PPP2CB,DUSP2
Androgen Signaling	0.552	0.0482	JUN,SRC,DNAJB1,HSP90AA1
Glutathione Redox Reactions I	0.553	0.1	GPX4,
Superpathway of Citrulline Metabolism	0.553	0.1	ALDH18A1,
GPCR-Mediated Integration of Enteroendocrine Signaling Exemplified by an L Cell	0.554	0.0526	GLP2R,VIPR1,GCG
Cell Cycle: G2/M DNA Damage Checkpoint Regulation	0.558	0.0625	RPRM,MDM4
Serotonin Degradation	0.558	0.0625	ALDH1L2,CSGALNACT1
GDNF Family Ligand-Receptor Interactions	0.567	0.0536	JUN,FOS,GDNF
BMP signaling pathway	0.582	0.0545	JUN,MAP3K7,BMP6
IL-15 Signaling	0.582	0.0545	FASLG,STAT6,CXCL8
Androgen Biosynthesis	0.592	0.111	HSD3B1,
Pyrimidine Deoxyribonucleotides De Novo Biosynthesis I	0.592	0.111	NME4,
Vitamin-C Transport	0.592	0.111	SLC2A3,
B Cell Activating Factor Signaling	0.598	0.0667	JUN,FOS
Heparan Sulfate Biosynthesis (Late Stages)	0.598	0.0667	NDST2,CHST7
Cholecystokinin/Gastrin-mediated Signaling	0.599	0.0506	JUN,FOS,SRC,SRF
PPARα/RXRα Activation	0.604	0.0458	JUN,MAP3K7,HSP90B1,IL1R2,HSP90AB1,HSP90AA1
April Mediated Signaling	0.619	0.069	JUN,FOS
GNRH Signaling	0.621	0.0485	JUN,FOS,MAP3K7,SRC,EGR1
HIF1α Signaling	0.625	0.0519	JUN,SLC2A3,MMP17,HSP90AA1
Cleavage and Polyadenylation of Pre-mRNA	0.636	0.125	PABPN1,
Glucocorticoid Biosynthesis	0.636	0.125	HSD3B1,
Hematopoiesis from Multipotent Stem Cells	0.636	0.125	THPO,
Agrin Interactions at Neuromuscular Junction	0.644	0.0588	JUN,SRC,DAG1
Salvage Pathways of Pyrimidine Ribonucleotides	0.644	0.0588	PYCRL,NME4,DYRK1A
UVB-Induced MAPK Signaling	0.644	0.0588	JUN,FOS,RPS6KA3
Role of JAK1 and JAK3 in γc Cytokine Signaling	0.66	0.06	IL7R,IL2RA,STAT6
Thrombopoietin Signaling	0.66	0.06	JUN,FOS,THPO
CDK5 Signaling	0.664	0.0541	PPP1R14A,PPP2CB,EGR1,NGF
Mineralocorticoid Biosynthesis	0.687	0.143	HSD3B1,
RANK Signaling in Osteoclasts	0.692	0.0556	JUN,FOS,MAP3K7,SRC
Chemokine Signaling	0.695	0.0625	JUN,FOS,SRC
Melatonin Degradation I	0.715	0.08	CYP19A1,CSGALNACT1
Wnt/β-catenin Signaling	0.717	0.05	JUN,MAP3K7,SRC,SOX11,CSNK2B,PPP2CB
Cdc42 Signaling	0.722	0.0571	JUN,FOS,SRC,CDC42EP5
Neuregulin Signaling	0.722	0.0571	SRC,HSP90B1,HSP90AB1,HSP90AA1
IL-12 Signaling and Production in Macrophages	0.727	0.0532	JUN,FOS,APOA4,STAT6,MST1R
CCR5 Signaling in Macrophages	0.733	0.0652	JUN,FOS,FASLG
Gα12/13 Signaling	0.74	0.0538	CDH20,JUN,F2R,SRC,LPAR5
PI3K/AKT Signaling	0.74	0.0538	MCL1,HSP90B1,PPP2CB,HSP90AB1,HSP90AA1
Nicotine Degradation II	0.743	0.0833	CYP19A1,CSGALNACT1
Assembly of RNA Polymerase I Complex	0.747	0.167	UBTF,
Phosphatidylethanolamine Biosynthesis II	0.747	0.167	ETNK1,
Sphingomyelin Metabolism	0.747	0.167	SGMS2,
Sumoylation Pathway	0.753	0.0588	JUN,FOS,FASLG,NR3C1
TREM1 Signaling	0.772	0.0682	MPO,NLRC4,CXCL8
PEDF Signaling	0.802	0.0615	GDNF,FASLG,SRF,NGF
MIF-mediated Glucocorticoid Regulation	0.802	0.0909	CD14,NR3C1
Citrulline Biosynthesis	0.82	0.2	ALDH18A1,
Role of IL-17A in Psoriasis	0.82	0.2	CXCL8,
Nicotine Degradation III	0.835	0.0952	CYP19A1,CSGALNACT1
Growth Hormone Signaling	0.855	0.0645	FOS,SRF,RPS6KA3,RPS6KA6
Production of Nitric Oxide and Reactive Oxygen Species in Macrophages	0.869	0.053	JUN,FOS,MAP3K7,APOA4,PPP1R14A,MPO,PPP2CB
Bladder Cancer Signaling	0.873	0.0656	FGF4,FGF23,MMP17,CXCL8
Macropinocytosis Signaling	0.873	0.0656	SRC,CD14,NGF,CSF1R
Role of Osteoblasts, Osteoclasts and Chondrocytes in Rheumatoid Arthritis	0.901	0.0519	JUN,FOS,DLX5,MAP3K7,SRC,BMP6,IL1R2,CSF1R
Coagulation System	0.906	0.105	F2R,SERPINE1
Airway Pathology in Chronic Obstructive Pulmonary Disease	0.91	0.25	CXCL8,
CD40 Signaling	0.932	0.069	JUN,FOS,MAP3K7,TNFAIP3
Estrogen-Dependent Breast Cancer Signaling	0.932	0.069	JUN,FOS,CYP19A1,SRC
TNFR1 Signaling	0.935	0.0811	JUN,FOS,TNFAIP3
Complement System	0.945	0.111	C3,C1QB
UVC-Induced MAPK Signaling	0.962	0.0833	JUN,FOS,SRC
CD27 Signaling in Lymphocytes	0.989	0.0857	JUN,FOS,MAP3K7
Role of Oct4 in Mammalian Embryonic Stem Cell Pluripotency	0.989	0.0857	REST,FGF4,NR2F2
Thyroid Cancer Signaling	1.02	0.0882	GDNF,NGF,CXCL8
Rapoport-Luebering Glycolytic Shunt	1.03	0.333	MINPP1,
Thyroid Hormone Metabolism I (via Deiodination)	1.03	0.333	DIO1,
Thyronamine and Iodothyronamine Metabolism	1.03	0.333	DIO1,
Thyroid Hormone Metabolism II (via Conjugation and/or Degradation)	1.03	0.125	DIO1,CSGALNACT1
LXR/RXR Activation	1.04	0.0676	APOA4,TF,C3,CD14,IL1R2
UVA-Induced MAPK Signaling	1.08	0.0694	JUN,TIPARP,FOS,RPS6KA3,RPS6KA6
PDGF Signaling	1.1	0.0704	JUN,FOS,SRC,SRF,CSNK2B
Inflammasome pathway	1.13	0.143	NLRC4,CXCL8
Primary Immunodeficiency Signaling	1.13	0.143	RAG1,IL7R
IL-2 Signaling	1.14	0.0816	JUN,FOS,CSNK2B,IL2RA
LPS-stimulated MAPK Signaling	1.17	0.0735	JUN,FOS,MAP3K7,SRF,CD14
IGF-1 Signaling	1.17	0.0674	JUN,FOS,CYR61,SRF,CSNK2B,NOV
MIF Regulation of Innate Immunity	1.18	0.103	JUN,FOS,CD14
Superpathway of Melatonin Degradation	1.18	0.103	CYP19A1,MPO,CSGALNACT1
Superpathway of Inositol Phosphate Compounds	1.2	0.0581	PPP1R14A,NUDT9,PLPP6,PPP4C,PPIP5K1,PTPRF,DUSP2,MINPP1,IP6K3
Arginine Degradation VI (Arginase 2 Pathway)	1.2	0.5	PYCRL,
Proline Biosynthesis II (from Arginine)	1.2	0.5	PYCRL,
3-phosphoinositide Biosynthesis	1.21	0.0611	PPP1R14A,NUDT9,PLPP6,PPP4C,PPIP5K1,PTPRF,DUSP2,MINPP1
Chondroitin Sulfate Biosynthesis (Late Stages)	1.22	0.107	NDST2,CHST7,CSGALNACT1
Notch Signaling	1.22	0.107	APH1B,HES1,MAML2
LPS/IL-1 Mediated Inhibition of RXR Function	1.23	0.0615	JUN,MAP3K7,NDST2,CD14,ALDH1L2,CHST7,ALDH18A1,IL1R2
Granulocyte Adhesion and Diapedesis	1.23	0.0698	CLDN3,CXCL16,IL1R2,MMP17,FPR1,CXCL8
FXR/RXR Activation	1.23	0.0769	SLC4A2,APOA4,CYP19A1,TF,C3
Acute Phase Response Signaling	1.24	0.0654	JUN,FOS,MAP3K7,TF,C3,NR3C1,SERPINE1
TGF-β Signaling	1.26	0.0781	JUN,FOS,INHBA,MAP3K7,SERPINE1
Role of IL-17F in Allergic Inflammatory Airway Diseases	1.26	0.111	RPS6KA3,RPS6KA6,CXCL8
Transcriptional Regulatory Network in Embryonic Stem Cells	1.26	0.111	GJD2,REST,EOMES
Role of Tissue Factor in Cancer	1.29	0.0723	SRC,CYR61,RPS6KA3,EGR1,RPS6KA6,CXCL8
Clathrin-mediated Endocytosis Signaling	1.31	0.0612	SH3GL1,APOA4,F2R,TF,SRC,CSNK2B,FGF4,FGF23,TFRC
B Cell Development	1.33	0.182	RAG1,IL7R
Telomerase Signaling	1.33	0.0741	PTGES3,HSP90B1,IL2RA,PPP2CB,HSP90AB1,HSP90AA1
Dermatan Sulfate Biosynthesis (Late Stages)	1.39	0.125	NDST2,CHST7,DSEL
IL-17A Signaling in Fibroblasts	1.39	0.125	JUN,FOS,MAP3K7
Pyrimidine Ribonucleotides De Novo Biosynthesis	1.44	0.13	NUDT9,NME4,ANXA1
Pyrimidine Ribonucleotides Interconversion	1.44	0.13	NUDT9,NME4,ANXA1
TNFR2 Signaling	1.44	0.13	JUN,FOS,TNFAIP3
EGF Signaling	1.47	0.0893	JUN,FOS,SRC,SRF,CSNK2B
Hepatic Cholestasis	1.49	0.0696	SLC4A2,JUN,MAP3K7,CD14,PPRC1,IL1R2,GCG,CXCL8
Melatonin Degradation III	1.49	1	MPO,
ERK5 Signaling	1.53	0.0926	FOS,SRC,RPS6KA3,NGF,RPS6KA6
Hypoxia Signaling in the Cardiovascular System	1.53	0.0926	JUN,HSP90B1,HSP90AB1,HSP90AA1,UBE2D3
Toll-like Receptor Signaling	1.53	0.0926	JUN,FOS,MAP3K7,TNFAIP3,CD14
Prostanoid Biosynthesis	1.59	0.25	PTGES3,HPGDS
Chondroitin Sulfate Biosynthesis	1.64	0.118	NDST2,CHST7,CHPF2,CSGALNACT1
iNOS Signaling	1.64	0.118	JUN,FOS,HMGA1,CD14
3-phosphoinositide Degradation	1.76	0.0784	PPP1R14A,NUDT9,PLPP6,PPP4C,PPIP5K1,PTPRF,DUSP2,MINPP1
D-myo-inositol-5-phosphate Metabolism	1.76	0.0784	PPP1R14A,NUDT9,PLPP6,PPP4C,PPIP5K1,PTPRF,DUSP2,MINPP1
Endoplasmic Reticulum Stress Pathway	1.79	0.176	HSP90B1,DDIT3,EIF2AK3
IL-17A Signaling in Gastric Cells	1.79	0.176	JUN,FOS,CXCL8
IL-10 Signaling	1.84	0.111	JUN,FOS,MAP3K7,CD14,IL1R2
Chondroitin and Dermatan Biosynthesis	1.84	0.333	CHPF2,CSGALNACT1
Inositol Pyrophosphates Biosynthesis	1.84	0.333	PPIP5K1,IP6K3
p38 MAPK Signaling	1.92	0.0909	MAP3K7,FASLG,SRF,RPS6KA3,DDIT3,IL1R2,RPS6KA6
PPAR Signaling	2.04	0.0959	JUN,FOS,MAP3K7,HSP90B1,IL1R2,HSP90AB1,HSP90AA1
D-myo-inositol (1,4,5,6)-Tetrakisphosphate Biosynthesis	2.05	0.0879	PPP1R14A,NUDT9,PLPP6,PPP4C,PPIP5K1,PTPRF,DUSP2,MINPP1
D-myo-inositol (3,4,5,6)-tetrakisphosphate Biosynthesis	2.05	0.0879	PPP1R14A,NUDT9,PLPP6,PPP4C,PPIP5K1,PTPRF,DUSP2,MINPP1
Mitotic Roles of Polo-Like Kinase	2.2	0.135	HSP90B1,PPP2CB,HSP90AB1,HSP90AA1,ANAPC10
NRF2-mediated Oxidative Stress Response	2.25	0.0786	DNAJA4,JUN,FOS,MAP3K7,DNAJB1,HSPB8,DNAJB4,DNAJB6,EIF2AK3,STIP1,NFE2L2
Dermatan Sulfate Biosynthesis	2.3	0.143	NDST2,CHST7,CHPF2,CSGALNACT1,DSEL
Xenobiotic Metabolism Signaling	2.38	0.0747	MAP3K7,HSP90B1,ALDH18A1,NDST2,PTGES3,ALDH1L2,CHST7,PPP2CB,UGT8,HSP90AB1,HSP90AA1,EIF2AK3,NFE2L2
Glucocorticoid Receptor Signaling	2.66	0.0746	JUN,MAP3K7,HSPA1A/HSPA1B,HSP90B1,VIPR1,IL1R2,CXCL8,FKBP4,ANXA1,FOS,NR3C1,PTGES3,SERPINE1,HSP90AB1,HSP90AA1
IL-6 Signaling	2.88	0.101	JUN,FOS,MAP3K7,CYP19A1,SRF,MCL1,CSNK2B,CD14,IL1R2,CXCL8
Proline Biosynthesis I	2.98	1	PYCRL,ALDH18A1
Protein Ubiquitination Pathway	3.27	0.0857	HSPA1A/HSPA1B,DNAJB1,CRYAB,HSP90B1,HSPB8,HSPA4L,UBE2D3,HSPE1,ANAPC10,USP15,DNAJB4,DNAJB6,HSPH1,HSP90AB1,HSP90AA1
Unfolded protein response	3.33	0.159	HSPA1A/HSPA1B,HSP90B1,PPP1R15A,DDIT3,HSPH1,EIF2AK3,NFE2L2
Aldosterone Signaling in Epithelial Cells	3.67	0.109	HSPA1A/HSPA1B,DNAJB1,CRYAB,HSP90B1,HSPB8,DNAJB4,DNAJB6,HSPA4L,HSPH1,HSP90AB1,HSP90AA1,HSPE1
Aryl Hydrocarbon Receptor Signaling	3.8	0.121	JUN,FOS,SRC,FASLG,PTGES3,HSP90B1,ALDH1L2,ALDH18A1,HSP90AB1,HSP90AA1,NFE2L2
Upstream Regulators
Upstream Regulator	Molecule Type	Predicted Activation State	Activation z-score	Notes	Bias Term	Bias-corrected z-score	p-value of overlap	Target molecules in dataset	Mechanistic Network
EGF	growth factor						1.6e-05	EGR1,FOS,JUN,TRH
SOD1	enzyme						7.65e-05	CSF1R,FOS,INHBA,JUN,NFIL3,STIP1,TNFAIP3
quinolinic acid	chemical - endogenous mammalian						0.00061	EGR1,FOS,GDNF,HSPA1A/HSPA1B,JUN,NGF
CREM	transcription regulator						0.000984	EGR1,EGR2,FOS,MCL1,NFIL3,PPP1R15A,TIPARP
ADRB3	g-protein coupled receptor						0.00107	EGR1,FOS
EDN1	cytokine						0.00107	CXCL8,SERPINE1
FAAH	enzyme						0.00107	FOS,TRH
PSEN1	peptidase						0.00114	ARF4,ATP5B,BASP1,C1QB,C3,DYRK1A,EGR1,EMP1,ENO1,ENPP2,F2R,FASLG,FOS,HSP90AA1,HSPE1,PVALB,STIP1,TIPARP,TUBB2B
JUN	transcription regulator						0.00171	FASLG,JUN,NGF
SRF	transcription regulator						0.00191	CCM2,CLDN3,EGR1,EGR2,FOS
IDH1	enzyme						0.00251	DDIT3,PPP1R15A,SERPINH1
MAPT	other						0.00583	ARF4,ATP5B,BASP1,C3,EIF2AK3,ENO1,FOS,GEM,HSP90AA1,HSPE1,PVALB,STIP1,TUBB2B
FOS	transcription regulator						0.00593	EGR1,FOS,JUN,NGF,S100A10
ADCYAP1R1	g-protein coupled receptor						0.00612	EGR2,FOS
MC4R	g-protein coupled receptor						0.00612	FOS,TRH
PLAT	peptidase						0.00612	FOS,SERPINE1
APP	other						0.00731	APH1B,ARF4,ASCC1,ATP5B,BASP1,BMP6,C3,CSF1R,CXCL8,DYRK1A,EGR1,ENO1,ENPP2,EOMES,FASLG,FOS,GDNF,HES1,HSP90AA1,HSPE1,INHBA,JUN,MPO,PVALB,SERPINE1,STIP1,STXBP4,TUBB2B
corticosterone	chemical - endogenous mammalian						0.00836	ANXA1,DDIT3,FOS,NR3C1,TRH
TSC2	other						0.00931	ANXA1,CRYAB,DDIT3,FOS,PVALB
LEP	growth factor						0.00956	APOA4,EGR1,FOS,NR3C1,SERPINE1,TRH
CARTPT	other						0.00998	FOS,TRH
EIF2AK2	kinase						0.00998	EGR1,FOS
VEGFA	growth factor						0.00998	CXCL8,EGR1
TGFBR2	kinase						0.0109	BMP6,CD14,IL1R2,SERPINE1
CREB1	transcription regulator						0.0115	BAG3,CYR61,EGR1,EGR2,FAM46A,FOS,GEM,IER2,INHBA,LMO1,MCL1,NFIL3,NPAS4,NTSR1,PPP1R15A,RPRM,TIPARP
TGFB1	growth factor						0.0136	C1QB,CD14,EGR2,F2R,GDNF,NGF,S100A10,SLC16A9,SLC4A2,VIPR1
CDK5R1	kinase						0.0146	FOS,MIB1
GUSB	enzyme						0.0146	CYR61,EGR2
NPY	other						0.0146	FOS,TRH
CNTF	cytokine						0.0167	EGR1,FOS,PDE1B
DRD1	g-protein coupled receptor						0.0201	FOS,S100A10
NTF3	growth factor						0.0201	FOS,JUN
5-hydroxytryptamine	chemical - endogenous mammalian						0.0262	EGR1,FOS
NOS1	enzyme						0.0262	EGR1,FOS
IL1B	cytokine						0.0317	C3,CX3CR1,FOS,HPGDS
HTT	transcription regulator						0.0323	ATP5B,BASP1,CRYAB,CSF1R,DNAJB1,EGR1,EGR2,ENPP2,FOS,HSP90AB1,HSPE1,JUN,NFIL3,PDE1B,PVALB,SERPINH1,STRN,TRH
ADM	other						0.0327	FOS
ADRB1	g-protein coupled receptor						0.0327	NGF
APLN	other						0.0327	FOS
APOA4	transporter						0.0327	FOS
ATP1A2	transporter						0.0327	FOS
CALCA	other						0.0327	FOS
CEBPD	transcription regulator						0.0327	NGF
CLN3	other						0.0327	HOOK1
EDN3	other						0.0327	EGR1
ELK1	transcription regulator						0.0327	FOS
FRAT1	other						0.0327	JUN
GCG	other						0.0327	FOS
GNAO1	enzyme						0.0327	FOS
GNAQ	enzyme						0.0327	FOS
GPX4	enzyme						0.0327	PVALB
Gcg	other						0.0327	FOS
HDAC9	transcription regulator						0.0327	JUN
HDC	enzyme						0.0327	FOS
HSPA1A/HSPA1B	enzyme						0.0327	FOS
IL16	cytokine						0.0327	FOS
MCHR1	g-protein coupled receptor						0.0327	TRH
NPPA	other						0.0327	EGR1
NTS	other						0.0327	FOS
Nrg1	other						0.0327	FOS
OPRK1	g-protein coupled receptor						0.0327	FOS
PARP1	enzyme						0.0327	FOS
PDE6B	enzyme						0.0327	FOS
PRCP	peptidase						0.0327	TRH
PRKAR2B	kinase						0.0327	FOS
PTGER1	g-protein coupled receptor						0.0327	FOS
RBM3	other						0.0327	DDIT3
RPS6KA5	kinase						0.0327	FOS
SCN1B	ion channel						0.0327	FOS
SCN7A	ion channel						0.0327	FOS
SSTR2	g-protein coupled receptor						0.0327	FOS
TBP	transcription regulator						0.0327	MANF
TH	enzyme						0.0327	FOS
TRPV4	ion channel						0.0327	FOS
USP18	peptidase						0.0327	ISG15
glycine	chemical - endogenous mammalian						0.0327	FOS
spermidine	chemical - endogenous mammalian						0.0327	FOS
TNF	cytokine						0.0375	CD14,CXCL8,FOS,SERPINE1
FGF2	growth factor						0.0468	EGR1,FOS,JUN
PSEN2	peptidase						0.0474	C1QB,EMP1,ENPP2,F2R
F2	peptidase						0.0482	FOS,JUN
HIF1A	transcription regulator						0.0482	ADM,ENO1
ADAM10	peptidase						0.0486	CRYAB,FOS,INHBA,MDM4,PVALB
Diseases and Bio Functions
Categories	Functions	Diseases or Functions Annotation	p-Value	Predicted Activation State	Activation z-score	Notes	Bias-corrected z-score	Molecules	# Molecules
Organismal Injury and Abnormalities, Tissue Morphology	size	size of lesion	5.77e-06					C3,CRYAB,EGR1,HPGDS,STIP1,ITPRIP,ANXA1,GDNF,MOG,SERPINE1,HSPH1,NGF,OLFM1,NFE2L2	14
Cell Death and Survival	cell death	cell death of cholinergic neurons	0.000621					INHBA,TF,NGF	3
Cardiovascular System Development and Function, Nervous System Development and Function, Organ Morphology, Tissue Morphology	permeability	permeability of blood-brain barrier	0.000872					MOG,SRF,SERPINE1,DAG1,ANXA1	5
Tissue Morphology	quantity	quantity of cells	0.000918					APOA4,GJC2,LMX1B,DYRK1A,RAG1,INHBA,P2RY12,MOG,BMP6,PTPRF,NGF,MDM4,ALS2,HSPB8,GCG,CPEB3,IP6K3,ANXA1,GDNF,PRDM16,PPP1R15A,EGR2,TRH,HES1,EIF2AK3	25
Nervous System Development and Function, Organ Morphology, Organismal Development	size	size of superior colliculus	0.00104					LMX1B,DYRK1A	2
Nervous System Development and Function, Organ Morphology, Tissue Morphology	quantity	quantity of striatal neurons	0.00166					INHBA,GDNF,NGF	3
Cell Death and Survival, Neurological Disease, Organismal Injury and Abnormalities	cell death	cell death of cerebral cortex cells	0.00198					JUN,TF,SRC,FASLG,MCL1,TCP1,STIP1,ITPRIP,CXCL8,NPAS4,REST,GDNF,DDIT3,SERPINE1,NGF,NFIL3,NFE2L2	17
Cardiovascular Disease, Organismal Injury and Abnormalities, Tissue Morphology	size	size of infarct	0.00207					GDNF,C3,EGR1,HSPH1,HPGDS,STIP1,ITPRIP,OLFM1,ANXA1	9
Cell Morphology, Nervous System Development and Function, Organ Morphology, Organismal Development	morphology	morphology of brain cells	0.00235					DLX5,ALS2,UGT8,EGR1,CPEB3,DYRK1A,PVALB,IP6K3,MDM4,ANXA1	10
Metabolic Disease, Neurological Disease, Organismal Injury and Abnormalities, Psychological Disorders	Alzheimer disease	Alzheimer disease	0.00239					JUN,HMGA1,TF,C3,CD14,MPO,DYRK1A,GDNF,MOG,SRF,BMP6,NGF,EIF2AK3,WDFY3,NFE2L2	15
Neurological Disease, Organismal Injury and Abnormalities	damage	damage of brain	0.00249					JUN,GDNF,CYP19A1,CX3CR1,DDIT3,HSPH1,NGF,STIP1,NFIL3,ITPRIP,NFE2L2	11
Cell Death and Survival, Neurological Disease, Organismal Injury and Abnormalities	cell death	cell death of brain cells	0.0029					JUN,TF,SRC,FASLG,MCL1,TCP1,EGR1,STIP1,ITPRIP,CXCL8,FOS,NPAS4,REST,GDNF,DDIT3,SERPINE1,NGF,NFIL3,NFE2L2	19
Cell Death and Survival	cell death	cell death of interneurons	0.00305					GDNF,NGF	2
Cell-To-Cell Signaling and Interaction	coupling	coupling of cells	0.00305					GJD2,GJC2	2
Cellular Function and Maintenance	maintenance	maintenance of neurons	0.00305					GDNF,NGF	2
Organismal Functions	movement	movement of rodents	0.00305					GDNF,NGF	2
Cellular Function and Maintenance, Cellular Growth and Proliferation, Nervous System Development and Function	production	production of granule cells	0.00305					REST,DLX5	2
Nervous System Development and Function	neuroprotection	neuroprotection of brain	0.00384					GDNF,DDIT3,NGF,STIP1,WDFY3	5
Organismal Injury and Abnormalities, Tissue Morphology	volume	volume of lesion	0.0047					GDNF,MOG,CRYAB,SERPINE1,NGF,NFE2L2	6
Inflammatory Disease, Neurological Disease, Skeletal and Muscular Disorders	multiple sclerosis	Multiple Sclerosis	0.00581					DDIT3,EGR1,EIF2AK3,ANXA1	4
Cell Morphology, Nervous System Development and Function, Organ Morphology, Organismal Development	size	size of brain cells	0.00598					IP6K3,ANXA1	2
Cellular Compromise, Neurological Disease, Organismal Injury and Abnormalities	damage	damage of cortical neurons	0.0075					DDIT3,NGF,NFIL3	3
Organismal Injury and Abnormalities, Tissue Morphology	quantity	quantity of lesion	0.0075					GDNF,CCM2,NFE2L2	3
Cell Death and Survival	cell death	neuronal cell death	0.00803					JUN,TF,SRC,FASLG,MCL1,LMX1B,TCP1,EGR1,STIP1,ITPRIP,CXCL8,RAG1,FOS,NPAS4,REST,INHBA,GDNF,NR3C1,DDIT3,SERPINE1,NGF,NFIL3,NFE2L2	23
Cell Death and Survival	cell death	cell death	0.00817					JUN,TF,MCL1,LMX1B,HPGDS,STIP1,CSF1R,RAG1,FOS,INHBA,GPX4,DDIT3,NGF,NFIL3,SRC,FASLG,TCP1,EGR1,ITPRIP,CXCL8,MANF,NPAS4,REST,GDNF,PRDM16,NR3C1,SERPINE1,NFE2L2	28
Neurological Disease	progressive motor neuropathy	progressive motor neuropathy	0.00963					MOG,PTGES3,TUBB2B,DDIT3,DNAJB6,EGR1,BCAS1,EIF2AK3,ANXA1	9
Cellular Development, Endocrine System Development and Function	differentiation	differentiation of lactotropes	0.00975					TRH,NGF	2
Cell-To-Cell Signaling and Interaction, Drug Metabolism, Molecular Transport, Small Molecule Biochemistry	flux	flux of dopamine	0.00975					GDNF,NR3C1	2
Cell Morphology, Nervous System Development and Function, Neurological Disease, Organ Morphology, Organismal Development, Organismal Injury and Abnormalities, Tissue Morphology	abnormal morphology	abnormal morphology of Purkinje cells	0.00983					ALS2,UGT8,PVALB,IP6K3,MDM4	5
Cell Death and Survival, Neurological Disease, Organismal Injury and Abnormalities	cell death	cell death of hippocampal cells	0.0102					NPAS4,REST,TF,DDIT3,NGF,STIP1,ITPRIP,CXCL8	8
Neurological Disease, Organismal Injury and Abnormalities, Psychological Disorders	striatal degeneration	striatal degeneration	0.0104					JUN,GDNF,NGF,NFE2L2	4
Hematological System Development and Function, Organismal Functions	flow	flow of blood	0.0114					SRF,NGF,HPGDS	3
Cell Morphology, Endocrine System Development and Function, Nervous System Development and Function, Organ Morphology, Organismal Development	morphology	morphology of anterior pituitary cells	0.0143					EGR1,ANXA1	2
Nervous System Development and Function	protection	protection of striatal neurons	0.0143					GDNF,NGF	2
Cellular Development, Embryonic Development, Organismal Development, Tissue Development	differentiation	differentiation of embryonic tissue	0.0157					REST,GDNF,CSNK2B,NGF,HES1,MIB1	6
Nervous System Development and Function, Organ Morphology, Tissue Morphology	quantity	quantity of granule cells	0.0162					RAG1,HSPB8,MDM4	3
Cell Death and Survival, Neurological Disease, Organismal Injury and Abnormalities	cell death	cell death of hippocampal neurons	0.0165					NPAS4,TF,DDIT3,NGF,STIP1,ITPRIP,CXCL8	7
Nervous System Development and Function, Neurological Disease, Organ Morphology, Organismal Development, Organismal Injury and Abnormalities	abnormal morphology	abnormal morphology of hippocampal CA3 region	0.0196					C3,SOX11	2
Cellular Compromise, Neurological Disease, Organismal Injury and Abnormalities, Psychological Disorders	injury	injury of cortical neurons	0.0196					DDIT3,NGF	2
Cell Morphology, Cellular Assembly and Organization, Nervous System Development and Function, Tissue Morphology	size	size of perikaryon	0.0196					GDNF,NGF	2
Cell Death and Survival, Nervous System Development and Function	survival	survival of cholinergic neurons	0.0196					GDNF,NGF	2
Cellular Assembly and Organization, Nervous System Development and Function	complexity	complexity of dendrites	0.022					UGCG,NGF,PVALB	3
Cell-To-Cell Signaling and Interaction, Cellular Assembly and Organization	cell-cell contact	cell-cell contact	0.0247					GJD2,CYP19A1,PPP1R15A,PTPRF,DAG1,IP6K3,ANXA1	7
Nervous System Development and Function	neuroprotection	neuroprotection of cerebral cortex cells	0.0253					DDIT3,STIP1,WDFY3	3
Cell Death and Survival, Neurological Disease, Organismal Injury and Abnormalities	cell death	cell death of cortical neurons	0.0264					JUN,GDNF,SRC,FASLG,MCL1,DDIT3,TCP1,SERPINE1,NGF,NFIL3,NFE2L2	11
Nervous System Development and Function, Tissue Morphology	quantity	quantity of neurons	0.028					ALS2,HSPB8,GCG,CPEB3,DYRK1A,IP6K3,RAG1,INHBA,GDNF,PPP1R15A,PTPRF,EGR2,NGF,HES1,MDM4	15
Cell Morphology, Nervous System Development and Function, Neurological Disease, Tissue Morphology	abnormal morphology	abnormal morphology of neurons	0.0282					SH3GL1,DLX5,ALS2,UGT8,CPEB3,DYRK1A,PVALB,IP6K3,MDM4	9
Lipid Metabolism, Small Molecule Biochemistry	metabolism	fatty acid metabolism	0.0289					EGR1,NGF,HPGDS	3
Cell Morphology, Cellular Assembly and Organization, Cellular Development, Cellular Function and Maintenance, Cellular Growth and Proliferation, Embryonic Development, Nervous System Development and Function, Organ Development, Organismal Development, Tissue Development	neuritogenesis	neuritogenesis of hippocampal neurons	0.0322					SRC,STIP1	2
Cell Morphology, Nervous System Development and Function, Neurological Disease, Tissue Morphology	abnormal morphology	abnormal morphology of periglomerular neurons	0.0323					DLX5	1
Cell-To-Cell Signaling and Interaction, Nervous System Development and Function	activation	activation of mitral cells	0.0323					GJD2	1
Cell Cycle	G2 phase	arrest in G2 phase of microvascular endothelial cells	0.0323					GPC1	1
Cell Cycle	metaphase	arrest in metaphase of microvascular endothelial cells	0.0323					GPC1	1
Behavior	avoidance	avoidance	0.0323					NGF	1
Cell Cycle, Gene Expression	binding	binding of ATF binding site	0.0323					FOS	1
Drug Metabolism, Small Molecule Biochemistry	binding	binding of nicotine	0.0323					NGF	1
Cell-To-Cell Signaling and Interaction, Cellular Assembly and Organization	binding	binding of plasma membrane	0.0323					ADM	1
Cell Death and Survival	cell death	cell death of nigrostriatal dopamine system neuron	0.0323					GDNF	1
Cell Death and Survival	cell death	cell death of striatonigral neurons	0.0323					GDNF	1
Cell Death and Survival	cell survival	cell survival of neural precursor cells	0.0323					HSPB8	1
Cell-To-Cell Signaling and Interaction, Nervous System Development and Function	coupling	coupling of neurons	0.0323					GJD2	1
Cell Death and Survival, Cellular Compromise, Neurological Disease, Tissue Morphology	degeneration	degeneration of cholinergic fibers	0.0323					JUN	1
Cellular Assembly and Organization, Nervous System Development and Function, Tissue Morphology	density	density of cholinergic bouton	0.0323					NGF	1
Nervous System Development and Function, Tissue Morphology	density	density of dendrites	0.0323					IP6K3	1
Nervous System Development and Function, Tissue Morphology	density	density of dopaminergic neurons	0.0323					GDNF	1
Cell Morphology, Cell-To-Cell Signaling and Interaction, Cellular Function and Maintenance, Nervous System Development and Function	depolarization	depolarization of histaminergic neurons	0.0323					TRH	1
Cellular Assembly and Organization, Cellular Compromise, Cellular Function and Maintenance	destabilization	destabilization of microtubules	0.0323					EGR1	1
Embryonic Development, Organismal Development, Tissue Development	development	development of roof plate	0.0323					LMX1B	1
Cell-To-Cell Signaling and Interaction, Cellular Assembly and Organization, Cellular Compromise	disruption	disruption of tight junctions	0.0323					ANXA1	1
Cell Cycle	endoreduplication	endoreduplication of microvascular endothelial cells	0.0323					GPC1	1
Reproductive System Development and Function	estrous cyclicity	estrous cyclicity	0.0323					GJD2	1
Cell-To-Cell Signaling and Interaction, Cellular Growth and Proliferation, Nervous System Development and Function	excitation	excitation of orexin neurons	0.0323					TRH	1
Embryonic Development, Organismal Development, Tissue Development	formation	formation of rhombomere 3	0.0323					EGR2	1
Embryonic Development, Organismal Development, Tissue Development	formation	formation of rhombomere 5	0.0323					EGR2	1
Cellular Function and Maintenance, Nervous System Development and Function, Tissue Development	function	function of cholinergic neurons	0.0323					NGF	1
Nervous System Development and Function	fusion	fusion of cranial nerve ganglion	0.0323					EGR2	1
Cellular Assembly and Organization	generation	generation of amyloid-beta plaques	0.0323					CYP19A1	1
Endocrine System Development and Function	hyperactivation	hyperactivation of hypothalamus-pituitary-adrenal axis	0.0323					NR3C1	1
Cell Morphology, Skeletal and Muscular System Development and Function	hypercontractility	hypercontractility of vascular smooth muscle cells	0.0323					SRF	1
Cell Morphology, Organismal Injury and Abnormalities, Tissue Morphology	hypertrophy	hypertrophy of interneurons	0.0323					NGF	1
Cell-To-Cell Signaling and Interaction, Drug Metabolism, Molecular Transport, Small Molecule Biochemistry	influx	influx of dopamine	0.0323					GDNF	1
Cellular Growth and Proliferation, Nervous System Development and Function	inhibition	inhibition of melanin concentrating hormone neuron	0.0323					TRH	1
Cellular Compromise, Neurological Disease, Organismal Injury and Abnormalities	injury	injury of cholinergic neurons	0.0323					NGF	1
Cell Morphology, Nervous System Development and Function	innervation	innervation of posterior pretectal nucleus	0.0323					EOMES	1
Cell-To-Cell Signaling and Interaction, Nervous System Development and Function	long-term potentiation	long-term potentiation of medial vestibular nucleus	0.0323					CYP19A1	1
Cellular Function and Maintenance	maintenance	maintenance of cholinergic neurons	0.0323					NGF	1
Cellular Function and Maintenance	maintenance	maintenance of striatal neurons	0.0323					GDNF	1
Cellular Development, Embryonic Development, Nervous System Development and Function, Organ Development, Organismal Development, Tissue Development	maturation	maturation of mesencephalic neurons	0.0323					GDNF	1
Cancer, Organismal Injury and Abnormalities, Reproductive System Disease	metastatic breast cancer	metastatic breast cancer	0.0323					CLDN3	1
Cancer, Gastrointestinal Disease, Organismal Injury and Abnormalities	metastatic colon cancer	metastatic colon cancer	0.0323					CLDN3	1
Cancer, Organismal Injury and Abnormalities, Respiratory Disease	lung cancer	metastatic lung cancer	0.0323					CLDN3	1
Cancer, Dermatological Diseases and Conditions, Organismal Injury and Abnormalities	skin cancer	metastatic skin cancer	0.0323					CLDN3	1
Nervous System Development and Function	modulation	modulation of septal nucleus	0.0323					UCN3	1
Nervous System Development and Function	modulation	modulation of ventromedial nucleus of hypothalamus	0.0323					UCN3	1
Cell Morphology, Cellular Development, Cellular Growth and Proliferation, Embryonic Development, Nervous System Development and Function, Organ Development, Organ Morphology, Organismal Development, Tissue Development	morphogenesis	morphogenesis of mitral cells	0.0323					DLX5	1
Cell Morphology, Nervous System Development and Function, Tissue Morphology	morphology	morphology of GABAergic neurons	0.0323					GDNF	1
Behavior, Reproductive System Development and Function	mounting	mounting	0.0323					LMX1B	1
Neurological Disease	neurodegeneration	neurodegeneration of nerves	0.0323					MANF	1
Nervous System Development and Function	olfactory response	olfactory response	0.0323					LMX1B	1
Nervous System Development and Function	packing density	packing density of neurons	0.0323					GDNF	1
Cell Cycle	polyploidization	polyploidization of microvascular endothelial cells	0.0323					GPC1	1
Cellular Function and Maintenance, Cellular Growth and Proliferation, Nervous System Development and Function	production	production of periglomerular neurons	0.0323					DLX5	1
Cellular Development, Cellular Growth and Proliferation, Nervous System Development and Function, Organ Development, Tissue Development	proliferation	proliferation of neocortical neurons	0.0323					DYRK1A	1
Nervous System Development and Function	protection	protection of dopaminergic neurons	0.0323					GDNF	1
Nervous System Development and Function	protection	protection of striatonigral neurons	0.0323					GDNF	1
Lipid Metabolism, Molecular Transport, Small Molecule Biochemistry	quantity	quantity of ganglioside GD1b	0.0323					UGCG	1
Lipid Metabolism, Molecular Transport, Small Molecule Biochemistry	quantity	quantity of ganglioside GD2	0.0323					UGCG	1
Lipid Metabolism, Molecular Transport, Small Molecule Biochemistry	quantity	quantity of ganglioside GT1	0.0323					UGCG	1
Cellular Assembly and Organization	quantity	quantity of nucleus	0.0323					FOS	1
Cellular Assembly and Organization	quantity	quantity of secretory granules	0.0323					ANXA1	1
Cell Signaling, Vitamin and Mineral Metabolism	redistribution	redistribution of Ca2+	0.0323					TRH	1
Amino Acid Metabolism, Small Molecule Biochemistry	release	release of L-aspartic acid	0.0323					SRC	1
Behavior	scratching	scratching	0.0323					LMX1B	1
Cell Death and Survival, Cellular Development, Cellular Function and Maintenance, Cellular Growth and Proliferation, Embryonic Development, Organismal Development	self-renewal	self-renewal of multilineage progenitor cells	0.0323					HES1	1
Cell Morphology, Endocrine System Development and Function, Nervous System Development and Function, Organ Morphology, Organismal Development, Reproductive System Development and Function	size	size of corticotroph cells	0.0323					ANXA1	1
Cellular Development, Nervous System Development and Function, Tissue Development	spinogenesis	spinogenesis of Purkinje cells	0.0323					CYP19A1	1
Cell Morphology, Cellular Assembly and Organization, Cellular Development, Cellular Function and Maintenance, Cellular Growth and Proliferation, Embryonic Development, Nervous System Development and Function, Organismal Development, Tissue Development	sprouting	sprouting of cholinergic fibers	0.0323					NGF	1
Cell Death and Survival, Nervous System Development and Function	survival	survival of dentate granule cells	0.0323					EGR1	1
Cell Death and Survival, Nervous System Development and Function	survival	survival of interneurons	0.0323					NGF	1
Cell Death and Survival, Nervous System Development and Function	survival	survival of noradrenergic neurons	0.0323					GDNF	1
Cell-To-Cell Signaling and Interaction, Cellular Assembly and Organization, Cellular Development, Cellular Function and Maintenance, Cellular Growth and Proliferation, Embryonic Development, Nervous System Development and Function, Organ Development, Organismal Development, Tissue Development	synaptogenesis	synaptogenesis of Purkinje cells	0.0323					CYP19A1	1
Lipid Metabolism, Small Molecule Biochemistry	synthesis	synthesis of dinoprost	0.0323					HPGDS	1
Lipid Metabolism, Small Molecule Biochemistry	synthesis	synthesis of prostaglandin D2	0.0323					HPGDS	1
Cellular Movement, Hematological System Development and Function, Immune Cell Trafficking, Inflammatory Response	trafficking	trafficking of macrophages	0.0323					CX3CR1	1
Organismal Functions	turning	turning of rodents	0.0323					GDNF	1
Cell Morphology, Nervous System Development and Function, Organ Morphology, Organismal Development, Tissue Morphology	volume	volume of Purkinje cells	0.0323					IP6K3	1
Cellular Development, Cellular Growth and Proliferation, Embryonic Development, Nervous System Development and Function, Organ Development, Organismal Development, Tissue Development	formation	formation of brain cells	0.0363					DLX5,CYP19A1,SRC,HES1,STIP1	5
Cell Morphology, Nervous System Development and Function	innervation	innervation	0.0366					GDNF,EOMES,LMX1B	3
Embryonic Development, Endocrine System Development and Function, Nervous System Development and Function, Organ Development, Organismal Development, Tissue Development	development	development of adenohypophysis	0.0394					EGR1,HES1	2
Cellular Development	differentiation	differentiation of brain	0.0399					GDNF,EOMES,TRH,NGF,HES1,MIB1	6
Nervous System Development and Function	protection	protection of cortical neurons	0.0472					DDIT3,WDFY3	2
Neurological Disease, Organismal Injury and Abnormalities, Psychological Disorders	traumatic brain injury	traumatic brain injury	0.0493					DDIT3,HSPH1,NGF,STIP1,NFE2L2	5
Networks
ID	Analysis	Molecules in Network	Score	Focus Molecules	Top Diseases and Functions
1	human - 2017-05-26 03:44 下午	ADCYAP1R1,ADM,ADRA1D,ADRB3,APOA4,ATF2,ATF3,CALCA,CCM2,CDK5R2,CLDN3,CLDN5,EGF,EGR1,EGR2,EIF2AK2,FASLG,FOS,GCG,HSPA1A/HSPA1B,Hrk,IL6R,IPMK,JUN,LPL,MAPK8IP1,NGF,NPPA,NR3C1,PLAGL1,S100A10,SERPINE1,SRF,TIPARP,quinolinic acid	16	18	Behavior, Neurological Disease, Organismal Injury and Abnormalities
2	human - 2017-05-26 03:44 下午	ADAM10,ATP2A2,BAG3,BHLHE40,CACNA2D1,CD74,CDH11,COCH,CREB1,CRYAB,CYP51A1,CYR61,FAM46A,GADD45G,GEM,GRM5,HIP1,HPCAL1,HTT,IER2,INHBA,KCNIP2,LMO1,MCAM,MCL1,MDM4,NFIL3,NPAS4,NREP,NTSR1,PPP1R15A,PPP2CB,RBP4,SOCS2,TCP1	13	16	Neurological Disease, Organismal Injury and Abnormalities, Cell Death and Survival
3	human - 2017-05-26 03:44 下午	ADGRE1,COL3A1,CX3CR1,CYP19A1,DNAJB1,EIF2AK3,EP300,FAM134C,FPR1,HMGB1,HPGDS,HSP90AB1,IL1B,IL1R2,IL2RA,IL33,IL6,IP6K3,MAPT,PABPN1,PTGER2,PTPRF,RHOA,SERPINA3,SMCHD1,SPTAN1,SRC,SUMO1,TICAM1,TLR3,TNFAIP8L2,TREM2,ZBTB20,beta-estradiol,norepinephrine	13	16	Inflammatory Response, Cell-To-Cell Signaling and Interaction, Hematological System Development and Function
4	human - 2017-05-26 03:44 下午	C1QB,C3orf58,CD14,CRYM,DYRK1A,EOMES,F2R,GDI1,GFAP,GNG2,HELB,HSP90AA1,HSP90B1,IER5,KCNJ3,KCNQ3,KIF1B,KLHL1,MMP17,NFE2L2,OPN3,PAX6,SEMA7A,SLC16A2,SLC16A9,SLC4A2,SLC7A5,SNCA,ST8SIA2,ST8SIA4,SV2B,TGFB1,TRH,VAT1L,VIPR1	13	16	Cancer, Gastrointestinal Disease, Organismal Injury and Abnormalities
5	human - 2017-05-26 03:44 下午	APH1B,APP,BASP1,BMP6,CRYAB,CXCL8,DLX5,EDN1,ENO1,ENPP2,FGFR1,FXYD1,GABBR2,GPX4,GSTP1,HES1,HSPB8,HSPE1,Hrk,LCAT,LMX1B,MECP2,MYC,Meg3,NCSTN,PDK2,PPP3CA,PRDX5,PTGDS,PVALB,S100B,SLIT2,SYT4,TF,WNT1	12	15	Cell Death and Survival, Embryonic Development, Organismal Development
6	human - 2017-05-26 03:44 下午	ANXA1,BDNF,DDIT3,EEF2,FMR1,FTL,FXR1,GDNF,GRIN1,HDAC1,HSPA4L,KIF1A,MAL,MBP,MPO,NRXN1,PRKACA,REST,RPRM,RPS6KA3,SERPINH1,SLC12A5,SORL1,SUDS3,SYNGAP1,SYT4,Sik1,TESK1,TFRC,TIPARP,TTC3,ZFPM1,corticosterone,mir-124,mir-9	12	15	Nervous System Development and Function, Cell Morphology, Cellular Assembly and Organization
7	human - 2017-05-26 03:44 下午	5-hydroxytryptamine,CNR1,CNTF,CPEB3,DLG4,DRD1,EIF4EBP2,FCGRT,GRIA1,GRIA2,GRID2,GRIN1,HLA-A,HOMER1,HRAS,INTS13,L-dopa,LASP1,MANF,MOB4,MXD1,NEURL1,PDE1B,PLPP6,PPP1R1B,RGS2,ROMO1,SLC10A4,STRN,TAC1,TAX1BP3,TBP,TUBB2B,ZFHX3,dopamine	10	13	Cell-To-Cell Signaling and Interaction, Nervous System Development and Function, Behavior
8	human - 2017-05-26 03:44 下午	AMPH,ARF4,ATP1A2,ATP1A3,ATP1B1,ATP1B2,ATP5A1,ATP5B,ATP5C1,BIN1,C1QBP,C3,CANX,CDK5R1,CTSD,CXCL16,CXCL2,EMP1,GNB1,HK1,IL4,IL4R,KIF5B,MFGE8,MIB1,P2RY12,PRNP,PSEN1,SEPT5,SH3GL1,STAT6,STIP1,SYNJ1,ZFYVE27,copper	7	11	Metabolic Disease, Neurological Disease, Organismal Injury and Abnormalities
9	human - 2017-05-26 03:44 下午	APP,ASCC1,CDC42EP5,CDK5R1,CTNNB1,DCX,DPYSL2,HGF,HTT,IFNA4,ISG15,LRP1,NEUROG1,NF1,NPC1,PRDM16,PSEN1,PTGER4,RHOA,SEPT7,SLC2A3,SLC5A3,SOX11,STXBP4,TBPL1,UGCG,USP18,ganglioside GM1,myo-inositol	7	10	Cell Morphology, Cellular Function and Maintenance, Nervous System Development and Function
10	human - 2017-05-26 03:44 下午	ALOX5,APP,CHST7,CSF1R,DAG1,DUSP2,GPC1,KMT2D,MMP9,PPARG,PPARGC1A,PSEN1,PTTG1,SOD1,TNFAIP3,dopamine	5	6	Neurological Disease, Organismal Injury and Abnormalities, Cellular Compromise
11	human - 2017-05-26 03:44 下午	SMAGP,STAT1	1	1	Cellular Development, Cellular Growth and Proliferation, Dermatological Diseases and Conditions
12	human - 2017-05-26 03:44 下午	AHSA1,FUBP1	1	1	Cell Cycle, Nervous System Development and Function, Neurological Disease
13	human - 2017-05-26 03:44 下午	IL15,THPO	1	1	Cellular Development, Cellular Growth and Proliferation, Hematological System Development and Function
14	human - 2017-05-26 03:44 下午	LRRC4,NTNG2	1	1	Cellular Development, Nervous System Development and Function, Tissue Development
15	human - 2017-05-26 03:44 下午	Mbp,UGT8	1	1	Cellular Development, Cellular Growth and Proliferation, Nervous System Development and Function
16	human - 2017-05-26 03:44 下午	KCNC1,KCNC2	1	1	Inflammatory Disease, Neurological Disease, Skeletal and Muscular Disorders
17	human - 2017-05-26 03:44 下午	GJA1,GJB1,GJC2	1	1	Cell-To-Cell Signaling and Interaction, Cellular Assembly and Organization, Neurological Disease
18	human - 2017-05-26 03:44 下午	EIF2AK4,MOG,PPARD	1	1	Cardiovascular Disease, Organismal Injury and Abnormalities, Pulmonary Hypertension
19	human - 2017-05-26 03:44 下午	ANK3,CLN3,HOOK1	1	1	Cellular Assembly and Organization, Cellular Function and Maintenance, Nervous System Development and Function
20	human - 2017-05-26 03:44 下午	FKBP4,TRPC1,TRPC4,TRPC5	1	1	Molecular Transport, Cell Signaling, Vitamin and Mineral Metabolism
Tox Lists
Ingenuity Toxicity Lists	-log(p-value)	Ratio	Molecules
Aryl Hydrocarbon Receptor Signaling	3.55	0.113	JUN,FOS,SRC,FASLG,PTGES3,HSP90B1,ALDH1L2,ALDH18A1,HSP90AB1,HSP90AA1,NFE2L2
NRF2-mediated Oxidative Stress Response	3.29	0.0897	DNAJA4,JUN,MAP3K7,DNAJB1,HSP90B1,HSPB8,STIP1,FOS,DNAJB4,DNAJB6,HSP90AB1,HSP90AA1,EIF2AK3,NFE2L2
Acute Renal Failure Panel (Rat)	3.27	0.156	JUN,FOS,HSPA1A/HSPA1B,CD14,ADM,EGR1,ANXA1
Primary Glomerulonephritis Biomarker Panel (Human)	3.21	0.5	MCL1,SERPINE1,EGR1
Xenobiotic Metabolism Signaling	3.17	0.0808	MAP3K7,HSP90B1,ALDH18A1,CSGALNACT1,HPGDS,CYP19A1,NDST2,PTGES3,ALDH1L2,CHST7,PPP2CB,UGT8,HSP90AB1,HSP90AA1,EIF2AK3,NFE2L2
Liver Necrosis/Cell Death	3.16	0.078	JUN,FASLG,MCL1,C3,UGCG,CD14,FGF4,IL2RA,FOS,INHBA,STAT6,ADM,DDIT3,SERPINE1,NGF,SERPINH1,NFE2L2
Increases Liver Hepatitis	2.52	0.133	RAG1,CYR61,FASLG,CD14,SERPINE1,TFRC
Positive Acute Phase Response Proteins	2.12	0.231	C3,C1QB,SERPINE1
Oxidative Stress	2.05	0.125	JUN,FOS,GPX4,MPO,NFE2L2
Increases Liver Damage	2.05	0.0879	RAG1,FASLG,C3,CD14,IL2RA,SERPINE1,EGR1,TFRC
Cardiac Necrosis/Cell Death	2	0.0651	MAP3K7,CYR61,FASLG,MCL1,CRYAB,MPO,HSPB8,GCG,HSPE1,MANF,INHBA,TNFAIP3,PPP1R15A,ADM
Mechanism of Gene Regulation by Peroxisome Proliferators via PPARα	1.84	0.0875	JUN,FOS,MAP3K7,HSPA1A/HSPA1B,IL1R2,HSP90AB1,HSP90AA1
Cardiac Hypertrophy	1.66	0.0575	JUN,HMGA1,MAP3K7,FASLG,CRYAB,HSPB8,ADRA1D,FGF23,DYRK1A,INHBA,F2R,TNFAIP3,RGS2,S100A10,SERPINE1
Anti-Apoptosis	1.49	0.136	BAG3,MCL1,TNFAIP3
Persistent Renal Ischemia-Reperfusion Injury (Mouse)	1.49	0.136	C3,C1QB,ADGRE1
Hepatic Cholestasis	1.47	0.069	SLC4A2,JUN,MAP3K7,CD14,PPRC1,IL1R2,GCG,CXCL8
Renal Necrosis/Cell Death	1.39	0.0491	HSPA1A/HSPA1B,FASLG,MCL1,CRYAB,HSP90B1,FGF4,GLP2R,GCG,DYRK1A,RAG1,FOS,TNFAIP3,EMP1,RGMB,PPP1R15A,DDIT3,TFRC,MIB1,NLRC4,NFE2L2
FXR/RXR Activation	1.23	0.0769	SLC4A2,APOA4,CYP19A1,TF,C3
TGF-β Signaling	1.21	0.0758	JUN,FOS,INHBA,MAP3K7,SERPINE1
Negative Acute Phase Response Proteins	1.2	0.5	TF
Increases Depolarization of Mitochondria and Mitochondrial Membrane	1.19	0.154	CYR61,FASLG
LPS/IL-1 Mediated Inhibition of RXR Function	1.08	0.0571	JUN,MAP3K7,NDST2,CD14,ALDH1L2,CHST7,ALDH18A1,IL1R2
LXR/RXR Activation	1.04	0.0676	APOA4,TF,C3,CD14,IL1R2
Cell Cycle: G2/M DNA Damage Checkpoint Regulation	1.02	0.0882	MYT1,RPRM,MDM4
Increases Renal Nephritis	1.02	0.0882	CX3CR1,FASLG,MPO
Hypoxia-Inducible Factor Signaling	0.973	0.0714	JUN,HSP90AB1,HSP90AA1,UBE2D3
Renal Inorganic Phosphate Homeostasis (Mouse)	0.91	0.25	FGF23
Increases Damage of Mitochondria	0.82	0.2	FASLG
Genes Upregulated in Response to Proteinuria-induced Oxidative Stress in Renal Proximal Tubule Cells (Human)	0.82	0.2	HSP90AA1
Decreases Depolarization of Mitochondria and Mitochondrial Membrane	0.743	0.0833	HSPA1A/HSPA1B,MCL1
Hepatic Stellate Cell Activation	0.598	0.0667	CD14,CXCL8
Liver Proliferation	0.596	0.043	JUN,FOS,INHBA,TF,FASLG,C3,SERPINH1,NFE2L2
PPARα/RXRα Activation	0.594	0.0455	JUN,MAP3K7,HSP90B1,IL1R2,HSP90AB1,HSP90AA1
Increases Liver Hyperplasia/Hyperproliferation	0.564	0.0488	JUN,RAG1,FASLG,MST1R
Pro-Apoptosis	0.558	0.0625	DAPK2,FASLG
Increases Cardiac Dilation	0.558	0.0625	F2R,MPO
Cytochrome P450 Panel - Substrate is a Sterol (Human)	0.553	0.1	CYP19A1
Cytochrome P450 Panel - Substrate is a Sterol (Mouse)	0.553	0.1	CYP19A1
Cytochrome P450 Panel - Substrate is a Sterol (Rat)	0.553	0.1	CYP19A1
VDR/RXR Activation	0.54	0.0517	CD14,MXD1,HES1
Recovery from Ischemic Acute Renal Failure (Rat)	0.518	0.0909	CRYAB
Increases Renal Damage	0.514	0.05	C3,RGMB,ADM
RAR Activation	0.5	0.042	SORBS3,JUN,FOS,SRC,CSNK2B,NR2F2
Increases Glomerular Injury	0.455	0.0462	FASLG,C3,ADM
Cardiac Fibrosis	0.428	0.0392	TNFAIP3,MPO,HSPB8,SERPINE1,EGR1,DAG1
Renal Glomerulus Panel (Human)	0.41	0.0667	DAG1
Increases Liver Steatosis	0.403	0.0429	C3,CD14,UCN3
CAR/RXR Activation	0.369	0.0588	MCL1
Increases Renal Proliferation	0.362	0.0385	JUN,SRC,GCG,CSF1R
NF-κB Signaling	0.335	0.0362	MAP3K7,TNFAIP3,CSNK2B,IL1R2,NGF
TR/RXR Activation	0.326	0.038	DIO1,TRH,ENO1
p53 Signaling	0.304	0.0366	JUN,RPRM,MDM4
Renal Proximal Tubule Toxicity Biomarker Panel (Rat)	0.302	0.0476	HSP90AA1
ID	Symbol
ENSG00000158201	ABHD3
ENSG00000146109	ABT1
ENSG00000042980	ADAM28
ENSG00000174837	ADGRE1
ENSG00000148926	ADM
ENSG00000171873	ADRA1D
ENSG00000100591	AHSA1
ENSG00000146416	AIG1
ENSG00000135334	AKIRIN2
ENSG00000059573	ALDH18A1
ENSG00000136010	ALDH1L2
ENSG00000100601	ALKBH1
ENSG00000003393	ALS2
ENSG00000178038	ALS2CL
ENSG00000164162	ANAPC10
ENSG00000135046	ANXA1
ENSG00000138613	APH1B
ENSG00000110244	APOA4
ENSG00000137074	APTX
ENSG00000168374	ARF4
ENSG00000138303	ASCC1
ENSG00000100325	ASCC2
ENSG00000110955	ATP5B
ENSG00000143515	ATP8B2
ENSG00000151929	BAG3
ENSG00000172530	BANP
ENSG00000176788	BASP1
ENSG00000064787	BCAS1
ENSG00000153162	BMP6
ENSG00000137948	BRDT
ENSG00000169814	BTD
ENSG00000112578	BYSL
ENSG00000148655	C10orf11
ENSG00000143612	C1orf43
ENSG00000173369	C1QB
ENSG00000125730	C3
ENSG00000181744	C3orf58
ENSG00000215217	C5orf49
ENSG00000168748	CA7
ENSG00000116161	CACYBP
ENSG00000175161	CADM2
ENSG00000136280	CCM2
ENSG00000166226	CCT2
ENSG00000115484	CCT4
ENSG00000170458	CD14
ENSG00000090659	CD209
ENSG00000167617	CDC42EP5
ENSG00000101542	CDH20
ENSG00000149654	CDH22
ENSG00000090661	CERS4
ENSG00000110172	CHORDC1
ENSG00000033100	CHPF2
ENSG00000147119	CHST7
ENSG00000165215	CLDN3
ENSG00000132514	CLEC10A
ENSG00000107864	CPEB3
ENSG00000088766	CRLS1
ENSG00000109846	CRYAB
ENSG00000182578	CSF1R
ENSG00000147408	CSGALNACT1
ENSG00000204435	CSNK2B
ENSG00000168329	CX3CR1
ENSG00000161921	CXCL16
ENSG00000169429	CXCL8
ENSG00000137869	CYP19A1
ENSG00000142871	CYR61
ENSG00000173402	DAG1
ENSG00000035664	DAPK2
ENSG00000175197	DDIT3
ENSG00000064703	DDX20
ENSG00000174485	DENND4A
ENSG00000109606	DHX15
ENSG00000147202	DIAPH2
ENSG00000211452	DIO1
ENSG00000105880	DLX5
ENSG00000104093	DMXL2
ENSG00000140403	DNAJA4
ENSG00000132002	DNAJB1
ENSG00000162616	DNAJB4
ENSG00000105993	DNAJB6
ENSG00000171451	DSEL
ENSG00000158050	DUSP2
ENSG00000157540	DYRK1A
ENSG00000120738	EGR1
ENSG00000122877	EGR2
ENSG00000172071	EIF2AK3
ENSG00000100664	EIF5
ENSG00000134531	EMP1
ENSG00000074800	ENO1
ENSG00000136960	ENPP2
ENSG00000163508	EOMES
ENSG00000147475	ERLIN2
ENSG00000136541	ERMN
ENSG00000139163	ETNK1
ENSG00000181104	F2R
ENSG00000141699	FAM134C
ENSG00000112773	FAM46A
ENSG00000176973	FAM89B
ENSG00000117560	FASLG
ENSG00000165355	FBXO33
ENSG00000104870	FCGRT
ENSG00000118972	FGF23
ENSG00000075388	FGF4
ENSG00000004478	FKBP4
ENSG00000170345	FOS
ENSG00000168269	FOXI1
ENSG00000171051	FPR1
ENSG00000114416	FXR1
ENSG00000115263	GCG
ENSG00000168621	GDNF
ENSG00000164949	GEM
ENSG00000133574	GIMAP4
ENSG00000198835	GJC2
ENSG00000159248	GJD2
ENSG00000065325	GLP2R
ENSG00000062194	GPBP1
ENSG00000063660	GPC1
ENSG00000213420	GPC2
ENSG00000171659	GPR34
ENSG00000177464	GPR4
ENSG00000119737	GPR75
ENSG00000173612	GPRC6A
ENSG00000167468	GPX4
ENSG00000089351	GRAMD1A
ENSG00000175318	GRAMD2
ENSG00000143630	HCN3
ENSG00000127311	HELB
ENSG00000114315	HES1
ENSG00000137309	HMGA1
ENSG00000134709	HOOK1
ENSG00000163106	HPGDS
ENSG00000203857	HSD3B1
ENSG00000080824	HSP90AA1
ENSG00000096384	HSP90AB1
ENSG00000166598	HSP90B1
ENSG00000204389	HSPA1A/HSPA1B
ENSG00000164070	HSPA4L
ENSG00000152137	HSPB8
ENSG00000115541	HSPE1
ENSG00000120694	HSPH1
ENSG00000170801	HTRA3
ENSG00000105371	ICAM4
ENSG00000160888	IER2
ENSG00000162783	IER5
ENSG00000115590	IL1R2
ENSG00000134460	IL2RA
ENSG00000168685	IL7R
ENSG00000122641	INHBA
ENSG00000064102	INTS13
ENSG00000102786	INTS6
ENSG00000161896	IP6K3
ENSG00000168264	IRF2BP2
ENSG00000187608	ISG15
ENSG00000148841	ITPRIP
ENSG00000077684	JADE1
ENSG00000177606	JUN
ENSG00000166006	KCNC2
ENSG00000073614	KDM5A
ENSG00000142687	KIAA0319L
ENSG00000196878	LAMB3
ENSG00000002834	LASP1
ENSG00000188636	LDOC1L
ENSG00000133067	LGR6
ENSG00000166407	LMO1
ENSG00000136944	LMX1B
ENSG00000134013	LOXL2
ENSG00000184574	LPAR5
ENSG00000176018	LYSMD3
ENSG00000172005	MAL
ENSG00000184384	MAML2
ENSG00000145050	MANF
ENSG00000135341	MAP3K7
ENSG00000143384	MCL1
ENSG00000198625	MDM4
ENSG00000140545	MFGE8
ENSG00000101752	MIB1
ENSG00000133808	MICALCL
ENSG00000107789	MINPP1
ENSG00000198598	MMP17
ENSG00000115540	MOB4
ENSG00000204655	MOG
ENSG00000005381	MPO
ENSG00000112110	MRPL18
ENSG00000164078	MST1R
ENSG00000135297	MTO1
ENSG00000157502	MUM1L1
ENSG00000059728	MXD1
ENSG00000196132	MYT1
ENSG00000186462	NAP1L2
ENSG00000166507	NDST2
ENSG00000116044	NFE2L2
ENSG00000165030	NFIL3
ENSG00000134259	NGF
ENSG00000186416	NKRF
ENSG00000091106	NLRC4
ENSG00000103202	NME4
ENSG00000132911	NMUR2
ENSG00000136999	NOV
ENSG00000174576	NPAS4
ENSG00000185551	NR2F2
ENSG00000113580	NR3C1
ENSG00000196358	NTNG2
ENSG00000101188	NTSR1
ENSG00000170502	NUDT9
ENSG00000108256	NUFIP2
ENSG00000163002	NUP35
ENSG00000130558	OLFM1
ENSG00000184698	OR51M1
ENSG00000115942	ORC2
ENSG00000110048	OSBP
ENSG00000132823	OSER1
ENSG00000078589	P2RY10
ENSG00000169313	P2RY12
ENSG00000072682	P4HA2
ENSG00000100836	PABPN1
ENSG00000123360	PDE1B
ENSG00000197121	PGAP1
ENSG00000139200	PIANP
ENSG00000205808	PLPP6
ENSG00000168781	PPIP5K1
ENSG00000167641	PPP1R14A
ENSG00000087074	PPP1R15A
ENSG00000104695	PPP2CB
ENSG00000149923	PPP4C
ENSG00000148840	PPRC1
ENSG00000142611	PRDM16
ENSG00000110958	PTGES3
ENSG00000142949	PTPRF
ENSG00000100362	PVALB
ENSG00000104524	PYCRL
ENSG00000198858	R3HDM4
ENSG00000137955	RABGGTB
ENSG00000166349	RAG1
ENSG00000084093	REST
ENSG00000174136	RGMB
ENSG00000116741	RGS2
ENSG00000172602	RND1
ENSG00000177519	RPRM
ENSG00000177189	RPS6KA3
ENSG00000072133	RPS6KA6
ENSG00000171490	RSL1D1
ENSG00000197747	S100A10
ENSG00000135622	SEMA4F
ENSG00000140264	SERF2
ENSG00000106366	SERPINE1
ENSG00000149257	SERPINH1
ENSG00000149212	SESN3
ENSG00000164023	SGMS2
ENSG00000141985	SH3GL1
ENSG00000165449	SLC16A9
ENSG00000059804	SLC2A3
ENSG00000164889	SLC4A2
ENSG00000198743	SLC5A3
ENSG00000170545	SMAGP
ENSG00000101596	SMCHD1
ENSG00000214046	SMIM7
ENSG00000120896	SORBS3
ENSG00000176887	SOX11
ENSG00000133710	SPINK5
ENSG00000197122	SRC
ENSG00000112658	SRF
ENSG00000166888	STAT6
ENSG00000168439	STIP1
ENSG00000115808	STRN
ENSG00000166263	STXBP4
ENSG00000111707	SUDS3
ENSG00000137501	SYTL2
ENSG00000213977	TAX1BP3
ENSG00000028839	TBPL1
ENSG00000136270	TBRG4
ENSG00000120438	TCP1
ENSG00000107140	TESK1
ENSG00000091513	TF
ENSG00000100109	TFIP11
ENSG00000072274	TFRC
ENSG00000090534	THPO
ENSG00000066056	TIE1
ENSG00000163659	TIPARP
ENSG00000120802	TMPO
ENSG00000118503	TNFAIP3
ENSG00000141198	TOM1L1
ENSG00000092203	TOX4
ENSG00000136527	TRA2B
ENSG00000182400	TRAPPC6B
ENSG00000170893	TRH
ENSG00000174173	TRMT10C
ENSG00000099899	TRMT2A
ENSG00000155275	TRMT44
ENSG00000187189	TSPYL4
ENSG00000175764	TTLL11
ENSG00000137285	TUBB2B
ENSG00000109332	UBE2D3
ENSG00000108312	UBTF
ENSG00000178473	UCN3
ENSG00000148154	UGCG
ENSG00000174607	UGT8
ENSG00000135655	USP15
ENSG00000132952	USPL1
ENSG00000114812	VIPR1
ENSG00000112299	VNN1
ENSG00000163625	WDFY3
ENSG00000091732	ZC3HC1
ENSG00000174165	ZDHHC24
ENSG00000178381	ZFAND2A
ENSG00000004838	ZMYND10
ENSG00000185219	ZNF445
ENSG00000198597	ZNF536

## Sheet: human_ipa_upstream
Human DNB genes and DEGs IPA analysis_Upstream analysis
© 2000-2017 QIAGEN. All rights reserved.
Upstream Regulator	Molecule Type	p-value of overlap	Target molecules in dataset	Mechanistic Network
TNF	cytokine	1.25e-06	ALB,ANGPTL4,AZU1,B2M,BTG2,CCR1,CD14,CD1B,CD28,CFB,CLIC4,CPA3,CREB3L3,CXCL2,CYP26B1,CYR61,DPP4,DUSP4,ELK3,EREG,ESM1,FCGR2B,FCGRT,FPR1,IL18R1,IL1A,IL4,INHA,IRAK2,IRF1,ITGA5,KCNJ1,KRT23,KYNU,LGALS12,LTB,MAP3K8,MBL2,MGP,MVP,NGFR,NOTCH4,NR1I3,PAFAH2,PAX6,PIK3CG,PSMB8,PTPRC,RASD1,RCN3,RETN,RGS9,S100A8,S100A9,SELL,SLC16A5,SLC2A4,SMPD2,TGFA,TGFB1,TGFB3,TNFAIP3,TNFAIP6,TRAF4,TWIST1,TYMP,VASH1,WLS,WNT7A,XDH	123 (12)
Alpha catenin	group	1.51e-05	ADAMTS1,CXCL2,ELK3,EREG,IRF1,ITGA5,S100A8,S100A9,TNFAIP3,TNFAIP6,TSPAN8,TWIST1
methotrexate	chemical drug	3.71e-05	ALB,BTG2,C1R,C6,C8A,CD28,CFB,FGF7,FPR1,IL1A,IL4,LILRB4,MECR,SELL,TGFB1,TTR,TYMS	48 (4)
SFTPA1	transporter	4e-05	ANGPTL4,CXCL2,CYR61,ESM1,EVI2B,IL1A,RASD1,TGFB1,TWIST1	94 (8)
SMARCA4	transcription regulator	4.63e-05	ALB,C4orf26,C6orf141,CCNA2,CCR1,CHODL,CPM,CPXCR1,DUSP4,EREG,ESPNL,FFAR2,GIMAP2,GMFG,HOXA7,IFITM2,IRF1,ITGA5,LRMP,MELTF,MGP,PIDD1,RETN,SLC2A4,SMAD6,SPINK1,TSPAN8,TTR,TYMS,WNT7A
lipopolysaccharide	chemical drug	4.66e-05	ABCG8,ALB,ANGPTL4,ANXA3,AZU1,CCR1,CD14,CD28,CFB,CLEC4C,CLIC4,CXCL2,CYR61,DUSP4,ELK3,EREG,F2RL2,FCGR2B,FCGRT,FFAR2,FPR1,GLRB,GMFG,HLA-DMA,IFITM2,IL18R1,IL1A,IL4,IRAK2,IRF1,ITGA5,ITIH2,KCNJ1,KYNU,LCK,LILRB4,LTA4H,MAP3K8,MB,MBL2,MELTF,MSN,NGFR,NR1I3,PIK3CG,PLG,PSMB8,RETN,S100A8,S100A9,SELL,SLC16A3,SLC22A1,SUCNR1,TGFA,TGFB1,THPO,TNFAIP3,TNFAIP6,TYMP,UCN,VEZF1,XDH	132 (13)
IL1B	cytokine	6.98e-05	ACPP,ADAMTS1,AIF1,ANGPTL4,B2M,BTG2,C1R,CCR1,CD14,CFB,CXCL2,CYSLTR1,DPP4,FCGR2B,FGF7,IL18R1,IL1A,IRAK2,IRF1,ITGA5,KCNJ1,MAP3K8,NPY,NR1I3,PAX6,PSMB8,S100A8,S100A9,SLC10A2,SLC2A4,SRGN,SUCNR1,TGFB1,TGFB3,TNFAIP3,TNFAIP6,TWIST1,TYMP	108 (11)
CCND1	transcription regulator	0.00016	ASPM,BRCA1,CCNA2,E2F8,EREG,FGF7,FOXM1,ITIH2,LAMB2,LINC00467,PDLIM3,PTPRC,SCT,SI,TGFB3,TYMP,TYMS,WNT7A,ZNF462	23 (2)
dexamethasone	chemical drug	0.000197	ADAMTS1,ALB,ANGPTL4,B2M,BRCA1,BTG2,C8A,CCNA2,CCR1,CFB,CHAD,CLIC4,COL26A1,CXCL2,CYP3A7,CYR61,DUSP4,EPB41,EREG,FCGR2B,FGF7,GPR153,HLA-DMA,HOXA7,IL18R1,IL1A,IL4,IRF1,ITGA5,KCNJ1,LAMB2,LGALS12,LTB,METTL10,MGP,NDUFA4L2,NGFR,NPY,NR1I3,NYX,OMD,PAX6,PNMT,RASD1,RETN,S100A8,S100A9,SELL,SLC10A2,SLC22A1,SLC25A34,SLC2A4,SLC38A4,SRGN,TGFA,TGFB1,TGFB3,TNFAIP3,TNFAIP6,TTR,TYMS	119 (11)
Tcf 1/3/4	group	0.000212	ALB,AMBP,TTR
hydrocortisone	chemical - endogenous mammalian	0.00022	BRCA1,FGF7,GPR153,IL4,NOTCH4,NPY,NR1I3,PLG,S100A8,SMPD2,TNFAIP3	83 (6)
AMH	growth factor	0.000246	BTG2,CXCL2,INHA,IRF1,SMAD6
TAF4B	transcription regulator	0.000246	INHA,IRF1,TGFB1,TGFB3,TNFAIP3
SMURF1	enzyme	0.000365	ATF6,IRF1,SMAD6,TRAF4
beta-estradiol	chemical - endogenous mammalian	0.00041	ACPP,ACSM3,ADAMDEC1,ADAMTS1,AIF1,ALB,ANXA3,BRCA1,BSND,BTG2,CCNA2,CCR1,CD14,CDK18,CFB,CPM,CXCL2,CYP26B1,CYR61,DRD1,DUSP4,EREG,FCGR2B,FCGRT,FDFT1,FGF7,FOXM1,GLRB,GP2,GPER1,HOXD4,HTR4,IL1A,IL4,INHA,IRF1,KYNU,LAMB2,LEFTY2,LTB,MAP3K8,MB,MGP,MMRN1,NFE2L3,NPVF,OSBPL7,PSMB2,RDH10,RGS9,SAP30,SMAD6,TGFA,TGFB1,TGFB3,TMIE,TNFAIP3,TNFAIP6,TRHDE,TTR,TWIST1,WNT7A	137 (11)
S100A6	transporter	0.00042	ADAMTS1,CXCL2,PCDHB2,TNFAIP3,TYMS
IL17RA	transmembrane receptor	0.000495	CCR1,CXCL2,IL1A,S100A8,S100A9	69 (7)
L-leucine	chemical - endogenous mammalian	0.000501	ALB,CXCL2
GFRA1	transmembrane receptor	0.000501	ACPP,PTPRC
camptothecin	chemical drug	0.000568	AEN,ASPM,BRCA1,BTG2,CCR1,CXCL2,FCGR2B,FPR1,GAMT,IL18R1,IL1A,IMPA2,IRF1,LAMB2,LILRB4,PIDD1,PIK3CG,PRUNE1,PSD4,RECQL4,SLC2A4,SPINK1,TGFB1,TNFAIP3,TNFAIP6,TRAF4,ZNF574	53 (3)
POU3F3	transcription regulator	0.000575	BSND,KCNJ1,UMOD
ZNF91	transcription regulator	0.000575	FCGR2B,SI,TGFB3
MGAT5	enzyme	0.000593	ASCL2,IL4,ITGA5,TWIST1
KLK5	peptidase	0.000593	CXCL2,IL4,S100A8,S100A9
CSF2	cytokine	0.000601	CARD11,CCNA2,CCR1,CD14,CD1B,CD28,CLEC4C,CXCL2,E2F8,F2RL2,FCGR2B,FFAR2,FOXM1,GABPA,IL1A,IL4,LTB,PIK3CG,RECQL4,SMPD2,TGFB1,TNFAIP3	104 (10)
IL1	group	0.000601	ADAMTS1,ALB,CFB,FGF7,FPR1,IL4,IRF1,KYNU,LAMB2,NGFR,S100A9,SELL,TGFB1,TGFB3,TNFAIP3,TNFAIP6,TYMP,XDH	112 (11)
PLAU	peptidase	0.000674	CYR61,HLA-DMA,NPY,PIK3CG,PLG,S100A8,S100A9
MAP3K14	kinase	0.000674	CXCL2,IL1A,IL4,LTB,TNFAIP3,TNFAIP6,YAP1	54 (7)
TRAF3	enzyme	0.000801	CARMIL1,CCR1,CXCL2,FFAR2,GPR34,IL4,LILRB4,TNFAIP3	47 (5)
NFKBIA	transcription regulator	0.000906	BOK,BTG2,CCNA2,CCR1,CREB3L3,CXCL2,EREG,ESM1,FCGRT,FOXM1,IL1A,IRF1,MGP,NR1I3,PDHA1,S100A8,S100A9,TGFB1,TNFAIP3,TWIST1,YAP1	105 (11)
inosine	chemical - endogenous mammalian	0.000938	AIF1,C1QA,CFB,DPP4,EIF4EBP1,IRF1
paclitaxel	chemical drug	0.00104	BTG2,CDK18,CXCL2,DUSP4,EREG,FOXM1,GAMT,IL4,ITGA5,LILRB4,S100A9,TGFA,TWIST1,TYMP,UMOD,VASH1	94 (9)
LY294002	chemical - kinase inhibitor	0.00106	ACSM3,ADAMTS1,CCNA2,CCR1,CD14,CXCL2,CYR61,DUSP4,EREG,FDFT1,FGF7,HOXD4,IL4,INHA,IRF1,MAP3K8,SI,SLC2A4,TGFB1,TNFAIP3,TYMP,TYMS,WNT7A	109 (12)
SCGB1A1	cytokine	0.0011	IL4,S100A8,S100A9,SELL
diethylstilbestrol	chemical drug	0.00118	AMBP,C1QA,CD14,CFB,EREG,GPER1,INHA,S100A8,TGFA,TGFB1,TGFB3,VEZF1,WNT7A
NAP1L1	other	0.00119	ALB,TTR,WNT7A
IgG1	complex	0.00132	CD14,FCER1A,IL4,ITGA5
C5	cytokine	0.00136	ATF6,CXCL2,FCGR2B,IL18R1,IL1A,IL4,MBL2,TGFB1,TNFAIP3	99 (11)
leukotriene D4	chemical - endogenous mammalian	0.0014	ADAMTS1,CXCL2,CYR61,CYSLTR1,IL4,MAP3K8
TLR4	transmembrane receptor	0.00141	ACPP,ATF6,CD14,CFB,CXCL2,CYR61,DUOX2,EREG,FCGR2B,IL1A,IL4,IRF1,LILRB4,NR1I3,SAP30,SMPD2,TGFB1,TNFAIP3	118 (11)
SLC6A14	transporter	0.00148	IL1A,IL4
desogestrel	chemical drug	0.00148	ACRBP,INHA
Pam3-Cys-Ser-Lys4	chemical reagent	0.00153	CCR1,CXCL2,FCGR2B,IL1A,IL4,IRF1,LTB,SLC16A3,TGFB3	128 (12)
IL1A	cytokine	0.00163	ADAMTS1,CXCL2,CYR61,DPP4,FGF7,IL1A,IL4,ITGA5,NPY,S100A8,S100A9,TGFB1,TNFAIP3	53 (7)
IL12B	cytokine	0.00169	IL1A,IL4,MAP3K8,S100A8,S100A9,TGFB1	64 (7)
ENG	transmembrane receptor	0.0017	ITGA5,PAK1,SMAD6,TGFB1,TWIST1
fluticasone propionate	chemical drug	0.00177	ADAMDEC1,ANGPTL4,CFB,CXCL2,GAPT,HLA-DMA,IL1A,MBL2,OLFML3,S100A8,TGFB1
FOXP3	transcription regulator	0.00184	BRCA1,CYSLTR1,DUSP4,IL4,SELL,TGFB1,TNFAIP3,TTR	43 (4)
MBD1	other	0.00185	BRCA1,DPP4,EFNA5,HOXA7
Ni2+	chemical reagent	0.00185	ANGPTL4,CXCL2,IL1A,LTB
FAS	transmembrane receptor	0.00196	CCR1,CXCL2,FCGR2B,FPR1,IL18R1,IL1A,IMPA2,IRF1,LILRB4,LTB,MGP,PIK3CG,PRUNE1,PSD4,SPINK1,TGFB1,TNFAIP3,TNFAIP6	89 (9)
Interferon alpha	group	0.0022	B2M,CCR1,CXCL2,FCER1A,FCGR2B,IFITM2,IL18R1,IRF1,LCK,LILRB4,NFE2L3,PARVG,PSMB8,PYHIN1,S100A9,TGFB1,TYMP,TYMS	81 (9)
C3	peptidase	0.0022	CXCL2,IL1A,IL4,PTPRC,SELL,TGFB1	115 (12)
MYD88	other	0.00231	ACPP,ATF6,CD14,CLIC4,CXCL2,CYR61,FPR1,IL1A,IL4,IRF1,S100A8,SLC16A3,TGFB1,TNFAIP3	113 (12)
CD2	transmembrane receptor	0.00237	CCNA2,HLA-DMA,IL4,PTPRC,SELL	74 (7)
RHO	g-protein coupled receptor	0.0024	ATF6,B2M,C1QA,EPB41,LAMB2,TNFAIP3
TRAF2	enzyme	0.00242	CARMIL1,CCR1,FFAR2,GPR34,IL4,LILRB4,TNFAIP3	24 (3)
NR1H4	ligand-dependent nuclear receptor	0.00252	ABCG8,AMBP,BAAT,FOXM1,LCN12,NAGS,NR1I3,PNMT,SLC10A2,TGFB1
CYR61	other	0.00278	BOK,CXCL2,CYR61,IL1A,ITGA5,TGFB1,WNT7A	35 (3)
IL10	cytokine	0.00287	CCR1,CD14,CD28,CXCL2,FCGR2B,FPR1,IL1A,IL4,IRF1,LILRB4,MAP3K8,PIK3CG,S100A8,SELL,TGFB1,TNFRSF17,TWIST1	115 (12)
PIP5K1C	kinase	0.00292	PIP5K1A,PIP5K1B
ADAM10	peptidase	0.00297	CACNA2D1,ITGA5,LCK,PAX6,PPP1R13L,S100A9,TGFB1
dextran sulfate	chemical drug	0.00299	ADAMTS1,CARD11,CCNA2,CD14,CXCL2,E2F8,EFNA5,FOXM1,IL4,RECQL4,S100A8,S100A9,TGFB3	88 (10)
TGFB1	growth factor	0.00309	ACPP,ACSM3,ALB,ALDH5A1,ANGPTL4,ASPM,B2M,C1QA,C1R,CCNA2,CCR1,CD14,CD28,CFB,CLIC4,CXCL2,CYP3A7,CYR61,DUSP4,ELK3,EREG,ESAM,ESM1,FCER1A,FGF7,GPER1,HLA-DMA,IL1A,IL4,INHA,IRAK2,IRF1,ITGA5,LTA4H,MBOAT2,MELTF,MGP,MSN,MXD3,OR10H2,PNMT,PTPRC,RETN,S1PR4,SLC16A3,SMAD6,TGFA,TGFB1,TGFB3,THPO,TNFAIP3,TNFAIP6,TWIST1,TYMP,TYMS,XDH	119 (12)
peptidoglycan	chemical - endogenous non-mammalian	0.00316	CXCL2,IL1A,IL4,IRF1,S100A8,S100A9,SELL,VEZF1	98 (10)
C5AR1	g-protein coupled receptor	0.00322	ATF6,CD28,CXCL2,FCGR2B,IL4	44 (4)
TRADD	other	0.00332	CXCL2,IL18R1,IRF1,TNFAIP3	68 (6)
HRAS	enzyme	0.00338	ANXA3,B2M,BOK,BTG2,CCNA2,CFB,DPP4,EIF4EBP1,ELK3,F2RL2,FDFT1,IFITM2,IL1A,ITGA5,LRMP,MAP3K8,NEXN,PIP5K1A,SESN3,TGFB1,TGFB3,TWIST1,TYMP,YAP1	49 (3)
PSMB10	peptidase	0.00338	IL1A,IL4,TNFAIP3
PIAS4	transcription regulator	0.00338	ALB,CXCL2,IRF1	13 (2)
N-(3-oxododecanoyl)-homoserine lactone	chemical reagent	0.00338	CXCL2,IL1A,TYMS
IRF1	transcription regulator	0.00347	B2M,C1R,CFB,CXCL2,IL4,IRF1,LTB,PSMB8,SELL,TGFB1	61 (5)
EHF	transcription regulator	0.00361	ANGPTL4,EREG,FCER1A,PGLYRP4,S100A8,S100A9,SPRR2G
U0126	chemical - kinase inhibitor	0.00369	ANGPTL4,CDK18,CXCL2,DUSP4,EIF4EBP1,EREG,GAMT,IL1A,IL4,IRF1,ITGA5,NPY,PAX6,PNMT,S100A9,TGFA,TGFB3,TWIST1,TYMP,UMOD,VASH1	103 (10)
AGN194204	chemical drug	0.00379	CCNA2,CLIC4,EPB41,FDFT1,IL4,IRF1,LILRB4,LRMP,MAN1A1,TRAF4
cycloheximide	chemical reagent	0.0038	ALB,B2M,BRCA1,BTG2,CCR1,CXCL2,CYR61,IL1A,KSR2,PNMT,S100A8,TGFA,TGFB1,TNFAIP3,TNFAIP6,TYMS,XDH	101 (10)
IL2	cytokine	0.00384	CCR1,CD28,CYSLTR1,DKKL1,DPP4,DUSP4,ELMO3,FGF7,IL18R1,IL1A,IL4,IRF1,LCK,LGALS12,LRMP,LTB,PTGIR,PTPRC,S100A8,SELL,SESN3,TGFB1,TNFRSF17	114 (11)
IL6	cytokine	0.00386	ADAMTS1,ALB,BTG2,CCNA2,CCR1,CD14,CXCL2,EREG,FCGRT,FFAR2,FOXM1,HLA-DMA,IL4,IRF1,LEFTY2,NPY,PLG,PSMB8,PTPRC,S100A9,SLC2A4,SLC7A7,TGFA,TGFB1,THPO,TNFRSF17,TTR,TWIST1	126 (10)
ZFHX3	transcription regulator	0.00409	ALB,DOHH,DRD1,EIF3K,GPR50,NGFR,TUBB2B
IL15	cytokine	0.00412	AZU1,CCR1,CD28,CD84,CXCL2,DPP4,ELK3,IL18R1,IL4,IRF1,LCK,PSMB8,PTPRC,SELL,SRGN,THPO,TNFRSF17	106 (10)
ITIH1	other	0.00416	ITIH2,TGFB1,TNFAIP6
progesterone	chemical - endogenous mammalian	0.00426	ACPP,ACRBP,ADAMDEC1,ADAMTS1,BRCA1,CCNA2,CFB,DPP4,IL1A,IL4,INHA,ITGA5,LEFTY2,NPY,PDHA1,PIP5K1A,PIP5K1B,RETN,SPINK1,TGFB1,TGFB3,TTR,TYMP,XDH	102 (9)
9,10-dimethyl-1,2-benzanthracene	chemical toxicant	0.00428	CXCL2,FGF7,S100A8,S100A9,TGFA
phorbol myristate acetate	chemical drug	0.00431	ADAMTS1,ALB,ANGPTL4,AZU1,BTG2,CCNA2,CD14,CD28,CXCL2,CYR61,DSG3,EIF4EBP1,FFAR2,FGF7,HOXA7,IL1A,IL4,IRF1,KRTAP13-1,LTB,NPY,PODXL2,PTPRC,RECQL4,RETN,S100A8,S100A9,SELL,SLC22A1,SMAD6,SRGN,STATH,TGFA,TGFB1,TNFAIP3,TNFAIP6,TRAF4,TYMP	126 (12)
IL17A	cytokine	0.00432	CD14,CXCL2,CYR61,EREG,IL1A,IL4,S100A8,S100A9,TGFA,TNFAIP3,TRAF4,TYMP	92 (10)
trinitrobenzenesulfonic acid	chemical reagent	0.00435	CCR1,CXCL2,IL1A,IL4,S100A8,S100A9,TGFB1	61 (6)
TLR3	transmembrane receptor	0.00437	BFSP2,CFB,CPM,CXCL2,IL1A,IL4,IRF1,LILRB4,MAP3K8,MBL2,NFE2L3,NPY,S100A8	90 (11)
FGF7	growth factor	0.00446	FOXM1,IL1A,IRF1,NFE2L3,S100A8,SI
poly rI:rC-RNA	biologic drug	0.00458	B2M,CD14,CFB,CXCL2,FCGR2B,FPR1,IL1A,IRAK2,IRF1,ITGA5,KYNU,LTB,MBL2,MVP,PSMB8,SRGN,TGFB1,TNFAIP3,TNFAIP6	109 (11)
RGS10	other	0.00468	CCR1,CXCL2,IL1A,IL4,TGFB1
cortisone acetate	chemical drug	0.00479	IL1A,SI
ITIH2	other	0.00479	ITIH2,TNFAIP6
RNF4	transcription regulator	0.00479	GABPA,NGFR
naphthalene	chemical toxicant	0.00479	DSG3,TGFA
ranitidine	chemical drug	0.00479	CXCL2,IL4
STAT4	transcription regulator	0.0048	CXCL2,GCNT2,IL18R1,IRF1,MAP3K8,MBOAT2,PPP1R13L,RCN3,RNF130,TGFB3,TUBB2B,TWIST1
TEK	kinase	0.00503	IL1A,S100A8,S100A9
Salmonella enterica serotype abortus equi lipopolysaccharide	chemical toxicant	0.0051	ADAMDEC1,CFB,CXCL2,EREG,FFAR2,IL1A,IRF1,MAP3K8,PDSS1,TEX14
S-nitroso-N-acetylpenicillamine	chemical reagent	0.00544	BRCA1,MB,TGFB1,TGFB3
SB-431542	chemical reagent	0.0055	ASCL2,CD14,CLIC4,LEFTY2,SMAD6,TGFB1,TNFAIP6
IFNG	cytokine	0.00561	AIF1,ANGPTL4,B2M,C1QA,C1R,CCNA2,CCR1,CD14,CFB,CLIC4,CXCL2,DPP4,DUOX2,ESM1,FCGR2B,GPER1,HLA-DMA,HOXD4,IFITM2,IL18R1,IL1A,IL4,IRAK2,IRF1,ITGA5,KCNJ1,KYNU,LAMB2,LTB,MAP3K8,MOV10L1,NFE2L3,PARVG,PAX6,PSMB8,S100A8,S100A9,SELL,SHARPIN,TGFB1,THPO,TNFAIP6,TYMP	107 (9)
LGR4	transmembrane receptor	0.00601	CD14,IL1A,WNT7A
EREG	growth factor	0.00601	EREG,TGFA,TNFAIP6
SMAD3	transcription regulator	0.0061	ALB,DUSP4,EREG,IL4,INHA,LEFTY2,MBOAT2,PNMT,S1PR4,TGFA,TGFB1,TGFB3	76 (4)
lovastatin	chemical drug	0.00623	ADAMTS1,ALB,CCNA2,FDFT1,IL1A,IL4,IRF1,TGFB1	41 (3)
IRAK4	kinase	0.00628	BTG2,CXCL2,IL4,IRF1,MAP3K8,TNFAIP3	101 (11)
PLG	peptidase	0.00628	CLIC4,CYR61,FCGR2B,IL1A,PIP5K1A,PLG
cadmium	chemical toxicant	0.00628	ALB,B2M,BCO1,CYP26B1,IL4,MGP
VDR	transcription regulator	0.00654	BRCA1,CD14,IL1A,IL4,KSR2,MYH8,SLC10A2,TGFB1	54 (5)
E2f	group	0.00686	BRCA1,CCNA2,DUOX2,E2F8,ITGA5,RAET1E,TYMS,ZNF160
8-hydroxyguanine	chemical - endogenous mammalian	0.00707	CXCL2,IL1A
5R-hydroxytriptolide	chemical drug	0.00707	CD14,IRF1
EN2	transcription regulator	0.00707	NGFR,PAX6
SERPINA12	other	0.00707	RETN,SLC2A4
MEIS2	transcription regulator	0.00707	DRD1,PAX6
INPPL1	phosphatase	0.00707	IL4,SLC2A4
TNFAIP6	other	0.00707	ITIH2,TNFAIP6
emricasan	chemical drug	0.00707	CXCL2,TGFB1
vinorelbine	chemical drug	0.00707	TYMP,TYMS
TREM2	transmembrane receptor	0.00709	CXCL2,IL1A,TNFAIP3
IKBKB	kinase	0.00726	BRCA1,CCNA2,CCR1,CXCL2,EREG,FOXM1,IL1A,IL4,IRF1,LTB,MGP,TGFB1,TWIST1	66 (7)
FGF2	growth factor	0.00738	ALB,ANGPTL4,BTG2,CXCL2,CYR61,EREG,ITGA5,MGP,NGFR,NOTCH4,NPY,S100A8,SPINK1,TGFB1,THPO,TWIST1	99 (10)
TNIP1	other	0.00751	CCR1,CXCL2,S100A8,S100A9
calcitriol	chemical drug	0.00752	ALB,BRCA1,CCNA2,CD14,CXCL2,CYP3A7,CYR61,FOXM1,HSPB7,IL1A,IL4,KRT23,KSR2,LILRB4,MYH8,PDHA1,S100A8,S100A9,SLC2A4,SLC7A7,TGFB1,TNFAIP3	70 (9)
vitamin D	chemical drug	0.00766	ADAMTS1,CYR61,MGP,S100A8,TYMS
medroxyprogesterone acetate	chemical drug	0.00788	ASPM,BTG2,CYR61,IL1A,IL4,LEFTY2,TGFB1,TWIST1	94 (7)
prostaglandin E2	chemical - endogenous mammalian	0.00806	ADAMTS1,ANGPTL4,BRCA1,CCR1,CD14,EREG,IL1A,ITGA5,LEFTY2,S100A8,TGFA,TGFB1,TNFAIP6,TWIST1	118 (12)
RARRES2	transmembrane receptor	0.00828	CCNA2,CXCL2,SLC2A4
NCSTN	peptidase	0.00831	CD14,CD84,FCGR2B,GFI1B
ZBTB16	transcription regulator	0.00858	CCNA2,CD14,CLEC4C,IL18R1,IL1A,IL4
LHX1	transcription regulator	0.00892	AMN,CER1,DPP4,SPINK1,TMEM27,UMOD,ZDHHC21
NR3C1	ligand-dependent nuclear receptor	0.00929	ANGPTL4,B2M,BOK,BRCA1,C1R,CXCL2,CYP3A7,CYR61,IL1A,IRF1,LGALS12,LTB,NGFR,NOTCH4,NPY,NR1I3,PAK1,PNMT,PPP1R13L,RASD1,SLC10A2,TGFB1,TNFAIP3,TNFAIP6,TRAF4	111 (8)
PTGER2	g-protein coupled receptor	0.00938	ASPM,BRCA1,CCNA2,FPR1,IL1A,TNFAIP6,TROAP	32 (3)
Cbp/p300	group	0.00959	BRCA1,IL4,IRF1
H2AFZ	other	0.00959	ALB,TTR,WNT7A
finasteride	chemical drug	0.00959	TGFA,TGFB1,TGFB3
TGFA	growth factor	0.00966	ALB,CXCL2,EREG,FGF7,TGFA,TGFB1	94 (8)
STAT3	transcription regulator	0.00968	ANGPTL4,CCR1,CFB,CXCL2,DPP4,FFAR2,FOXM1,HLA-DMA,IFITM2,IL18R1,IL4,IRF1,LILRB4,NPY,PAX6,PSMB8,RPE65,S100A9,SMAD6,TGFB1,TWIST1	100 (11)
TEAD	group	0.00976	CYR61,FOXM1
ZNF100	other	0.00976	SI,TGFB3
ZNF85	transcription regulator	0.00976	SI,TGFB3
ZNF254	other	0.00976	SI,TGFB3
RASSF8	other	0.00976	SI,TGFB3
ZNF431	other	0.00976	SI,TGFB3
ZNF665	other	0.00976	SI,TGFB3
ZNF528	other	0.00976	SI,TGFB3
ZNF43	other	0.00976	SI,TGFB3
ZNF429	other	0.00976	SI,TGFB3
ZNF423	transcription regulator	0.00976	BRCA1,SMAD6
ANPEP	peptidase	0.00976	DPP4,TGFB1
ZNF708	other	0.00976	SI,TGFB3
acolbifene	chemical drug	0.00976	TGFA,TGFB3
TNFRSF9	transmembrane receptor	0.01	CD14,CD28,IL4,PTPRC
EGLN1	enzyme	0.0102	IL1A,IL4,SELL,TGFB1,TGFB3
E. coli B4 lipopolysaccharide	chemical toxicant	0.0103	ABCG8,CA13,CXCL2,EVI2B,FPR1,IL1A,IL4,LILRB4,PSMB8,PTPRC,RHBDF2,TNFAIP3,TTR
thioacetamide	chemical toxicant	0.0104	ABCG8,ADAMTS1,BRCA1,CD14,CPA3,FCER1A,IFITM2,NPY,PSMB8,TGFB1,TGFB3,TSPAN8
ESR1	ligand-dependent nuclear receptor	0.0105	ABCG8,ANXA3,ASPM,AZU1,BRCA1,CCNA2,CPM,CYP26B1,DUSP4,EREG,FOXM1,GPER1,IFITM2,IL1A,IRAK2,IRF1,LAMB2,LCK,LTB,MAN1A1,MAP3K8,NFE2L3,NGFR,NUPL2,PAK1,PDLIM3,PRUNE1,PSD4,RAD51B,S100A9,SELL,SLC16A3,SLC2A4,SMAD6,TGFA,TGFB1,TGFB3,TNFAIP3,TNFAIP6,TTR,UCN,VEZF1
IL10RA	transmembrane receptor	0.0106	ACSM3,CFB,CYR61,HTR4,IL1A,IRF1,LGALS12,MECR,PARVG,PSMB8,SELL,SLC16A3,TGFB1,TTR
MAT1A	enzyme	0.011	ALB,GAMT,LTA4H
NTN1	other	0.011	CXCL2,IL4,YAP1
PIK3CA	kinase	0.0117	CD14,FOXM1,PIK3CG,TGFB1,TWIST1
WWTR1	transcription regulator	0.012	CXCL2,CYR61,IL1A,YAP1
SMAD1	transcription regulator	0.012	BTG2,CXCL2,IRF1,SMAD6
TRAF3IP2	other	0.012	CXCL2,IL4,S100A8,TRAF4
SEMA7A	transmembrane receptor	0.0125	CCNA2,SMAD6,TGFB1
BMP15	growth factor	0.0125	EREG,SMAD6,TNFAIP6
SFTPD	other	0.0125	CD14,CXCL2,TGFB1
LCN2	transporter	0.0125	CXCL2,IL1A,MSN,TGFB1,TWIST1
NS-398	chemical reagent	0.0128	BTG2,IL1A,IL4,PSMB8,S100A8,S100A9
L-phenylalanine	chemical - endogenous mammalian	0.0128	ALB,TTR
LTBP4	growth factor	0.0128	TGFB1,TGFB3
S100A10	other	0.0128	HTR4,PLG
PKP2	other	0.0128	IL1A,TGFB1
GSC	transcription regulator	0.0128	TGFB1,TWIST1
OGG1	enzyme	0.0128	CXCL2,IL1A
CYP3A4	enzyme	0.0128	CYP3A7,SLC10A2
FBLN5	other	0.0128	TGFB1,TWIST1
RP 73401	chemical toxicant	0.0128	BTG2,CXCL2
PDGF BB	complex	0.014	BRCA1,CXCL2,CYR61,EREG,FGF7,ITGA5,LAMB2,NEXN,SLC7A7,TGFB1,TGFB3,THPO,TNFAIP3,XDH
MBP	other	0.0142	IL4,PTPRC,TGFB1
RC3H1	enzyme	0.0142	CXCL2,IL1A,IL4
lipoarabinomannan	chemical - endogenous non-mammalian	0.0142	CD14,CXCL2,IRF1
PPP2CA	phosphatase	0.0142	CFB,EIF4EBP1,IL1A,IRF1
D-fructose	chemical - endogenous mammalian	0.0142	CXCL2,IL1A,SLC2A4,TGFB1
E. coli B5 lipopolysaccharide	chemical - endogenous non-mammalian	0.0143	ADAMTS1,B2M,CCR1,CXCL2,IL1A,IL4,IRF1,MAP3K8,TGFB1,TGFB3,TNFAIP3,TTR
CD40LG	cytokine	0.0143	B2M,CCR1,CXCL2,DUSP4,FCGR2B,IL1A,IL4,IRF1,LTB,PSMB8,SELL,TNFAIP3,TNFAIP6,TNFRSF17,TRAF4,TYMP
doxorubicin	chemical drug	0.015	ADAMTS1,ALB,BRCA1,BTG2,CD14,CYR61,FOXM1,IL4,IRF1,MVP,PIDD1,PSMB8,TGFA,TGFB1,TGFB3,TSPAN8
CSF1	cytokine	0.0152	CPM,CXCL2,F2RL2,GAB3,IL11RA,IL1A,ITGA5,PTPRC,TNFAIP3
CSF3	cytokine	0.0152	CD14,FPR1,HOXA7,IL4,LTB,PYHIN1,SELL,TGFB1,TNFAIP3
FOXL2	transcription regulator	0.0152	CPM,CXCL2,CYP26B1,SMAD6,TNFAIP3
CCR2	g-protein coupled receptor	0.0152	CCR1,CXCL2,IL1A,IL4,TGFB1
OTX2	transcription regulator	0.0152	EFNA5,PAX6,RDH10,TMEM27,TTR
CEBPA	transcription regulator	0.0156	ALB,BTG2,CCNA2,CCR1,CD14,CYP3A7,FOXM1,GABPA,IL4,LCK,MMRN1,PTPRC,RETN,S100A8,S100A9,SLC2A4,TNFAIP6
PDGF-AA	complex	0.0159	EREG,FGF7,TGFB1
MAP3K3	kinase	0.0159	TGFB1,TGFB3,TNFAIP3
SOD1	enzyme	0.016	B2M,C1QA,CD14,DSG3,NPY,PSMB8,PTPN21,RPGRIP1,TGFB1,TNFAIP3
E. coli lipopolysaccharide	chemical - endogenous non-mammalian	0.0161	CXCL2,CYR61,S100A8,S100A9,TGFB1
ESR2	ligand-dependent nuclear receptor	0.0162	ADAMTS1,BSND,CCNA2,CPM,CYP26B1,EREG,FOXM1,MBL2,NFE2L3,NPY,PDLIM3,RDH10,RETN,S100A9,TGFA,TMIE,TWIST1
L-lysine	chemical - endogenous mammalian	0.0162	ALB,CXCL2
tannic acid	chemical toxicant	0.0162	CFB,IL4
estradiol valerate	chemical drug	0.0162	INHA,NGFR
UNC5B	transmembrane receptor	0.0162	CXCL2,YAP1
SERPINB2	other	0.0162	CCNA2,CD14
DUSP16	phosphatase	0.0162	IL4,IRF1
ZIC2	transcription regulator	0.0162	DRD1,WNT7A
ATG16L1	enzyme	0.0162	CXCL2,IL1A
ASF1A	other	0.0162	CCNA2,PAX6
STK11	kinase	0.0162	ALB,CCNA2,EREG,IL1A,LTB,TGFA,TNFAIP3,ZBTB25,ZNF462
SB203580	chemical - kinase inhibitor	0.0163	ANXA3,CYP26B1,DUOX2,IL1A,IL4,KRT23,RCN3,RETN,SI,TGFB1,TGFB3,TNFAIP6,TWIST1,TYMP,XDH
lipid A	chemical toxicant	0.0166	CD14,FCGR2B,ITGA5,PTPRC
ETV5	transcription regulator	0.0166	FOXM1,ITGA5,KRT23,TWIST1
ATP-gamma-S	chemical reagent	0.0171	CCR1,CXCL2,EREG,IL1A,TGFA
ZFP36	transcription regulator	0.0171	CXCL2,IL1A,IRF1,S100A8,S100A9
RELB	transcription regulator	0.0171	B2M,IL4,LTB,MAP3K8,TGFA
uric acid	chemical - endogenous mammalian	0.0173	BRCA1,CXCL2,IL1A,IL4,TGFB1,TYMS
Ifn	group	0.0177	ADAMTS1,B2M,IRF1,S100A8,THPO,TYMP,XDH
CXCL10	cytokine	0.0178	IL1A,IL4,TGFB1
miR-24-3p (and other miRNAs w/seed GGCUCAG)	mature microrna	0.0178	BRCA1,CCNA2,TGFB1
PCYT1A	enzyme	0.0178	CDK18,CXCL2,INSL6
PF4	cytokine	0.0178	CPM,IL1A,THPO
hemocyanin	biologic drug	0.0178	CD14,IL4,TGFB1
trovafloxacin	chemical drug	0.0181	B2M,CXCL2,IRF1,MAP3K8,TNFAIP3
GPD1	enzyme	0.0191	C6,C8A,KRT23,LCN12,OR2L13,SUCNR1
linoleic acid	chemical - endogenous mammalian	0.0192	ANGPTL4,S100A8,S100A9,SLC2A4,TWIST1
fenamic acid	chemical reagent	0.0192	ADAMTS1,CD14,PSMB8,SELL,TSPAN8
Pam3-Cys	chemical toxicant	0.0193	CD14,CXCL2,FPR1,TGFA
stallimycin	biologic drug	0.0193	IL1A,IRF1,PYHIN1,TGFA
RELA	transcription regulator	0.0193	ASCL2,B2M,BTG2,CD14,CFB,CXCL2,FCGRT,IL1A,IL4,IRF1,LTB,NR1I3,SLC2A4,TGFB1,TNFAIP3,TWIST1
indomethacin	chemical drug	0.0194	ADAMTS1,BTG2,CD14,FGF7,IL1A,IL4,NGFR,PSMB8,S100A8,SELL,TSPAN8
IL-1R	group	0.0198	CXCL2,IL1A,SMAD6
ICOSLG/LOC102723996	other	0.0198	CD28,IL4,TGFB1
CD9	other	0.0198	DPP4,ITGA5,YAP1
ADAMTS12	peptidase	0.0198	MGP,S100A8,S100A9
Immunoglobulin	complex	0.0199	AIF1,CD28,CXCL2,FPR1,IL18R1,IL1A,IL4,IRF1,S100A8,S100A9,TYMP
let-7	microrna	0.0199	BRCA1,BTG2,CCNA2,COL24A1,E2F8,GPX7,RDH10,YAP1
CTSV	peptidase	0.02	NPY,SI
CMKLR1	g-protein coupled receptor	0.02	CCNA2,SLC2A4
Kallikrein	group	0.02	DRD1,TGFB1
IGF2R	transmembrane receptor	0.02	SI,TGFB3
ITGA4	transmembrane receptor	0.02	ITGA5,TNFAIP3
LUM	other	0.02	CXCL2,TGFB1
interferon beta-1a	biologic drug	0.0201	FCGRT,FPR1,IRF1,LTB,PSMB8,S100A9,TNFAIP6
STAT1	transcription regulator	0.0202	B2M,CD14,CFB,CXCL2,DPP4,DUOX2,FCGR2B,IFITM2,IL4,IRF1,PAX6,PSMB8,TYMP
TFAP2A	transcription regulator	0.0209	BOK,CXCL2,DRD1,EREG,NPY,SESN3
SLC25A13	transporter	0.0209	C6,C8A,KRT23,LCN12,OR2L13,SUCNR1
cholesterol	chemical - endogenous mammalian	0.021	ABCG8,CD14,CXCL2,FCGR2B,FDFT1,IL1A,PTGIR,S100A8,SLC2A4,TGFB1
NOD2	other	0.0215	CXCL2,IL1A,MAP3K8,TNFAIP3,TWIST1
FGF1	growth factor	0.0217	ALB,CYR61,IL4,LTB,TGFB1,TGFB3,TTR
aspirin	chemical drug	0.0219	IL1A,IL4,NGFR,SELL,TGFB1,TYMP
hemozoin	chemical - endogenous non-mammalian	0.0219	CCR1,S100A8,S100A9
RORC	ligand-dependent nuclear receptor	0.0221	CD28,CXCL2,FDFT1,IL1A,LCN12,NR1I3,S100A8,S100A9
GATA3	transcription regulator	0.0222	ANGPTL4,BOK,CCR1,CPA3,GFI1B,IL4,LTB,S100A8,S100A9,TGFB1
EBI3	cytokine	0.0223	B2M,HLA-DMA,IL4,IRF1
8-bromo-cyclic ADP-ribose	chemical reagent	0.0224	TGFB1
Mst/krs	group	0.0224	YAP1
PIK3R6	kinase	0.0224	PIK3CG
Stat6 dimer	complex	0.0224	IL4
KCNIP4-IT1	other	0.0224	KCNIP4
N-formyl-Nle-Leu-Phe	chemical reagent	0.0224	FPR1
danshen extract	chemical drug	0.0224	TGFB1
IMPDH1	enzyme	0.0224	IL4
2210013O21Rik	other	0.0224	IL4
RDH5	enzyme	0.0224	RDH10
Rep1	other	0.0224	IL4
MARCH3	other	0.0224	FCGR2B
ZNF407	other	0.0224	SLC2A4
TOX3	other	0.0224	BRCA1
TET3	enzyme	0.0224	MGAT5B
CTSO	peptidase	0.0224	BRCA1
UBN1	transcription regulator	0.0224	CCNA2
DEPDC1	transcription regulator	0.0224	TNFAIP3
ZNF287	transcription regulator	0.0224	IL4
RGS9BP	other	0.0224	RGS9
CPEB2	translation regulator	0.0224	TWIST1
CYP21A2	enzyme	0.0224	PNMT
APBB3	other	0.0224	TYMS
CNGA2	ion channel	0.0224	CYP26B1
ADD3	other	0.0224	DSG3
TNIP2	other	0.0224	MAP3K8
MED7	transcription regulator	0.0224	TNFAIP3
UBA2	enzyme	0.0224	ALB
SLC2A4RG	transcription regulator	0.0224	SLC2A4
DNASE1	enzyme	0.0224	IL4
MYO1A	peptidase	0.0224	SI
mir-592	microrna	0.0224	NGFR
miR-545-3p (miRNAs w/seed CAGCAAA)	mature microrna	0.0224	BRCA1
mir-580	microrna	0.0224	TWIST1
VPS45	transporter	0.0224	SLC2A4
SOS2	other	0.0224	SELL
SNORD116@	other	0.0224	HTR2C
PIK3R5	kinase	0.0224	PIK3CG
NXF3	transporter	0.0224	TGFB3
BANF1	other	0.0224	S100A9
AZ 11645373	chemical reagent	0.0224	SELL
CCT036477	chemical reagent	0.0224	ASCL2
CDK3	kinase	0.0224	TYMS
MED21	transcription regulator	0.0224	TNFAIP3
Cd1d2	other	0.0224	IL4
ZNF184	other	0.0224	S100A9
SKP1	transcription regulator	0.0224	BRCA1
COL14A1	other	0.0224	SLC2A4
NEFM	other	0.0224	DRD1
PTPRCAP	other	0.0224	PTPRC
GABPB2	transcription regulator	0.0224	BRCA1
ZNF140	transcription regulator	0.0224	FCGR2B
nolatrexed	chemical drug	0.0224	TYMS
aceclofenac	chemical drug	0.0224	SELL
SU9597	chemical - kinase inhibitor	0.0224	PAX6
isoferulic acid	chemical - endogenous mammalian	0.0224	SLC2A4
oxaprozin	chemical drug	0.0224	NGFR
10-hydroxydecanoic acid	chemical - endogenous non-mammalian	0.0224	IRF1
trifluridine	chemical drug	0.0224	TYMS
pregabalin	chemical drug	0.0224	CACNA2D1
2-aminoisobutyric acid	chemical - endogenous non-mammalian	0.0224	ALB
polysialic acid	chemical drug	0.0224	NGFR
gestodene	chemical drug	0.0224	TGFB3
androstanol	chemical - endogenous non-mammalian	0.0224	NR1I3
stanozolol	chemical drug	0.0224	NGFR
MYB	transcription regulator	0.0226	BRCA1,ESAM,IL18R1,IL4,P2RY13,PAX6,TWIST1
GNA15	enzyme	0.0229	CXCL2,FGF7,LAMB2,NEXN,TGFB3,XDH
PTH	other	0.0229	ADAMTS1,CGNL1,CXCL2,ESAM,MGP,SLC2A4,TGFB1,WNT7A
NOTCH1	transcription regulator	0.0234	CD14,CD84,CER1,CYR61,ESM1,FCGR2B,GFI1B,IL1A,IRF1,NGFR,TGFB1
TP53	transcription regulator	0.0234	AEN,ALB,ANXA3,APOBEC2,ASPM,BOK,BRCA1,BTG2,CARD11,CCNA2,CHIC1,CLIC4,CYP26B1,CYR61,DEF6,DPP4,DUSP4,E2F8,FDFT1,FGF7,FOXM1,GABPA,HOMEZ,HSPB7,IKBIP,IL1A,IL4,LAMB2,MAP3K8,MB,MVP,NDUFA4L2,PACSIN1,PIDD1,PPP1R13L,RECQL4,SLC2A4,SMAD6,TCTN1,TGFA,TGFB1,TGFB3,TRAF4,TWIST1,TYMS,WNT7A
bucladesine	chemical toxicant	0.0237	ADAMTS1,CD14,ESM1,FCER1A,IL4,IRAK2,LGALS12,PTPN21,RIBC2,SLC2A4,SRGN,TGFB1,TGFB3
MAPK7	kinase	0.0238	ADAMTS1,CXCL2,IL1A,TRAF4
SLC51A	transporter	0.0241	NR1I3,SLC10A2
Gcn5l	group	0.0241	B2M,SLC2A4
PSMB8	peptidase	0.0241	IL1A,TNFAIP3
miR-196a-5p (and other miRNAs w/seed AGGUAGU)	mature microrna	0.0241	HOXA7,S100A9
miR-208a-3p (and other miRNAs w/seed UAAGACG)	mature microrna	0.0241	CD14,PTGIR
LY6E	other	0.0241	CD14,IRAK2
J11-Cl	chemical reagent	0.0241	CXCL2,IL4
catecholamine	chemical - other	0.0241	IL4,TGFB1
tyrphostin AG 1296	chemical - kinase inhibitor	0.0241	CD14,TGFB1
ADA	enzyme	0.0242	CXCL2,IL4,TGFB1
UBE2I	enzyme	0.0242	ALB,IRF1,SLC2A4
ETS1	transcription regulator	0.0242	BRCA1,CD14,IL4,LCK,LTB,SELL,SRGN,TGFA,TWIST1,TYMS
TLR9	transmembrane receptor	0.0242	BFSP2,CPM,IL1A,IL4,IRF1,LILRB4,NPY,S100A8,SMPD2,TGFB1
RARA	ligand-dependent nuclear receptor	0.0243	ASPM,CCNA2,CD14,CD84,E2F8,IL1A,IL4,IRF1,MGP,PIK3CG,RASD1,SELL,TGFB1
TGFBR2	kinase	0.0247	ANGPTL4,BFSP2,CD14,CLIC4,CXCL2,FGF7,IL1A,TGFB1,TGFB3
SPI1	transcription regulator	0.0249	CCNA2,CD14,FCER1A,FCGR2B,FCGRT,IL4,ITGA5,PIK3CG,PSMB8,PTPRC
Ige	complex	0.0255	CXCL2,FCER1A,IL1A,IL4
WISP2	growth factor	0.0255	ITGA5,SLC2A4,TGFB1,TWIST1
CDKN1A	kinase	0.0256	ASPM,BRCA1,CCNA2,CPA3,CYR61,FOXM1,PTPRC,TGFA,TNFAIP6,TYMS
FOXO1	transcription regulator	0.0259	ANGPTL4,ASPM,CCNA2,EIF4EBP1,FOXM1,LEFTY2,MB,NPY,PAK1,PSMB8,SELL,SESN3,SLC2A4,TGFB1
nifedipine	chemical drug	0.0265	DUSP4,FGF7,IL1A,SLC2A4,TYMS
IL17C	cytokine	0.0265	IL1A,S100A8,S100A9
SND1	enzyme	0.0265	ANGPTL4,EREG,KYNU
L-methionine	chemical - endogenous mammalian	0.0271	ALB,BRCA1,CXCL2,TYMS
salicylic acid	chemical drug	0.0271	IL1A,IL4,SLC2A4,TGFB1
PRDM1	transcription regulator	0.0278	ANGPTL4,CXCL2,IL1A,PSMB8,S100A8,S100A9,SI,SLC16A5,TNFAIP6,TTR
bexarotene	chemical drug	0.0278	CYR61,DRD1,EFNA5,MAP3K8,NGFR,PAX6,S100A9,TGFA,TGFB1
TBX2	transcription regulator	0.0279	CCNA2,E2F8,ELK3,FOXM1,MXD3
epinephrine	chemical - endogenous mammalian	0.0279	NPY,NR1I3,RETN,SELL,TGFA
VCAN	other	0.0282	ANGPTL4,C1R,CXCL2,ITGA5,TGFA,TGFB1,TGFB3
TCIRG1	enzyme	0.0285	IL4,SELL
LRAT	enzyme	0.0285	CCNA2,TGFA
AIF1	other	0.0285	IL4,TGFB1
BTC	growth factor	0.0285	EREG,TNFAIP6
BHLHE41	transcription regulator	0.0285	ANGPTL4,IL4
LY-2510924	biologic drug	0.0285	CD14,MS4A3
D-sphingosine	chemical - endogenous mammalian	0.0285	CXCL2,IL4
TNFSF11	cytokine	0.0286	AIF1,CCR1,CD14,FOXM1,FPR1,GABPA,IL11RA,IL1A,ITGA5,SLC7A7,TGFB1
Gm-csf	group	0.0289	CD14,CD1B,IL4,TGFB1
carbonyl cyanide m-chlorophenyl hydrazone	chemical toxicant	0.0289	ESM1,IL1A,SPINK1,TGFB1
CARD9	other	0.029	CCR1,CXCL2,IL1A
UPF2	other	0.029	PTPN21,TNFAIP3,TSPAN8
MEF2A	transcription regulator	0.029	SLC2A4,TGFB1,TGFB3
KRT17	other	0.029	CCR1,CXCL2,IL4
bromodeoxyuridine	chemical drug	0.0307	IL1A,IRF1,PYHIN1,TGFA
PTPRJ	phosphatase	0.0307	ACPP,CCNA2,CXCL2,IL1A
OSM	cytokine	0.0313	ADAMTS1,ALB,ANXA3,B2M,C1R,CPM,CXCL2,DSG3,EIF4EBP1,IL4,IRF1,NR1I3,PSMB8,PTPN21,S100A8,S100A9,SLC16A3,TYMP,XDH
Fc gamma receptor	group	0.0316	CCNA2,TGFB1,TNFAIP3
CYBB	enzyme	0.0316	DUOX2,IL4,TGFB3
CITED2	transcription regulator	0.0316	ANGPTL4,LEFTY2,TNFAIP3
TYK2	kinase	0.0316	IL18R1,IRF1,LILRB4
Hmgn3	other	0.0316	AMBP,PAX6,TTR
TGM2	enzyme	0.0317	ADGRE3,BTG2,FFAR2,GIMAP2,MGP,MS4A3,PAK1,S100A8,SELL,TGFB1
SAFB	other	0.0326	B2M,LTB,MAP3K8,S100A8
Hnf3	group	0.0332	AMBP,TTR
EN1	transcription regulator	0.0332	NGFR,PAX6
CCL21	cytokine	0.0332	IL4,TGFB1
PHA-666859	chemical - kinase inhibitor	0.0332	CRYBA2,CRYGN
ASIP	other	0.0332	HTR2C,NPY
CDK7	kinase	0.0332	TGFB1,TNFAIP3
palmitoleic acid	chemical - endogenous mammalian	0.0332	CXCL2,TGFB1
maxacalcitol	chemical drug	0.0332	ALB,TGFB1
rosiglitazone	chemical drug	0.0332	ADAMTS1,ANGPTL4,ASCL2,BRCA1,C1QA,IL1A,IL4,IRF1,NPY,PDHA1,RETN,S100A8,S100A9,SLC27A6,SLC2A4,TGFB3
HIF1A	transcription regulator	0.0336	ADAMTS1,ANGPTL4,BRCA1,CXCL2,CYR61,EREG,GPER1,IL1A,ITGA5,MB,PDHA1,SLC2A4,TGFA,TGFB1,TGFB3
MBD3	enzyme	0.0337	DPP4,EFNA5,PAX6,REC114,WNT7A
LIF	cytokine	0.0339	C16orf89,CCNA2,CXCL2,EREG,FFAR2,IRF1,NPY,PAX6,RPE65
NRXN1	transporter	0.0343	MGP,MMRN1,TGFB1
Vegf	group	0.0343	ADAMTS1,ANGPTL4,CPA3,CYR61,DUSP4,ESM1,FOXM1,IL1A,IL4,IRF1,MAP3K8,MGP,NOTCH4,PIK3CG,RGS9,TGFB1,VASH1,XDH
MOG	other	0.0346	CCR1,CXCL2,IL4,TGFB1
Ccl2	cytokine	0.0346	CD14,CXCL2,IL4,SLC2A4
TREM1	transmembrane receptor	0.0348	CD14,CFB,CXCL2,DUSP4,FFAR2,IL4,IRF1,MAP3K8,SPINK1
CNTF	cytokine	0.0353	IL1A,IRF1,NGFR,NPY,TGFB1
LYN	kinase	0.0353	CCNA2,FCGR2B,IL1A,IL4,TGFB3
APOE	transporter	0.036	ABCG8,CYR61,FCGR2B,IL1A,IL4,ITGA5,MGP,S100A8,S100A9,TGFB1
CD14	transmembrane receptor	0.0366	CXCL2,IL4,TGFB1,TNFAIP3
actinomycin D	chemical drug	0.0369	ALB,BRCA1,CD28,CYR61,DUSP4,FPR1,IRF1,NPY,TGFA,TGFB1
LEPR	transmembrane receptor	0.0369	ABCG8,ANGPTL4,EIF4EBP1,NPY,PSMB8,RETN,SLC2A4,TGFB1
MTPN	transcription regulator	0.037	CCNA2,LTB,S100A8,TGFB1,TGFB3
CASP1	peptidase	0.0371	CXCL2,IL1A,IL4
ELANE	peptidase	0.0371	AZU1,CD14,CXCL2
TCR	complex	0.0371	CCR1,CD28,IL18R1,IL4,IRF1,LCK,MAP3K8,NFE2L3,PTPRC,SELL,TGFB1,TNFAIP3
TICAM1	other	0.0372	CFB,CXCL2,FPR1,IL1A,IL4,IRF1,TNFAIP3
CpG oligonucleotide	chemical drug	0.0372	CCR1,CD14,CXCL2,FCGR2B,FCGRT,IL4,TNFRSF17
resiquimod	chemical drug	0.038	AIF1,CXCL2,FCGR2B,IL1A,IL4,IRAK2,MSN,PSMB2
HIRA	transcription regulator	0.0381	CXCL2,EREG
NEUROG2	other	0.0381	PAX6,YAP1
mir-196	microrna	0.0381	HOXA7,S100A9
TFCP2	transcription regulator	0.0381	IL4,TYMS
PTPRE	phosphatase	0.0381	ACPP,CXCL2
picryl chloride	chemical toxicant	0.0381	IL1A,IL4
iloprost	chemical drug	0.0381	IL4,PTGIR
beta-1,3-glucan	chemical drug	0.0381	TGFA,TGFB1
onapristone	chemical drug	0.0381	ADAMTS1,TGFB1
MKL2	transcription regulator	0.0386	CPA3,LILRB4,MS4A3,S100A8,S100A9
TAC1	other	0.0386	CYR61,FCER1A,IL1A,IL4,TGFB1
CFTR	ion channel	0.0386	CPA3,FDFT1,KCNJ1,S100A8,TNFAIP3
raloxifene	chemical drug	0.0391	ANXA3,DUSP4,GABPA,KYNU,LAMB2,MB,TGFA,TGFB3
RBPJ	transcription regulator	0.0397	CER1,FGF7,IL4,INHA,LEFTY2,PIK3CG,TGFB3
atorvastatin	chemical drug	0.0398	ABCG8,CYR61,FDFT1,IL4,SLC10A2,SLC22A1,TGFB1,TGFB3,TMEM267
OSCAR	other	0.04	CXCL2,IL1A,MAP3K8
TSLP	cytokine	0.04	IL4,SELL,TGFB1
IL23A	cytokine	0.04	IL18R1,S100A8,S100A9
MARK2	kinase	0.04	CXCL2,IL4,IRF1
HBEGF	growth factor	0.04	ANGPTL4,EREG,TGFA
diclofenac	chemical drug	0.04	ATF6,IL1A,SELL
pirinixic acid	chemical toxicant	0.041	ACOT4,ANGPTL4,CCNA2,CREB3L3,CYP3A7,DPP4,HOXA7,IL4,MAP3K8,MBL2,PTPN21,PTPRC,RAD51B,SLC10A2,SLC16A5,SLC2A4
IL21	cytokine	0.0415	CD28,DPP4,FCGR2B,IL18R1,IL4,PTPRC,SELL,TGFB1
MIF	cytokine	0.0418	CCR1,CD84,CXCL2,IL4,RETN,TGFB1
IL12 (complex)	complex	0.0419	CD28,GCNT2,IL18R1,IL4,IRF1,LTB,MAP3K8,SELL,TGFB1
5-O-mycolyl-beta-araf-(1->2)-5-O-mycolyl-alpha-araf-(1->1')-glycerol	chemical - endogenous non-mammalian	0.0421	CXCL2,IL1A,KYNU,NLRC3,TNFAIP3
arsenic trioxide	chemical drug	0.0423	ATF6,FDFT1,IRF1,MSN,PTPRC,S100A8,TYMS
estrogen receptor	group	0.0426	DRD1,EREG,IL1A,MAN1A1,MSN,SELL,SMAD6,TGFA,TGFB1,TGFB3
TEAD4	transcription regulator	0.0431	CYR61,MB,SLC2A4
ROCK2	kinase	0.0431	DSG3,MSN,S100A8
CIITA	transcription regulator	0.0431	B2M,GCNT2,IL4
MSX2	transcription regulator	0.0431	TGFB3,TWIST1,WNT7A
SERPINE1	other	0.0431	CXCL2,PLG,TGFB1
FASLG	cytokine	0.0431	IL4,TGFB1,TGFB3
tempol	chemical drug	0.0431	BRCA1,CXCL2,TGFB1
MBD2	transcription regulator	0.0431	BRCA1,DPP4,EFNA5,IL4
NREP	other	0.0434	ITGA5,TGFB1
TNFSF9	cytokine	0.0434	CD14,IL4
PLAGL1	transcription regulator	0.0434	ANGPTL4,SLC2A4
BCL10	transcription regulator	0.0434	CXCL2,TNFAIP3
EDNRA	transmembrane receptor	0.0434	SELL,TGFB1
RFX5	transcription regulator	0.0434	B2M,GCNT2
CYP7A1	enzyme	0.0434	ABCG8,FDFT1
FABP1	transporter	0.0434	ABCG8,SLC10A2
perindopril	chemical drug	0.0434	RETN,TGFB1
hydroxyflutamide	chemical drug	0.0434	IL1A,MSN
S100A8	other	0.0439	ADAMTS1,CPM,CXCL2,HTR4,IL1A,MYH8,NGFR,S100A8
amphetamine	chemical drug	0.0439	DSG3,PTPN21,RGS9,SELL,TNFAIP3
vancomycin	biologic drug	0.0439	ADAMTS1,CD14,CXCL2,PSMB8,TSPAN8
simvastatin	chemical drug	0.0441	ADAMTS1,ANXA3,CD14,CXCL2,CYR61,IL4,IRF1,SLC2A4,TYMS
PD158780	chemical - kinase inhibitor	0.0443	TWIST1
L-isoleucine	chemical - endogenous mammalian	0.0443	ALB
saponin	chemical - other	0.0443	IL4
HEXB	enzyme	0.0443	IL4
AMOT	other	0.0443	CYR61
GUCY	group	0.0443	IL4
CD8	complex	0.0443	LCK
vildagliptin	chemical drug	0.0443	NPY
RAR-RXR	complex	0.0443	IRF1
MCPH1	other	0.0443	BRCA1
APBB2	other	0.0443	TYMS
FBXO44	enzyme	0.0443	BRCA1
Ifn gamma receptor	group	0.0443	IRF1
Cd200r3	other	0.0443	IL4
TOX4	other	0.0443	TWIST1
Cd1	group	0.0443	IL4
SLC25A33	transporter	0.0443	GABPA
SLC22A3	transporter	0.0443	IL4
leteprinim	chemical drug	0.0443	TGFB1
BATF2	other	0.0443	CYR61
ASH1L	transcription regulator	0.0443	TNFAIP3
RNF126	enzyme	0.0443	BRCA1
afatinib	chemical drug	0.0443	TYMS
NSF	transporter	0.0443	SLC2A4
tolnaftate	chemical drug	0.0443	IL4
NPBWR1	g-protein coupled receptor	0.0443	NPY
OAS1	enzyme	0.0443	IRF1
MMP10	peptidase	0.0443	CXCL2
FGL2	peptidase	0.0443	IL4
CCNC	kinase	0.0443	TYMS
ZNF224	other	0.0443	TNFAIP3
F5	enzyme	0.0443	MMRN1
SCNN1G	ion channel	0.0443	KCNJ1
CCR3	g-protein coupled receptor	0.0443	IL4
NFATC2IP	other	0.0443	IL4
mir-95	microrna	0.0443	BRCA1
PRG2	other	0.0443	IL4
PSG1	other	0.0443	TGFB1
FHL1	other	0.0443	INHA
STK38L	kinase	0.0443	YAP1
SCNN1A	ion channel	0.0443	KCNJ1
CALM1 (includes others)	other	0.0443	TNFAIP3
INCB28060	chemical - kinase inhibitor	0.0443	TGFA
SOS1	other	0.0443	SELL
HNRNPL	other	0.0443	PTPRC
ZP3	transporter	0.0443	IL4
MYBPC1	other	0.0443	IL1A
CD200R1L	other	0.0443	IL4
TH	enzyme	0.0443	NPY
CIDEA	other	0.0443	XDH
COL1A2	other	0.0443	TGFB1
ST8SIA2	enzyme	0.0443	PAX6
ADD1	other	0.0443	DSG3
TMPRSS4	peptidase	0.0443	ITGA5
Klf16	transcription regulator	0.0443	DRD1
LNPEP	peptidase	0.0443	SLC2A4
NIBR-14	chemical reagent	0.0443	IL4
mefenamic acid	chemical drug	0.0443	SELL
bumetanide	chemical drug	0.0443	NGFR
p-dimethylaminoazobenzene	chemical toxicant	0.0443	ALB
incyclinide	chemical drug	0.0443	TYMS
fenoprofen	chemical drug	0.0443	NGFR
sinapinic acid	chemical - endogenous non-mammalian	0.0443	SLC2A4
calcium-EDTA	chemical drug	0.0443	NGFR
verteporfin	chemical drug	0.0443	YAP1
linalool	chemical - endogenous non-mammalian	0.0443	NPY
KT 5926	chemical - kinase inhibitor	0.0443	CD14
5-thio-D-glucose	chemical reagent	0.0443	TGFB1
PRL	cytokine	0.0445	ANXA3,B2M,BOK,IRF1,MGP,MSN,NPY,RASD1,SPINK1,TGFB1,XDH
INS	other	0.045	CYR61,EIF4EBP1,NPY,RDH10,SLC2A4,SMPD2,TGFB1
MMP9	peptidase	0.0454	CXCL2,IL1A,IL4,TGFB1
asoprisnil	chemical drug	0.0462	DPP4,TGFB3,XDH
CHUK	kinase	0.0464	CCR1,CXCL2,EREG,IL1A,IL4,MGP,TGFA,TNFAIP3,TWIST1
NCOR1	transcription regulator	0.0477	ACPP,CCNA2,MB,SPINK1,WARS2
miR-146a-5p (and other miRNAs w/seed GAGAACU)	mature microrna	0.0477	BRCA1,C8A,CCNA2,IRAK2,LTB
NR5A2	ligand-dependent nuclear receptor	0.0477	ABCG8,BAAT,INHA,RBPJL,SLC10A2
PTF1A	transcription regulator	0.0477	NPY,RBPJL,TFAP2B,ZMAT4
TAZ	enzyme	0.0477	ADAMTS1,CYR61,ESM1,TGFB1
CBX5	transcription regulator	0.0481	ASCL2,IGFL2,PODXL2,PSMB8,SLC7A7,TSPAN8
trans-hydroxytamoxifen	chemical drug	0.0481	ANXA3,DUSP4,KYNU,LAMB2,MB,TGFB3
CD40	transmembrane receptor	0.0488	CCNA2,CYSLTR1,FCGR2B,IL1A,IL4,IRF1,SELL,TNFAIP3,TRAF4
SIGIRR	transmembrane receptor	0.0488	CXCL2,IL1A
E2F7	transcription regulator	0.0488	CCNA2,E2F8
TGIF1	transcription regulator	0.0488	CXCL2,DRD1
MTA2	transcription regulator	0.0488	CPA3,IL4
VIPR1	g-protein coupled receptor	0.0488	CXCL2,IRF1
metyrapone	chemical drug	0.0488	DRD1,NPY
pilocarpine	chemical drug	0.0488	NGFR,NPY
acadesine	chemical drug	0.0488	DUSP4,NPY
EGR1	transcription regulator	0.0489	CCR1,CXCL2,DUSP4,EIF4EBP1,EREG,IL4,PNMT,TGFB1
TP63	transcription regulator	0.0491	ADAMTS1,AEN,BRCA1,CCNA2,CDK18,CYR61,PAK1,PPP1R13L,S100A8,TGFB1,TGFB3,TRAF4,TWIST1,VILL
NPM1	transcription regulator	0.0495	CXCL2,FOXM1,HOXA7
GDF9	growth factor	0.0495	INHA,SMAD6,TNFAIP6
ASXL1	transcription regulator	0.0495	FFAR2,HOXA7,SLC2A4
ADORA2B	g-protein coupled receptor	0.0495	CXCL2,IL4,TGFB1

## Sheet: human_ipa_network
Human DNB genes and DEGs IPA analysis_Network analysis
© 2000-2017 QIAGEN. All rights reserved.
ID	Molecules in Network	Score	Focus Molecules	Top Diseases and Functions
1	ADCYAP1R1,ADM,ADRA1D,ADRB3,APOA4,ATF2,ATF3,CALCA,CCM2,CDK5R2,CLDN3,CLDN5,EGF,EGR1,EGR2,EIF2AK2,FASLG,FOS,GCG,Hrk,HSPA1A/HSPA1B,IL6R,IPMK,JUN,LPL,MAPK8IP1,NGF,NPPA,NR3C1,PLAGL1,quinolinic acid,S100A10,SERPINE1,SRF,TIPARP	16	18	Behavior, Neurological Disease, Organismal Injury and Abnormalities
2	ADAM10,ATP2A2,BAG3,BHLHE40,CACNA2D1,CD74,CDH11,COCH,CREB1,CRYAB,CYP51A1,CYR61,FAM46A,GADD45G,GEM,GRM5,HIP1,HPCAL1,HTT,IER2,INHBA,KCNIP2,LMO1,MCAM,MCL1,MDM4,NFIL3,NPAS4,NREP,NTSR1,PPP1R15A,PPP2CB,RBP4,SOCS2,TCP1	13	16	Neurological Disease, Organismal Injury and Abnormalities, Cell Death and Survival
3	ADGRE1,beta-estradiol,COL3A1,CX3CR1,CYP19A1,DNAJB1,EIF2AK3,EP300,FAM134C,FPR1,HMGB1,HPGDS,HSP90AB1,IL6,IL33,IL1B,IL1R2,IL2RA,IP6K3,MAPT,norepinephrine,PABPN1,PTGER2,PTPRF,RHOA,SERPINA3,SMCHD1,SPTAN1,SRC,SUMO1,TICAM1,TLR3,TNFAIP8L2,TREM2,ZBTB20	13	16	Inflammatory Response, Cell-To-Cell Signaling and Interaction, Hematological System Development and Function
4	C1QB,C3orf58,CD14,CRYM,DYRK1A,EOMES,F2R,GDI1,GFAP,GNG2,HELB,HSP90AA1,HSP90B1,IER5,KCNJ3,KCNQ3,KIF1B,KLHL1,MMP17,NFE2L2,OPN3,PAX6,SEMA7A,SLC16A2,SLC16A9,SLC4A2,SLC7A5,SNCA,ST8SIA2,ST8SIA4,SV2B,TGFB1,TRH,VAT1L,VIPR1	13	16	Cancer, Gastrointestinal Disease, Organismal Injury and Abnormalities
5	APH1B,APP,BASP1,BMP6,CRYAB,CXCL8,DLX5,EDN1,ENO1,ENPP2,FGFR1,FXYD1,GABBR2,GPX4,GSTP1,HES1,Hrk,HSPB8,HSPE1,LCAT,LMX1B,MECP2,Meg3,MYC,NCSTN,PDK2,PPP3CA,PRDX5,PTGDS,PVALB,S100B,SLIT2,SYT4,TF,WNT1	12	15	Cell Death and Survival, Embryonic Development, Organismal Development
6	ANXA1,BDNF,corticosterone,DDIT3,EEF2,FMR1,FTL,FXR1,GDNF,GRIN1,HDAC1,HSPA4L,KIF1A,MAL,MBP,mir-9,mir-124,MPO,NRXN1,PRKACA,REST,RPRM,RPS6KA3,SERPINH1,Sik1,SLC12A5,SORL1,SUDS3,SYNGAP1,SYT4,TESK1,TFRC,TIPARP,TTC3,ZFPM1	12	15	Nervous System Development and Function, Cell Morphology, Cellular Assembly and Organization
7	5-hydroxytryptamine,CNR1,CNTF,CPEB3,DLG4,dopamine,DRD1,EIF4EBP2,FCGRT,GRIA1,GRIA2,GRID2,GRIN1,HLA-A,HOMER1,HRAS,INTS13,L-dopa,LASP1,MANF,MOB4,MXD1,NEURL1,PDE1B,PLPP6,PPP1R1B,RGS2,ROMO1,SLC10A4,STRN,TAC1,TAX1BP3,TBP,TUBB2B,ZFHX3	10	13	Cell-To-Cell Signaling and Interaction, Nervous System Development and Function, Behavior
8	AMPH,ARF4,ATP1A2,ATP1A3,ATP1B1,ATP1B2,ATP5A1,ATP5B,ATP5C1,BIN1,C3,C1QBP,CANX,CDK5R1,copper,CTSD,CXCL2,CXCL16,EMP1,GNB1,HK1,IL4,IL4R,KIF5B,MFGE8,MIB1,P2RY12,PRNP,PSEN1,SEPT5,SH3GL1,STAT6,STIP1,SYNJ1,ZFYVE27	7	11	Metabolic Disease, Neurological Disease, Organismal Injury and Abnormalities
9	APP,ASCC1,CDC42EP5,CDK5R1,CTNNB1,DCX,DPYSL2,ganglioside GM1,HGF,HTT,IFNA4,ISG15,LRP1,myo-inositol,NEUROG1,NF1,NPC1,PRDM16,PSEN1,PTGER4,RHOA,SEPT7,SLC2A3,SLC5A3,SOX11,STXBP4,TBPL1,UGCG,USP18	7	10	Cell Morphology, Cellular Function and Maintenance, Nervous System Development and Function
10	ALOX5,APP,CHST7,CSF1R,DAG1,dopamine,DUSP2,GPC1,KMT2D,MMP9,PPARG,PPARGC1A,PSEN1,PTTG1,SOD1,TNFAIP3	5	6	Neurological Disease, Organismal Injury and Abnormalities, Cellular Compromise
11	SMAGP,STAT1	1	1	Cellular Development, Cellular Growth and Proliferation, Dermatological Diseases and Conditions
12	AHSA1,FUBP1	1	1	Cell Cycle, Nervous System Development and Function, Neurological Disease
13	IL15,THPO	1	1	Cellular Development, Cellular Growth and Proliferation, Hematological System Development and Function
14	LRRC4,NTNG2	1	1	Cellular Development, Nervous System Development and Function, Tissue Development
15	Mbp,UGT8	1	1	Cellular Development, Cellular Growth and Proliferation, Nervous System Development and Function
16	KCNC1,KCNC2	1	1	Inflammatory Disease, Neurological Disease, Skeletal and Muscular Disorders
17	GJA1,GJB1,GJC2	1	1	Cell-To-Cell Signaling and Interaction, Cellular Assembly and Organization, Neurological Disease
18	EIF2AK4,MOG,PPARD	1	1	Cardiovascular Disease, Organismal Injury and Abnormalities, Pulmonary Hypertension
19	ANK3,CLN3,HOOK1	1	1	Cellular Assembly and Organization, Cellular Function and Maintenance, Nervous System Development and Function
20	FKBP4,TRPC1,TRPC4,TRPC5	1	1	Molecular Transport, Cell Signaling, Vitamin and Mineral Metabolism

## Sheet: chimpanzee_ipa_summary
Chimpanzee DNB genes and DEGs IPA analysis summary
© 2000-2017 QIAGEN. All rights reserved.
Canonical Pathways
Ingenuity Canonical Pathways	-log(p-value)	Ratio	Molecules
3-phosphoinositide Degradation	0	0.00637	PTPRC,
ATM Signaling	0	0.0125	BRCA1,
Actin Nucleation by ARP-WASP Complex	0	0.0179	ITGA5,
Amyotrophic Lateral Sclerosis Signaling	0	0.018	PAK1,PIK3CG
Antioxidant Action of Vitamin C	0	0.0194	SLC2A4,SLC23A3
Antiproliferative Role of Somatostatin Receptor 2	0	0.0133	PIK3CG,
Assembly of RNA Polymerase II Complex	0	0.02	TAF6L,
B Cell Receptor Signaling	0	0.0216	FCGR2B,MAP3K8,PTPRC,PIK3CG
BMP signaling pathway	0	0.0132	SMAD6,
Bladder Cancer Signaling	0	0.0115	FGF7,
Breast Cancer Regulation by Stathmin1	0	0.0197	PPM1J,PAK1,TUBB2B,PIK3CG
CCR3 Signaling in Eosinophils	0	0.0154	PAK1,PIK3CG
CD27 Signaling in Lymphocytes	0	0.0192	MAP3K8,
CNTF Signaling	0	0.0159	PIK3CG,
CREB Signaling in Neurons	0	0.00543	PIK3CG,
CXCR4 Signaling	0	0.0182	ELMO3,PAK1,PIK3CG
Calcium Signaling	0	0.00562	MYH8,
Cancer Drug Resistance By Drug Efflux	0	0.0204	PIK3CG,
Cardiac Hypertrophy Signaling	0	0.0213	TGFB3,TGFB1,MAP3K8,ATF6,PIK3CG
Cardiac β-adrenergic Signaling	0	0.0073	PPM1J,
Cell Cycle: G2/M DNA Damage Checkpoint Regulation	0	0.0204	BRCA1,
Cellular Effects of Sildenafil (Viagra)	0	0.00769	MYH8,
Chemokine Signaling	0	0.0141	PIK3CG,
Cholecystokinin/Gastrin-mediated Signaling	0	0.0099	IL1A,
Colorectal Cancer Metastasis Signaling	0	0.0202	TGFB3,FZD10,TGFB1,WNT7A,PIK3CG
Corticotropin Releasing Hormone Signaling	0	0.00901	UCN,
D-myo-inositol (1,4,5,6)-Tetrakisphosphate Biosynthesis	0	0.00699	PTPRC,
D-myo-inositol (3,4,5,6)-tetrakisphosphate Biosynthesis	0	0.00699	PTPRC,
D-myo-inositol-5-phosphate Metabolism	0	0.00621	PTPRC,
Death Receptor Signaling	0	0.0109	HSPB7,
Docosahexaenoic Acid (DHA) Signaling	0	0.0192	PIK3CG,
Dopamine-DARPP32 Feedback in cAMP Signaling	0	0.0185	DRD1,PPM1J,KCNJ1
EGF Signaling	0	0.0147	PIK3CG,
EIF2 Signaling	0	0.00905	EIF3K,PIK3CG
ERK5 Signaling	0	0.0159	MAP3K8,
Endometrial Cancer Signaling	0	0.0156	PIK3CG,
Endothelin-1 Signaling	0	0.00535	PIK3CG,
Ephrin B Signaling	0	0.0137	PAK1,
Epithelial Adherens Junction Signaling	0	0.0205	TUBB2B,MYH8,NOTCH4
ErbB2-ErbB3 Signaling	0	0.0145	PIK3CG,
Erythropoietin Signaling	0	0.0127	PIK3CG,
Estrogen Receptor Signaling	0	0.00781	TAF6L,
Estrogen-Dependent Breast Cancer Signaling	0	0.013	PIK3CG,
GDNF Family Ligand-Receptor Interactions	0	0.0132	PIK3CG,
GM-CSF Signaling	0	0.0137	PIK3CG,
GNRH Signaling	0	0.0155	MAP3K8,PAK1
GPCR-Mediated Nutrient Sensing in Enteroendocrine Cells	0	0.0118	FFAR2,
Glioblastoma Multiforme Signaling	0	0.0189	FZD10,WNT7A,PIK3CG
Glioma Signaling	0	0.0182	TGFA,PIK3CG
Glucocorticoid Receptor Signaling	0	0.0174	TGFB3,TGFB1,IL4,TAF6L,PIK3CG
Gαq Signaling	0	0.0125	HTR2C,PIK3CG
HER-2 Signaling in Breast Cancer	0	0.0114	PIK3CG,
HIF1α Signaling	0	0.0174	SLC2A4,PIK3CG
Heparan Sulfate Biosynthesis	0	0.012	RPE65,
Heparan Sulfate Biosynthesis (Late Stages)	0	0.0132	RPE65,
Hereditary Breast Cancer Signaling	0	0.0141	BRCA1,PIK3CG
Huntington's Disease Signaling	0	0.0083	PACSIN1,PIK3CG
Hypoxia Signaling in the Cardiovascular System	0	0.0154	SLC2A4,
IGF-1 Signaling	0	0.0189	CYR61,PIK3CG
IL-17 Signaling	0	0.0118	PIK3CG,
IL-17A Signaling in Airway Cells	0	0.013	PIK3CG,
IL-8 Signaling	0	0.0203	AZU1,IRAK2,EIF4EBP1,PIK3CG
ILK Signaling	0	0.0153	PPM1J,MYH8,PIK3CG
Induction of Apoptosis by HIV1	0	0.0167	NGFR,
Insulin Receptor Signaling	0	0.0213	SLC2A4,EIF4EBP1,PIK3CG
Integrin Signaling	0	0.0183	PAK1,ITGA5,MYLK2,PIK3CG
JAK/Stat Signaling	0	0.012	PIK3CG,
Leukocyte Extravasation Signaling	0	0.0143	MSN,ITGA5,PIK3CG
MSP-RON Signaling Pathway	0	0.0169	PIK3CG,
Melanocyte Development and Pigmentation Signaling	0	0.0105	PIK3CG,
Melanoma Signaling	0	0.0182	PIK3CG,
Melatonin Degradation I	0	0.0161	CYP3A7,
Melatonin Signaling	0	0.0141	SLC2A4,
Mouse Embryonic Stem Cell Pluripotency	0	0.0189	FZD10,PIK3CG
Myc Mediated Apoptosis Signaling	0	0.0143	PIK3CG,
NRF2-mediated Oxidative Stress Response	0	0.00518	PIK3CG,
Neuropathic Pain Signaling In Dorsal Horn Neurons	0	0.00877	PIK3CG,
Nicotine Degradation II	0	0.0159	CYP3A7,
Nicotine Degradation III	0	0.0185	CYP3A7,
Nitric Oxide Signaling in the Cardiovascular System	0	0.00885	PIK3CG,
P2Y Purigenic Receptor Signaling Pathway	0	0.0152	P2RY12,PIK3CG
PDGF Signaling	0	0.0111	PIK3CG,
PEDF Signaling	0	0.0119	PIK3CG,
PPAR Signaling	0	0.0215	NGFR,IL1A
PPARα/RXRα Activation	0	0.0112	TGFB3,TGFB1
Phagosome Maturation	0	0.0208	ZBTB12,TUBB2B,B2M
Phospholipase C Signaling	0	0.0125	FCGR2B,LCK,ITGA5
Phototransduction Pathway	0	0.0189	RGS9,
Prostate Cancer Signaling	0	0.0106	PIK3CG,
Protein Kinase A Signaling	0	0.0179	TGFB3,NGFR,TGFB1,PTPN21,PTPRC,MYLK2,DUSP4
RANK Signaling in Osteoclasts	0	0.0198	MAP3K8,PIK3CG
Relaxin Signaling	0	0.0132	RXFP1,PIK3CG
Remodeling of Epithelial Adherens Junctions	0	0.0145	TUBB2B,
Renin-Angiotensin Signaling	0	0.0167	PAK1,PIK3CG
Retinoic acid Mediated Apoptosis Signaling	0	0.0164	IRF1,
Role of BRCA1 in DNA Damage Response	0	0.0128	BRCA1,
Role of IL-17A in Arthritis	0	0.0149	PIK3CG,
Role of NFAT in Cardiac Hypertrophy	0	0.0156	TGFB3,TGFB1,PIK3CG
Role of PI3K/AKT Signaling in the Pathogenesis of Influenza	0	0.0132	PIK3CG,
STAT3 Pathway	0	0.0137	NGFR,
Semaphorin Signaling in Neurons	0	0.0189	PAK1,
Sperm Motility	0	0.008	CATSPER2,
Superpathway of Melatonin Degradation	0	0.0149	CYP3A7,
Synaptic Long Term Depression	0	0.00685	PPM1J,
TR/RXR Activation	0	0.0204	SLC16A3,PIK3CG
Thrombin Signaling	0	0.00985	F2RL2,PIK3CG
UVA-Induced MAPK Signaling	0	0.0196	SMPD2,PIK3CG
Unfolded protein response	0	0.0185	ATF6,
VDR/RXR Activation	0	0.0128	CD14,
VEGF Family Ligand-Receptor Interactions	0	0.0114	PIK3CG,
VEGF Signaling	0	0.00971	PIK3CG,
Wnt/Ca+ pathway	0	0.0175	FZD10,
eNOS Signaling	0	0.0129	CCNA2,PIK3CG
fMLP Signaling in Neutrophils	0	0.0165	FPR1,PIK3CG
mTOR Signaling	0	0.0201	PPM1J,EIF3K,EIF4EBP1,PIK3CG
nNOS Signaling in Neurons	0	0.0213	RASD1,
Role of Oct4 in Mammalian Embryonic Stem Cell Pluripotency	0.197	0.0217	BRCA1,
IL-9 Signaling	0.202	0.0222	PIK3CG,
Pyrimidine Ribonucleotides De Novo Biosynthesis	0.202	0.0222	RECQL4,
Pyrimidine Ribonucleotides Interconversion	0.214	0.0233	RECQL4,
Role of p14/p19ARF in Tumor Suppression	0.214	0.0233	PIK3CG,
UVC-Induced MAPK Signaling	0.22	0.0238	SMPD2,
MIF Regulation of Innate Immunity	0.227	0.0244	CD14,
Acute Myeloid Leukemia Signaling	0.229	0.022	EIF4EBP1,PIK3CG
IL-1 Signaling	0.229	0.022	IL1A,IRAK2
FGF Signaling	0.233	0.0222	FGF7,PIK3CG
B Cell Activating Factor Signaling	0.233	0.025	TNFRSF17,
Neuroprotective Role of THOP1 in Alzheimer's Disease	0.233	0.025	PLG,
Noradrenaline and Adrenaline Degradation	0.233	0.025	PNMT,
Role of PKR in Interferon Induction and Antiviral Response	0.233	0.025	IRF1,
Transcriptional Regulatory Network in Embryonic Stem Cells	0.233	0.025	PAX6,
OX40 Signaling Pathway	0.238	0.0225	HLA-DMA,B2M
Estrogen Biosynthesis	0.24	0.0256	CYP3A7,
tRNA Charging	0.24	0.0256	WARS2,
G Beta Gamma Signaling	0.242	0.0227	PAK1,PIK3CG
HIPPO signaling	0.247	0.023	PPM1J,YAP1
April Mediated Signaling	0.247	0.0263	TNFRSF17,
Notch Signaling	0.247	0.0263	NOTCH4,
FLT3 Signaling in Hematopoietic Progenitor Cells	0.257	0.0235	EIF4EBP1,PIK3CG
Leptin Signaling in Obesity	0.257	0.0235	NPY,PIK3CG
Small Cell Lung Cancer Signaling	0.262	0.0238	TRAF4,PIK3CG
IL-3 Signaling	0.267	0.0241	PAK1,PIK3CG
Prolactin Signaling	0.267	0.0241	IRF1,PIK3CG
14-3-3-mediated Signaling	0.269	0.0231	TUBB2B,YAP1,PIK3CG
Gα12/13 Signaling	0.269	0.0231	F2RL2,PIK3CG,CDH18
Coagulation System	0.271	0.0286	PLG,
Growth Hormone Signaling	0.278	0.0247	SLC2A4,PIK3CG
Inhibition of Angiogenesis by TSP1	0.279	0.0294	TGFB1,
Retinoate Biosynthesis I	0.279	0.0294	RDH10,
MIF-mediated Glucocorticoid Regulation	0.288	0.0303	CD14,
Axonal Guidance Signaling	0.291	0.0223	NGFR,FZD10,PAK1,TUBB2B,WNT7A,NGEF,EFNA5,ITGA5,ADAMTS1,PIK3CG
Mitochondrial Dysfunction	0.292	0.0234	GPX7,NDUFA4L2,XDH,PDHA1
CD40 Signaling	0.295	0.0256	TNFAIP3,PIK3CG
Gustation Pathway	0.296	0.0242	P2RY12,TAS2R5,P2RY13
Gap Junction Signaling	0.296	0.0235	DRD1,TUBB2B,HTR2C,PIK3CG
Fatty Acid β-oxidation I	0.297	0.0312	SLC27A6,
G Protein Signaling Mediated by Tubby	0.297	0.0312	LCK,
Sphingosine-1-phosphate Signaling	0.3	0.0244	S1PR4,SMPD2,PIK3CG
Angiopoietin Signaling	0.301	0.026	PAK1,PIK3CG
Dopamine Receptor Signaling	0.301	0.026	DRD1,PPM1J
Non-Small Cell Lung Cancer Signaling	0.301	0.026	TGFA,PIK3CG
Natural Killer Cell Signaling	0.305	0.0246	LCK,PAK1,PIK3CG
Role of NANOG in Mammalian Embryonic Stem Cell Pluripotency	0.305	0.0246	FZD10,WNT7A,PIK3CG
Neurotrophin/TRK Signaling	0.307	0.0263	NGFR,PIK3CG
Role of Wnt/GSK-3β Signaling in the Pathogenesis of Influenza	0.307	0.0263	FZD10,WNT7A
Cdc42 Signaling	0.308	0.024	HLA-DMA,PAK1,B2M,ITGA5
Aldosterone Signaling in Epithelial Cells	0.312	0.0241	HSPB7,PIP5K1A,PIP5K1B,PIK3CG
Gαi Signaling	0.315	0.025	P2RY12,P2RY13,FPR1
Fc Epsilon RI Signaling	0.32	0.0252	IL4,FCER1A,PIK3CG
Protein Ubiquitination Pathway	0.32	0.0235	ZBTB12,BRCA1,HSPB7,B2M,PSMB2,PSMB8
TNFR2 Signaling	0.327	0.0345	TNFAIP3,
Basal Cell Carcinoma Signaling	0.332	0.0278	FZD10,WNT7A
ErbB4 Signaling	0.332	0.0278	YAP1,PIK3CG
Superpathway of Cholesterol Biosynthesis	0.338	0.0357	FDFT1,
Role of JAK1 and JAK3 in γc Cytokine Signaling	0.339	0.0282	IL4,PIK3CG
Glioma Invasiveness Signaling	0.346	0.0286	PLG,PIK3CG
Acetone Degradation I (to Methylglyoxal)	0.35	0.037	CYP3A7,
IL-15 Production	0.35	0.037	IRF1,
Paxillin Signaling	0.351	0.0265	PAK1,ITGA5,PIK3CG
Gluconeogenesis I	0.362	0.0385	GAPDHS,
Glycolysis I	0.362	0.0385	GAPDHS,
NAD Salvage Pathway II	0.362	0.0385	ACPP,
Telomerase Signaling	0.363	0.027	PPM1J,ELK3,PIK3CG
p53 Signaling	0.363	0.027	BRCA1,PIDD1,PIK3CG
Xenobiotic Metabolism Signaling	0.366	0.0244	NR1I3,PPM1J,CYP3A7,MAP3K8,ALDH5A1,IL1A,PIK3CG
GABA Receptor Signaling	0.368	0.0299	ALDH5A1,SLC6A13
Molecular Mechanisms of Cancer	0.373	0.0241	BRCA1,TGFB3,FZD10,TGFB1,PAK1,WNT7A,SMAD6,ITGA5,PIK3CG
Bupropion Degradation	0.374	0.04	CYP3A7,
Ethanol Degradation IV	0.374	0.04	GPX7,
Calcium-induced T Lymphocyte Apoptosis	0.376	0.0303	HLA-DMA,LCK
Mitotic Roles of Polo-Like Kinase	0.376	0.0303	PPM1J,TGFB1
UVB-Induced MAPK Signaling	0.376	0.0303	EIF4EBP1,PIK3CG
PXR/RXR Activation	0.384	0.0308	NR1I3,CYP3A7
Thrombopoietin Signaling	0.384	0.0308	THPO,PIK3CG
Estrogen-mediated S-phase Entry	0.388	0.0417	CCNA2,
Glutathione Redox Reactions I	0.388	0.0417	GPX7,
Superpathway of D-myo-inositol (1,4,5)-trisphosphate Metabolism	0.388	0.0417	IMPA2,
Tryptophan Degradation III (Eukaryotic)	0.388	0.0417	KYNU,
Tumoricidal Function of Hepatic Natural Killer Cells	0.388	0.0417	SRGN,
Cell Cycle: G1/S Checkpoint Regulation	0.392	0.0312	TGFB3,TGFB1
IL-2 Signaling	0.392	0.0312	LCK,PIK3CG
PCP pathway	0.4	0.0317	FZD10,WNT7A
Superpathway of Inositol Phosphate Compounds	0.4	0.0256	CD28,LCK,PIP5K1A,PTPRC,PIP5K1B,PIK3CG
Differential Regulation of Cytokine Production in Intestinal Epithelial Cells by IL-17A and IL-17F	0.402	0.0435	IL1A,
Pyrimidine Deoxyribonucleotides De Novo Biosynthesis I	0.402	0.0435	TYMS,
RAR Activation	0.403	0.0263	TGFB3,TGFB1,SMAD6,RDH10,PIK3CG
Chronic Myeloid Leukemia Signaling	0.405	0.0288	TGFB3,TGFB1,PIK3CG
SAPK/JNK Signaling	0.405	0.0288	LCK,DUSP4,PIK3CG
AMPK Signaling	0.408	0.0265	PPM1J,SLC2A4,CCNA2,EIF4EBP1,PIK3CG
Ovarian Cancer Signaling	0.419	0.0278	BRCA1,FZD10,WNT7A,PIK3CG
PAK Signaling	0.425	0.0297	PAK1,ITGA5,PIK3CG
Endoplasmic Reticulum Stress Pathway	0.433	0.0476	ATF6,
Nur77 Signaling in T Lymphocytes	0.435	0.0339	CD28,HLA-DMA
CDK5 Signaling	0.439	0.0303	DRD1,PPM1J,NGFR
FAK Signaling	0.439	0.0303	PAK1,ITGA5,PIK3CG
Cardiomyocyte Differentiation via BMP Receptors	0.449	0.05	SMAD6,
DNA Methylation and Transcriptional Repression Signaling	0.449	0.05	SAP30,
Regulation of Cellular Mechanics by Calpain Protease	0.454	0.0351	CCNA2,ITGA5
Sertoli Cell-Sertoli Cell Junction Signaling	0.464	0.0281	TGFB3,EPB41,MAP3K8,TUBB2B,ITGA5
DNA damage-induced 14-3-3σ Signaling	0.467	0.0526	BRCA1,
GADD45 Signaling	0.467	0.0526	BRCA1,
Role of CHK Proteins in Cell Cycle Checkpoint Control	0.474	0.0364	BRCA1,PPM1J
Adipogenesis pathway	0.479	0.0299	FZD10,TGFB1,SLC2A4,SAP30
Fcγ Receptor-mediated Phagocytosis in Macrophages and Monocytes	0.484	0.0323	PAK1,PIP5K1A,PIK3CG
Ephrin Receptor Signaling	0.486	0.0287	PAK1,NGEF,EFNA5,ITGA5,PIK3CG
D-myo-inositol (1,4,5)-trisphosphate Degradation	0.486	0.0556	IMPA2,
Reelin Signaling in Neurons	0.492	0.0326	LCK,ITGA5,PIK3CG
FcγRIIB Signaling in B Lymphocytes	0.495	0.0377	FCGR2B,PIK3CG
Triacylglycerol Degradation	0.495	0.0377	DAGLA,RPE65
p70S6K Signaling	0.499	0.0305	PPM1J,F2RL2,IL4,PIK3CG
Mitochondrial L-carnitine Shuttle Pathway	0.507	0.0588	SLC27A6,
Ubiquinol-10 Biosynthesis (Eukaryotic)	0.507	0.0588	CYP26B1,
γ-linolenate Biosynthesis II (Animals)	0.507	0.0588	SLC27A6,
Tec Kinase Signaling	0.509	0.0294	LCK,PAK1,FCER1A,ITGA5,PIK3CG
Crosstalk between Dendritic Cells and Natural Killer Cells	0.517	0.0337	CD28,IL4,LTB
IL-4 Signaling	0.517	0.0337	HLA-DMA,IL4,PIK3CG
Neuregulin Signaling	0.525	0.0341	TGFA,ITGA5,EREG
Atherosclerosis Signaling	0.527	0.0315	S100A8,TGFB1,IL1A,ALB
Signaling by Rho Family GTPases	0.537	0.0283	PAK1,MSN,PIP5K1A,ITGA5,PIP5K1B,PIK3CG,CDH18
TNFR1 Signaling	0.541	0.0408	TNFAIP3,PAK1
LPS-stimulated MAPK Signaling	0.543	0.0349	CD14,PAK1,PIK3CG
NF-κB Activation by Viruses	0.543	0.0349	LCK,ITGA5,PIK3CG
NAD biosynthesis II (from tryptophan)	0.552	0.0667	KYNU,
Vitamin-C Transport	0.552	0.0667	SLC2A4,
Role of Tissue Factor in Cancer	0.564	0.0328	CYR61,LCK,PAK1,PIK3CG
DNA Double-Strand Break Repair by Homologous Recombination	0.578	0.0714	BRCA1,
Leukotriene Biosynthesis	0.578	0.0714	LTA4H,
3-phosphoinositide Biosynthesis	0.578	0.0302	CD28,LCK,PIP5K1A,PTPRC,PIP5K1B,PIK3CG
Triacylglycerol Biosynthesis	0.579	0.0435	MBOAT2,LCLAT1
PTEN Signaling	0.587	0.0336	SHARPIN,NGFR,ITGA5,PIK3CG
Clathrin-mediated Endocytosis Signaling	0.59	0.0305	S100A8,MYO1E,FGF7,ITGA5,ALB,PIK3CG
Regulation of eIF4 and p70S6K Signaling	0.593	0.0318	PPM1J,EIF3K,EIF4EBP1,ITGA5,PIK3CG
Pancreatic Adenocarcinoma Signaling	0.595	0.0339	TGFA,TGFB3,TGFB1,PIK3CG
Bile Acid Biosynthesis, Neutral Pathway	0.605	0.0769	BAAT,
Cholesterol Biosynthesis I	0.605	0.0769	FDFT1,
Cholesterol Biosynthesis II (via 24,25-dihydrolanosterol)	0.605	0.0769	FDFT1,
Cholesterol Biosynthesis III (via Desmosterol)	0.605	0.0769	FDFT1,
Fatty Acid Activation	0.605	0.0769	SLC27A6,
Histidine Degradation VI	0.605	0.0769	CYP26B1,
NAD Phosphorylation and Dephosphorylation	0.605	0.0769	ACPP,
Role of Hypercytokinemia/hyperchemokinemia in the Pathogenesis of Influenza	0.621	0.0465	CCR1,IL1A
Serotonin Receptor Signaling	0.621	0.0465	HTR2C,HTR4
Acyl-CoA Hydrolysis	0.635	0.0833	ACOT4,
IL-15 Signaling	0.642	0.0395	LCK,IL4,PIK3CG
Stearate Biosynthesis I (Animals)	0.651	0.0488	ACOT4,SLC27A6
TREM1 Signaling	0.653	0.04	FCGR2B,NLRC3,ITGA5
Type I Diabetes Mellitus Signaling	0.664	0.0364	IRF1,CD28,NGFR,HLA-DMA
Retinol Biosynthesis	0.667	0.05	RDH10,BCO1
Role of NFAT in Regulation of the Immune Response	0.668	0.0324	FCGR2B,CD28,HLA-DMA,LCK,FCER1A,PIK3CG
Gαs Signaling	0.673	0.0367	DRD1,GPER1,PTGIR,HTR4
Glucose and Glucose-1-phosphate Degradation	0.706	0.1	PGM5,
Pregnenolone Biosynthesis	0.706	0.1	CYP26B1,
Agrin Interactions at Neuromuscular Junction	0.724	0.0435	PAK1,ITGA5,GABPA
Virus Entry via Endocytic Pathways	0.742	0.0392	ZBTB12,B2M,ITGA5,PIK3CG
GDP-glucose Biosynthesis	0.747	0.111	PGM5,
Pathogenesis of Multiple Sclerosis	0.747	0.111	CCR1,
Sucrose Degradation V (Mammalian)	0.747	0.111	SI,
Eicosanoid Signaling	0.75	0.0448	CYSLTR1,LTA4H,PTGIR
Lymphotoxin β Receptor Signaling	0.75	0.0448	TRAF4,LTB,PIK3CG
Cell Cycle Regulation by BTG Family Proteins	0.755	0.0571	BTG2,PPM1J
Germ Cell-Sertoli Cell Junction Signaling	0.757	0.0347	TGFB3,TGFB1,MAP3K8,PAK1,TUBB2B,PIK3CG
RhoGDI Signaling	0.757	0.0347	PAK1,MSN,PIP5K1A,ITGA5,PIP5K1B,CDH18
Pyridoxal 5'-phosphate Salvage Pathway	0.777	0.0462	MAP3K8,PAK1,CDK18
ErbB Signaling	0.785	0.0408	TGFA,PAK1,EREG,PIK3CG
Wnt/β-catenin Signaling	0.79	0.0355	TGFB3,PPM1J,FZD10,TGFB1,WNT7A,DKKL1
Salvage Pathways of Pyrimidine Deoxyribonucleotides	0.793	0.125	TYMP,
Sphingomyelin Metabolism	0.793	0.125	SMPD2,
Superoxide Radicals Degradation	0.793	0.125	GPX7,
Tryptophan Degradation to 2-amino-3-carboxymuconate Semialdehyde	0.793	0.125	KYNU,
Cytotoxic T Lymphocyte-mediated Apoptosis of Target Cells	0.817	0.0625	ZBTB12,B2M
Salvage Pathways of Pyrimidine Ribonucleotides	0.819	0.0421	APOBEC2,MAP3K8,PAK1,CDK18
PI3K Signaling in B Lymphocytes	0.835	0.0391	FCGR2B,IL4,PTPRC,ATF6,PIK3CG
Type II Diabetes Mellitus Signaling	0.845	0.0394	SMPD2,NGFR,SLC2A4,SLC27A6,PIK3CG
Acetyl-CoA Biosynthesis I (Pyruvate Dehydrogenase Complex)	0.847	0.143	PDHA1,
Factors Promoting Cardiogenesis in Vertebrates	0.855	0.0435	TGFB3,FZD10,TGFB1,CER1
Regulation of Actin-based Motility by Rho	0.867	0.044	PAK1,PIP5K1A,ITGA5,PIP5K1B
PI3K/AKT Signaling	0.876	0.0403	PPM1J,MAP3K8,EIF4EBP1,ITGA5,PIK3CG
Phagosome Formation	0.898	0.041	MBL2,FCGR2B,FCER1A,ITGA5,PIK3CG
RhoA Signaling	0.898	0.041	MSN,PIP5K1A,NGEF,PIP5K1B,MYLK2
iCOS-iCOSL Signaling in T Helper Cells	0.898	0.041	CD28,HLA-DMA,LCK,PTPRC,PIK3CG
TGF-β Signaling	0.918	0.046	TGFB3,TGFB1,SMAD6,INHA
Agranulocyte Adhesion and Diapedesis	0.927	0.037	SELL,MSN,IL1A,MYH8,CXCL2,PODXL2,ITGA5
Systemic Lupus Erythematosus Signaling	0.929	0.0356	FCGR2B,CD28,LCK,IL1A,PTPRC,C6,PIK3CG,C8A
D-myo-inositol (1,4,5)-Trisphosphate Biosynthesis	0.937	0.0741	PIP5K1A,PIP5K1B
cAMP-mediated signaling	0.945	0.0359	DRD1,GPER1,P2RY12,P2RY13,FPR1,PTGIR,DUSP4,HTR4
Role of Cytokines in Mediating Communication between Immune Cells	0.95	0.0556	TGFB1,IL4,IL1A
LPS/IL-1 Mediated Inhibition of RXR Function	0.953	0.036	NR1I3,NGFR,CYP3A7,CD14,ALDH5A1,IL1A,ABCG8,SLC27A6
NGF Signaling	0.954	0.0427	SMPD2,NGFR,MAP3K8,TRAF4,PIK3CG
Rac Signaling	0.954	0.0427	PAK1,PIP5K1A,ITGA5,PIP5K1B,PIK3CG
p38 MAPK Signaling	0.954	0.0427	TGFB3,TGFB1,HSPB7,IL1A,IRAK2
Allograft Rejection Signaling	0.959	0.0476	CD28,HLA-DMA,IL4,B2M
Lipid Antigen Presentation by CD1	0.964	0.0769	B2M,CD1B
Phosphatidylglycerol Biosynthesis II (Non-plastidic)	0.964	0.0769	MBOAT2,LCLAT1
HGF Signaling	0.977	0.0435	MAP3K8,PAK1,ELK3,ITGA5,PIK3CG
Glutamate Degradation III (via 4-aminobutyrate)	0.983	0.2	ALDH5A1,
Myo-inositol Biosynthesis	0.983	0.2	IMPA2,
dTMP De Novo Biosynthesis	0.983	0.2	TYMS,
Macropinocytosis Signaling	1	0.0494	CD14,PAK1,ITGA5,PIK3CG
Renal Cell Carcinoma Signaling	1	0.0494	TGFA,TGFB1,PAK1,PIK3CG
CDP-diacylglycerol Biosynthesis I	1.02	0.0833	MBOAT2,LCLAT1
Regulation of IL-2 Expression in Activated and Anergic T Lymphocytes	1.03	0.0506	CARD11,TGFB3,CD28,TGFB1
Granulocyte Adhesion and Diapedesis	1.04	0.0395	NGFR,SELL,MSN,IL1A,CXCL2,FPR1,ITGA5
Cyclins and Cell Cycle Regulation	1.05	0.0513	TGFB3,PPM1J,TGFB1,CCNA2
T Cell Receptor Signaling	1.05	0.0459	CARD11,CD28,LCK,PTPRC,PIK3CG
Graft-versus-Host Disease Signaling	1.07	0.0625	CD28,HLA-DMA,IL1A
Primary Immunodeficiency Signaling	1.07	0.0625	LCK,PTPRC,IGHD
Aryl Hydrocarbon Receptor Signaling	1.07	0.0429	TGFB3,TGFB1,HSPB7,ALDH5A1,IL1A,CCNA2
Airway Inflammation in Asthma	1.08	0.25	IL4,
Catecholamine Biosynthesis	1.08	0.25	PNMT,
Phenylethylamine Degradation I	1.08	0.25	AOC2,
Autoimmune Thyroid Disease Signaling	1.09	0.0638	CD28,HLA-DMA,IL4
Hematopoiesis from Pluripotent Stem Cells	1.09	0.0638	IL4,IL1A,IGHD
Role of Macrophages, Fibroblasts and Endothelial Cells in Rheumatoid Arthritis	1.12	0.0356	NGFR,FZD10,TGFB1,WNT7A,IL1A,DKKL1,TRAF4,IRAK2,LTB,PIK3CG,IL18R1
Tight Junction Signaling	1.14	0.0419	TGFB3,EPB41,PPM1J,NGFR,TGFB1,F2RL2,MYH8
HMGB1 Signaling	1.15	0.0451	TGFB3,NGFR,TGFB1,IL4,IL1A,PIK3CG
iNOS Signaling	1.16	0.0682	IRF1,CD14,IRAK2
ERK/MAPK Signaling	1.16	0.0402	PPM1J,HSPB7,PAK1,ELK3,EIF4EBP1,ITGA5,DUSP4,PIK3CG
Purine Nucleotides Degradation II (Aerobic)	1.16	0.1	ACPP,XDH
The Visual Cycle	1.16	0.1	RPE65,RDH10
Caveolar-mediated Endocytosis Signaling	1.16	0.0563	ZBTB12,B2M,ITGA5,ALB
PKCθ Signaling in T Lymphocytes	1.17	0.0455	CARD11,CD28,HLA-DMA,LCK,MAP3K8,PIK3CG
4-aminobutyrate Degradation I	1.2	0.333	ALDH5A1,
Hypusine Biosynthesis	1.2	0.333	DOHH,
IL-10 Signaling	1.22	0.0588	FCGR2B,CD14,CCR1,IL1A
Production of Nitric Oxide and Reactive Oxygen Species in Macrophages	1.22	0.0415	IRF1,S100A8,PPM1J,NGFR,MAP3K8,IL4,ALB,PIK3CG
IL-6 Signaling	1.23	0.0472	NGFR,CD14,HSPB7,TNFAIP6,IL1A,PIK3CG
Regulation of the Epithelial-Mesenchymal Transition Pathway	1.26	0.0423	TGFB3,FZD10,TGFB1,WNT7A,FGF7,NOTCH4,TWIST1,PIK3CG
Ceramide Signaling	1.28	0.0538	S1PR4,SMPD2,PPM1J,NGFR,PIK3CG
Adenosine Nucleotides Degradation II	1.29	0.118	ACPP,XDH
Antigen Presentation Pathway	1.31	0.0789	HLA-DMA,B2M,PSMB8
Th2 Pathway	1.34	0.0467	CD28,TGFB1,CCR1,HLA-DMA,IL4,NOTCH4,PIK3CG
Communication between Innate and Adaptive Immune Cells	1.35	0.0562	TNFRSF17,CD28,IL4,IL1A,B2M
All-trans-decaprenyl Diphosphate Biosynthesis	1.37	0.5	PDSS1,
Epoxysqualene Biosynthesis	1.37	0.5	FDFT1,
Glycine Degradation (Creatine Biosynthesis)	1.37	0.5	GAMT,
Interferon Signaling	1.37	0.0833	IRF1,IFITM2,PSMB8
B Cell Development	1.4	0.0857	HLA-DMA,PTPRC,IGHD
Glycogen Degradation III	1.44	0.143	TYMP,PGM5
Urate Biosynthesis/Inosine 5'-phosphate Degradation	1.44	0.143	ACPP,XDH
G-Protein Coupled Receptor Signaling	1.44	0.0404	DRD1,GPER1,P2RY12,MAP3K8,P2RY13,HTR2C,FPR1,PTGIR,DUSP4,PIK3CG,HTR4
Guanosine Nucleotides Degradation III	1.5	0.154	ACPP,XDH
Role of IL-17A in Psoriasis	1.5	0.154	S100A8,S100A9
Role of Pattern Recognition Receptors in Recognition of Bacteria and Viruses	1.52	0.0511	MBL2,TGFB3,TGFB1,IL4,IL1A,C1QA,PIK3CG
Th1 Pathway	1.55	0.0519	IRF1,CD28,HLA-DMA,IL4,NOTCH4,PIK3CG,IL18R1
Actin Cytoskeleton Signaling	1.56	0.0439	CD14,PAK1,MSN,PIP5K1A,FGF7,MYH8,ITGA5,PIP5K1B,MYLK2,PIK3CG
Glycogen Degradation II	1.57	0.167	TYMP,PGM5
Hematopoiesis from Multipotent Stem Cells	1.57	0.167	IL4,THPO
CD28 Signaling in T Helper Cells	1.61	0.0534	CARD11,CD28,HLA-DMA,LCK,PAK1,PTPRC,PIK3CG
Dendritic Cell Maturation	1.63	0.0474	ZBTB12,FCGR2B,NGFR,HLA-DMA,IL1A,B2M,CD1B,LTB,PIK3CG
Toll-like Receptor Signaling	1.65	0.0676	TNFAIP3,CD14,IL1A,TRAF4,IRAK2
CTLA4 Signaling in Cytotoxic T Lymphocytes	1.68	0.0606	ZBTB12,CD28,PPM1J,LCK,B2M,PIK3CG
FXR/RXR Activation	1.7	0.0556	IL1A,BAAT,SLC10A2,ABCG8,AMBP,TTR,ALB
Th1 and Th2 Activation Pathway	1.7	0.0486	IRF1,CD28,TGFB1,CCR1,HLA-DMA,IL4,NOTCH4,PIK3CG,IL18R1
Hepatic Fibrosis / Hepatic Stellate Cell Activation	1.73	0.0492	TGFA,TGFB3,NGFR,TGFB1,CD14,IL4,IL1A,MYH8,COL24A1
Antiproliferative Role of TOB in T Cell Signaling	1.74	0.115	TGFB3,TGFB1,CCNA2
NF-κB Signaling	1.77	0.05	TGFA,CARD11,TNFRSF17,TNFAIP3,NGFR,LCK,MAP3K8,IL1A,PIK3CG
IL-12 Signaling and Production in Macrophages	1.84	0.0548	IRF1,TGFB3,S100A8,TGFB1,MAP3K8,IL4,ALB,PIK3CG
Human Embryonic Stem Cell Pluripotency	1.89	0.0559	TGFB3,S1PR4,FZD10,TGFB1,LEFTY2,WNT7A,SMAD6,PIK3CG
Role of Osteoblasts, Osteoclasts and Chondrocytes in Rheumatoid Arthritis	1.89	0.0474	NGFR,FZD10,TGFB1,IL4,WNT7A,IL1A,DKKL1,SMAD6,ITGA5,PIK3CG,IL18R1
Ephrin A Signaling	2.02	0.0833	NGFR,PAK1,NGEF,EFNA5,PIK3CG
Hepatic Cholestasis	2.1	0.0566	TGFB3,NGFR,TGFB1,CD14,IL4,IL1A,SLC10A2,ABCG8,IRAK2
T Helper Cell Differentiation	2.3	0.0822	CD28,NGFR,TGFB1,HLA-DMA,IL4,IL18R1
Altered T Cell and B Cell Signaling in Rheumatoid Arthritis	2.46	0.0778	TNFRSF17,CD28,TGFB1,HLA-DMA,IL4,IL1A,LTB
LXR/RXR Activation	2.88	0.0744	S100A8,NGFR,CD14,IL1A,FDFT1,ABCG8,AMBP,TTR,ALB
Acute Phase Response Signaling	2.92	0.0651	MBL2,CFB,NGFR,IL1A,AMBP,C1R,ITIH2,PLG,TTR,ALB,PIK3CG
Complement System	3.88	0.162	MBL2,CFB,C6,C1R,C1QA,C8A
Upstream Regulators
Upstream Regulator	Molecule Type	Predicted Activation State	Activation z-score	Notes	Bias Term	Bias-corrected z-score	p-value of overlap	Target molecules in dataset	Mechanistic Network
TNF	cytokine						1.25e-06	ALB,ANGPTL4,AZU1,B2M,BTG2,CCR1,CD14,CD1B,CD28,CFB,CLIC4,CPA3,CREB3L3,CXCL2,CYP26B1,CYR61,DPP4,DUSP4,ELK3,EREG,ESM1,FCGR2B,FCGRT,FPR1,IL18R1,IL1A,IL4,INHA,IRAK2,IRF1,ITGA5,KCNJ1,KRT23,KYNU,LGALS12,LTB,MAP3K8,MBL2,MGP,MVP,NGFR,NOTCH4,NR1I3,PAFAH2,PAX6,PIK3CG,PSMB8,PTPRC,RASD1,RCN3,RETN,RGS9,S100A8,S100A9,SELL,SLC16A5,SLC2A4,SMPD2,TGFA,TGFB1,TGFB3,TNFAIP3,TNFAIP6,TRAF4,TWIST1,TYMP,VASH1,WLS,WNT7A,XDH	IFNG,IL10,IL17A,IL1B,IRF1,NFKBIA,NR3C1,SMAD3,STAT3,TGFB1,TNF,ZBTB16
Alpha catenin	group						1.51e-05	ADAMTS1,CXCL2,ELK3,EREG,IRF1,ITGA5,S100A8,S100A9,TNFAIP3,TNFAIP6,TSPAN8,TWIST1
methotrexate	chemical drug						3.71e-05	ALB,BTG2,C1R,C6,C8A,CD28,CFB,FGF7,FPR1,IL1A,IL4,LILRB4,MECR,SELL,TGFB1,TTR,TYMS	IL2,IRF1,STAT3,methotrexate
SFTPA1	transporter						4e-05	ANGPTL4,CXCL2,CYR61,ESM1,EVI2B,IL1A,RASD1,TGFB1,TWIST1	IRF1,NFKBIA,NR3C1,SFTPA1,STAT3,TAF4B,TLR4,TNF
SMARCA4	transcription regulator						4.63e-05	ALB,C4orf26,C6orf141,CCNA2,CCR1,CHODL,CPM,CPXCR1,DUSP4,EREG,ESPNL,FFAR2,GIMAP2,GMFG,HOXA7,IFITM2,IRF1,ITGA5,LRMP,MELTF,MGP,PIDD1,RETN,SLC2A4,SMAD6,SPINK1,TSPAN8,TTR,TYMS,WNT7A
lipopolysaccharide	chemical drug						4.66e-05	ABCG8,ALB,ANGPTL4,ANXA3,AZU1,CCR1,CD14,CD28,CFB,CLEC4C,CLIC4,CXCL2,CYR61,DUSP4,ELK3,EREG,F2RL2,FCGR2B,FCGRT,FFAR2,FPR1,GLRB,GMFG,HLA-DMA,IFITM2,IL18R1,IL1A,IL4,IRAK2,IRF1,ITGA5,ITIH2,KCNJ1,KYNU,LCK,LILRB4,LTA4H,MAP3K8,MB,MBL2,MELTF,MSN,NGFR,NR1I3,PIK3CG,PLG,PSMB8,RETN,S100A8,S100A9,SELL,SLC16A3,SLC22A1,SUCNR1,TGFA,TGFB1,THPO,TNFAIP3,TNFAIP6,TYMP,UCN,VEZF1,XDH	IFNG,IL10,IL17A,IRF1,NFKBIA,NR3C1,SMAD3,STAT3,TAF4B,TGFB1,TNF,ZBTB16,lipopolysaccharide
IL1B	cytokine						6.98e-05	ACPP,ADAMTS1,AIF1,ANGPTL4,B2M,BTG2,C1R,CCR1,CD14,CFB,CXCL2,CYSLTR1,DPP4,FCGR2B,FGF7,IL18R1,IL1A,IRAK2,IRF1,ITGA5,KCNJ1,MAP3K8,NPY,NR1I3,PAX6,PSMB8,S100A8,S100A9,SLC10A2,SLC2A4,SRGN,SUCNR1,TGFB1,TGFB3,TNFAIP3,TNFAIP6,TWIST1,TYMP	IFNG,IL1A,IL1B,IRF1,NFKBIA,NR3C1,STAT3,TAF4B,TNF,ZBTB16,prostaglandin E2
CCND1	transcription regulator						0.00016	ASPM,BRCA1,CCNA2,E2F8,EREG,FGF7,FOXM1,ITIH2,LAMB2,LINC00467,PDLIM3,PTPRC,SCT,SI,TGFB3,TYMP,TYMS,WNT7A,ZNF462	CCND1,E2f
dexamethasone	chemical drug						0.000197	ADAMTS1,ALB,ANGPTL4,B2M,BRCA1,BTG2,C8A,CCNA2,CCR1,CFB,CHAD,CLIC4,COL26A1,CXCL2,CYP3A7,CYR61,DUSP4,EPB41,EREG,FCGR2B,FGF7,GPR153,HLA-DMA,HOXA7,IL18R1,IL1A,IL4,IRF1,ITGA5,KCNJ1,LAMB2,LGALS12,LTB,METTL10,MGP,NDUFA4L2,NGFR,NPY,NR1I3,NYX,OMD,PAX6,PNMT,RASD1,RETN,S100A8,S100A9,SELL,SLC10A2,SLC22A1,SLC25A34,SLC2A4,SLC38A4,SRGN,TGFA,TGFB1,TGFB3,TNFAIP3,TNFAIP6,TTR,TYMS	IFNG,IL1,IL1A,IRF1,NFKBIA,NR3C1,STAT3,TAF4B,TNF,ZBTB16,dexamethasone
Tcf 1/3/4	group						0.000212	ALB,AMBP,TTR
hydrocortisone	chemical - endogenous mammalian						0.00022	BRCA1,FGF7,GPR153,IL4,NOTCH4,NPY,NR1I3,PLG,S100A8,SMPD2,TNFAIP3	IL1A,NFKBIA,NR3C1,STAT3,dexamethasone,hydrocortisone
AMH	growth factor						0.000246	BTG2,CXCL2,INHA,IRF1,SMAD6
TAF4B	transcription regulator						0.000246	INHA,IRF1,TGFB1,TGFB3,TNFAIP3
SMURF1	enzyme						0.000365	ATF6,IRF1,SMAD6,TRAF4
beta-estradiol	chemical - endogenous mammalian						0.00041	ACPP,ACSM3,ADAMDEC1,ADAMTS1,AIF1,ALB,ANXA3,BRCA1,BSND,BTG2,CCNA2,CCR1,CD14,CDK18,CFB,CPM,CXCL2,CYP26B1,CYR61,DRD1,DUSP4,EREG,FCGR2B,FCGRT,FDFT1,FGF7,FOXM1,GLRB,GP2,GPER1,HOXD4,HTR4,IL1A,IL4,INHA,IRF1,KYNU,LAMB2,LEFTY2,LTB,MAP3K8,MB,MGP,MMRN1,NFE2L3,NPVF,OSBPL7,PSMB2,RDH10,RGS9,SAP30,SMAD6,TGFA,TGFB1,TGFB3,TMIE,TNFAIP3,TNFAIP6,TRHDE,TTR,TWIST1,WNT7A	IL6,IRF1,NFKBIA,NR3C1,SMAD3,STAT3,TAF4B,TGFB1,TNF,beta-estradiol,prostaglandin E2
S100A6	transporter						0.00042	ADAMTS1,CXCL2,PCDHB2,TNFAIP3,TYMS
IL17RA	transmembrane receptor						0.000495	CCR1,CXCL2,IL1A,S100A8,S100A9	IL17A,IL17RA,IL1B,IRF1,NFKBIA,NR3C1,STAT3
GFRA1	transmembrane receptor						0.000501	ACPP,PTPRC
L-leucine	chemical - endogenous mammalian						0.000501	ALB,CXCL2
camptothecin	chemical drug						0.000568	AEN,ASPM,BRCA1,BTG2,CCR1,CXCL2,FCGR2B,FPR1,GAMT,IL18R1,IL1A,IMPA2,IRF1,LAMB2,LILRB4,PIDD1,PIK3CG,PRUNE1,PSD4,RECQL4,SLC2A4,SPINK1,TGFB1,TNFAIP3,TNFAIP6,TRAF4,ZNF574	NFKBIA,STAT3,camptothecin
POU3F3	transcription regulator						0.000575	BSND,KCNJ1,UMOD
ZNF91	transcription regulator						0.000575	FCGR2B,SI,TGFB3
KLK5	peptidase						0.000593	CXCL2,IL4,S100A8,S100A9
MGAT5	enzyme						0.000593	ASCL2,IL4,ITGA5,TWIST1
CSF2	cytokine						0.000601	CARD11,CCNA2,CCR1,CD14,CD1B,CD28,CLEC4C,CXCL2,E2F8,F2RL2,FCGR2B,FFAR2,FOXM1,GABPA,IL1A,IL4,LTB,PIK3CG,RECQL4,SMPD2,TGFB1,TNFAIP3	CSF2,IL10,IL6,IRF1,NFKBIA,NR3C1,SMAD3,STAT3,TAF4B,TNF
IL1	group						0.000601	ADAMTS1,ALB,CFB,FGF7,FPR1,IL4,IRF1,KYNU,LAMB2,NGFR,S100A9,SELL,TGFB1,TGFB3,TNFAIP3,TNFAIP6,TYMP,XDH	IL1,IL12B,IRF1,MYD88,NFKBIA,NR3C1,SMAD3,STAT3,TAF4B,TGFB1,TNF
MAP3K14	kinase						0.000674	CXCL2,IL1A,IL4,LTB,TNFAIP3,TNFAIP6,YAP1	IKBKB,IRF1,MAP3K14,NFKBIA,NR3C1,STAT3,TRAF3
PLAU	peptidase						0.000674	CYR61,HLA-DMA,NPY,PIK3CG,PLG,S100A8,S100A9
TRAF3	enzyme						0.000801	CARMIL1,CCR1,CXCL2,FFAR2,GPR34,IL4,LILRB4,TNFAIP3	IL10,MAP3K14,NFKBIA,STAT3,TRAF3
NFKBIA	transcription regulator						0.000906	BOK,BTG2,CCNA2,CCR1,CREB3L3,CXCL2,EREG,ESM1,FCGRT,FOXM1,IL1A,IRF1,MGP,NR1I3,PDHA1,S100A8,S100A9,TGFB1,TNFAIP3,TWIST1,YAP1	FGF2,IKBKB,IL1B,IL6,IRF1,NFKBIA,NR3C1,SMAD3,STAT3,TAF4B,TNF
inosine	chemical - endogenous mammalian						0.000938	AIF1,C1QA,CFB,DPP4,EIF4EBP1,IRF1
paclitaxel	chemical drug						0.00104	BTG2,CDK18,CXCL2,DUSP4,EREG,FOXM1,GAMT,IL4,ITGA5,LILRB4,S100A9,TGFA,TWIST1,TYMP,UMOD,VASH1	FGF2,IKBKB,IRF1,NFKBIA,NR3C1,STAT3,TAF4B,TNF,paclitaxel
LY294002	chemical - kinase inhibitor						0.00106	ACSM3,ADAMTS1,CCNA2,CCR1,CD14,CXCL2,CYR61,DUSP4,EREG,FDFT1,FGF7,HOXD4,IL4,INHA,IRF1,MAP3K8,SI,SLC2A4,TGFB1,TNFAIP3,TYMP,TYMS,WNT7A	IL10,IL17A,IL1B,IL6,IRF1,LY294002,NFKBIA,NR3C1,SMAD3,STAT3,TAF4B,TNF
SCGB1A1	cytokine						0.0011	IL4,S100A8,S100A9,SELL
diethylstilbestrol	chemical drug						0.00118	AMBP,C1QA,CD14,CFB,EREG,GPER1,INHA,S100A8,TGFA,TGFB1,TGFB3,VEZF1,WNT7A
NAP1L1	other						0.00119	ALB,TTR,WNT7A
IgG1	complex						0.00132	CD14,FCER1A,IL4,ITGA5
C5	cytokine						0.00136	ATF6,CXCL2,FCGR2B,IL18R1,IL1A,IL4,MBL2,TGFB1,TNFAIP3	C5,CSF2,IL10,IL17A,IL1A,IRF1,NFKBIA,NR3C1,STAT3,TAF4B,TNF
leukotriene D4	chemical - endogenous mammalian						0.0014	ADAMTS1,CXCL2,CYR61,CYSLTR1,IL4,MAP3K8
TLR4	transmembrane receptor						0.00141	ACPP,ATF6,CD14,CFB,CXCL2,CYR61,DUOX2,EREG,FCGR2B,IL1A,IL4,IRF1,LILRB4,NR1I3,SAP30,SMPD2,TGFB1,TNFAIP3	IL10,IL1B,IRF1,MYD88,NFKBIA,NR3C1,STAT3,TAF4B,TLR4,TNF,lipopolysaccharide
SLC6A14	transporter						0.00148	IL1A,IL4
desogestrel	chemical drug						0.00148	ACRBP,INHA
Pam3-Cys-Ser-Lys4	chemical reagent						0.00153	CCR1,CXCL2,FCGR2B,IL1A,IL4,IRF1,LTB,SLC16A3,TGFB3	IFNG,IKBKB,IRF1,MYD88,NFKBIA,NR3C1,Pam3-Cys-Ser-Lys4,STAT3,TAF4B,TNF,ZBTB16,beta-estradiol
IL1A	cytokine						0.00163	ADAMTS1,CXCL2,CYR61,DPP4,FGF7,IL1A,IL4,ITGA5,NPY,S100A8,S100A9,TGFB1,TNFAIP3	IL1A,IRF1,MAP3K14,MYD88,NFKBIA,STAT3,prostaglandin E2
IL12B	cytokine						0.00169	IL1A,IL4,MAP3K8,S100A8,S100A9,TGFB1	IFNG,IL12B,IL17A,IRF1,NFKBIA,STAT3,ZBTB16
ENG	transmembrane receptor						0.0017	ITGA5,PAK1,SMAD6,TGFB1,TWIST1
fluticasone propionate	chemical drug						0.00177	ADAMDEC1,ANGPTL4,CFB,CXCL2,GAPT,HLA-DMA,IL1A,MBL2,OLFML3,S100A8,TGFB1
FOXP3	transcription regulator						0.00184	BRCA1,CYSLTR1,DUSP4,IL4,SELL,TGFB1,TNFAIP3,TTR	FOXP3,IL2,IRF1,STAT3
MBD1	other						0.00185	BRCA1,DPP4,EFNA5,HOXA7
Ni2+	chemical reagent						0.00185	ANGPTL4,CXCL2,IL1A,LTB
FAS	transmembrane receptor						0.00196	CCR1,CXCL2,FCGR2B,FPR1,IL18R1,IL1A,IMPA2,IRF1,LILRB4,LTB,MGP,PIK3CG,PRUNE1,PSD4,SPINK1,TGFB1,TNFAIP3,TNFAIP6	FAS,IFNG,IL10,IL1B,IRF1,NFKBIA,NR3C1,STAT3,ZBTB16
Interferon alpha	group						0.0022	B2M,CCR1,CXCL2,FCER1A,FCGR2B,IFITM2,IL18R1,IRF1,LCK,LILRB4,NFE2L3,PARVG,PSMB8,PYHIN1,S100A9,TGFB1,TYMP,TYMS	IFNG,IKBKB,IL10,IRF1,Interferon alpha,NFKBIA,NR3C1,STAT3,ZBTB16
C3	peptidase						0.0022	CXCL2,IL1A,IL4,PTPRC,SELL,TGFB1	C3,C5,IL10,IL6,IRF1,NFKBIA,NR3C1,SMAD3,STAT3,TAF4B,TGFB1,TNF
MYD88	other						0.00231	ACPP,ATF6,CD14,CLIC4,CXCL2,CYR61,FPR1,IL1A,IL4,IRF1,S100A8,SLC16A3,TGFB1,TNFAIP3	IL10,IRAK4,IRF1,MYD88,NFKBIA,NR3C1,SMAD3,STAT3,TAF4B,TGFB1,TLR4,TNF
CD2	transmembrane receptor						0.00237	CCNA2,HLA-DMA,IL4,PTPRC,SELL	CD2,IFNG,IL2,IRF1,NFKBIA,STAT3,ZBTB16
RHO	g-protein coupled receptor						0.0024	ATF6,B2M,C1QA,EPB41,LAMB2,TNFAIP3
TRAF2	enzyme						0.00242	CARMIL1,CCR1,FFAR2,GPR34,IL4,LILRB4,TNFAIP3	STAT3,TRAF2,TRAF3
NR1H4	ligand-dependent nuclear receptor						0.00252	ABCG8,AMBP,BAAT,FOXM1,LCN12,NAGS,NR1I3,PNMT,SLC10A2,TGFB1
CYR61	other						0.00278	BOK,CXCL2,CYR61,IL1A,ITGA5,TGFB1,WNT7A	CYR61,FGF2,STAT3
IL10	cytokine						0.00287	CCR1,CD14,CD28,CXCL2,FCGR2B,FPR1,IL1A,IL4,IRF1,LILRB4,MAP3K8,PIK3CG,S100A8,SELL,TGFB1,TNFRSF17,TWIST1	CSF2,IFNG,IL10,IL12B,IL2,IRF1,NFKBIA,NR3C1,STAT3,TAF4B,TNF,ZBTB16
PIP5K1C	kinase						0.00292	PIP5K1A,PIP5K1B
ADAM10	peptidase						0.00297	CACNA2D1,ITGA5,LCK,PAX6,PPP1R13L,S100A9,TGFB1
dextran sulfate	chemical drug						0.00299	ADAMTS1,CARD11,CCNA2,CD14,CXCL2,E2F8,EFNA5,FOXM1,IL4,RECQL4,S100A8,S100A9,TGFB3	IL10,IL17A,IL1B,IL6,IRF1,NFKBIA,NR3C1,SMAD3,STAT3,dextran sulfate
TGFB1	growth factor						0.00309	ACPP,ACSM3,ALB,ALDH5A1,ANGPTL4,ASPM,B2M,C1QA,C1R,CCNA2,CCR1,CD14,CD28,CFB,CLIC4,CXCL2,CYP3A7,CYR61,DUSP4,ELK3,EREG,ESAM,ESM1,FCER1A,FGF7,GPER1,HLA-DMA,IL1A,IL4,INHA,IRAK2,IRF1,ITGA5,LTA4H,MBOAT2,MELTF,MGP,MSN,MXD3,OR10H2,PNMT,PTPRC,RETN,S1PR4,SLC16A3,SMAD6,TGFA,TGFB1,TGFB3,THPO,TNFAIP3,TNFAIP6,TWIST1,TYMP,TYMS,XDH	IFNG,IKBKB,IRF1,MYD88,NFKBIA,NR3C1,SMAD3,STAT3,TAF4B,TGFB1,TNF,ZBTB16
peptidoglycan	chemical - endogenous non-mammalian						0.00316	CXCL2,IL1A,IL4,IRF1,S100A8,S100A9,SELL,VEZF1	IL10,IL17A,IL1B,IRF1,NFKBIA,NR3C1,STAT3,TAF4B,TNF,peptidoglycan
C5AR1	g-protein coupled receptor						0.00322	ATF6,CD28,CXCL2,FCGR2B,IL4	C5AR1,IL10,NFKBIA,STAT3
TRADD	other						0.00332	CXCL2,IL18R1,IRF1,TNFAIP3	IL1B,IRF1,NFKBIA,NR3C1,STAT3,TRADD
HRAS	enzyme						0.00338	ANXA3,B2M,BOK,BTG2,CCNA2,CFB,DPP4,EIF4EBP1,ELK3,F2RL2,FDFT1,IFITM2,IL1A,ITGA5,LRMP,MAP3K8,NEXN,PIP5K1A,SESN3,TGFB1,TGFB3,TWIST1,TYMP,YAP1	HRAS,NFKBIA,STAT3
N-(3-oxododecanoyl)-homoserine lactone	chemical reagent						0.00338	CXCL2,IL1A,TYMS
PIAS4	transcription regulator						0.00338	ALB,CXCL2,IRF1	PIAS4,STAT4
PSMB10	peptidase						0.00338	IL1A,IL4,TNFAIP3
IRF1	transcription regulator						0.00347	B2M,C1R,CFB,CXCL2,IL4,IRF1,LTB,PSMB8,SELL,TGFB1	IFNG,IRF1,NFKBIA,STAT3,ZBTB16
EHF	transcription regulator						0.00361	ANGPTL4,EREG,FCER1A,PGLYRP4,S100A8,S100A9,SPRR2G
U0126	chemical - kinase inhibitor						0.00369	ANGPTL4,CDK18,CXCL2,DUSP4,EIF4EBP1,EREG,GAMT,IL1A,IL4,IRF1,ITGA5,NPY,PAX6,PNMT,S100A9,TGFA,TGFB3,TWIST1,TYMP,UMOD,VASH1	IKBKB,IL1B,IRF1,NFKBIA,NR3C1,SMAD3,STAT3,TAF4B,TNF,U0126
AGN194204	chemical drug						0.00379	CCNA2,CLIC4,EPB41,FDFT1,IL4,IRF1,LILRB4,LRMP,MAN1A1,TRAF4
cycloheximide	chemical reagent						0.0038	ALB,B2M,BRCA1,BTG2,CCR1,CXCL2,CYR61,IL1A,KSR2,PNMT,S100A8,TGFA,TGFB1,TNFAIP3,TNFAIP6,TYMS,XDH	FGF2,IL1B,IRF1,NFKBIA,NR3C1,STAT3,TAF4B,TNF,cycloheximide,prostaglandin E2
IL2	cytokine						0.00384	CCR1,CD28,CYSLTR1,DKKL1,DPP4,DUSP4,ELMO3,FGF7,IL18R1,IL1A,IL4,IRF1,LCK,LGALS12,LRMP,LTB,PTGIR,PTPRC,S100A8,SELL,SESN3,TGFB1,TNFRSF17	IFNG,IL10,IL1B,IL2,IRF1,NFKBIA,NR3C1,STAT3,TAF4B,TNF,ZBTB16
IL6	cytokine						0.00386	ADAMTS1,ALB,BTG2,CCNA2,CCR1,CD14,CXCL2,EREG,FCGRT,FFAR2,FOXM1,HLA-DMA,IL4,IRF1,LEFTY2,NPY,PLG,PSMB8,PTPRC,S100A9,SLC2A4,SLC7A7,TGFA,TGFB1,THPO,TNFRSF17,TTR,TWIST1	IL10,IL1B,IL6,IRF1,NFKBIA,NR3C1,STAT3,TAF4B,TNF,beta-estradiol
ZFHX3	transcription regulator						0.00409	ALB,DOHH,DRD1,EIF3K,GPR50,NGFR,TUBB2B
IL15	cytokine						0.00412	AZU1,CCR1,CD28,CD84,CXCL2,DPP4,ELK3,IL18R1,IL4,IRF1,LCK,PSMB8,PTPRC,SELL,SRGN,THPO,TNFRSF17	IL10,IL15,IL2,IRF1,Interferon alpha,NFKBIA,NR3C1,STAT3,TAF4B,TNF
ITIH1	other						0.00416	ITIH2,TGFB1,TNFAIP6
progesterone	chemical - endogenous mammalian						0.00426	ACPP,ACRBP,ADAMDEC1,ADAMTS1,BRCA1,CCNA2,CFB,DPP4,IL1A,IL4,INHA,ITGA5,LEFTY2,NPY,PDHA1,PIP5K1A,PIP5K1B,RETN,SPINK1,TGFB1,TGFB3,TTR,TYMP,XDH	IL1A,IL1B,IRF1,NFKBIA,NR3C1,SMAD3,STAT3,TGFB1,progesterone
9,10-dimethyl-1,2-benzanthracene	chemical toxicant						0.00428	CXCL2,FGF7,S100A8,S100A9,TGFA
phorbol myristate acetate	chemical drug						0.00431	ADAMTS1,ALB,ANGPTL4,AZU1,BTG2,CCNA2,CD14,CD28,CXCL2,CYR61,DSG3,EIF4EBP1,FFAR2,FGF7,HOXA7,IL1A,IL4,IRF1,KRTAP13-1,LTB,NPY,PODXL2,PTPRC,RECQL4,RETN,S100A8,S100A9,SELL,SLC22A1,SMAD6,SRGN,STATH,TGFA,TGFB1,TNFAIP3,TNFAIP6,TRAF4,TYMP	IL17A,IL1B,IL6,IRF1,NFKBIA,NR3C1,SMAD3,STAT3,TAF4B,TGFB1,TNF,phorbol myristate acetate
IL17A	cytokine						0.00432	CD14,CXCL2,CYR61,EREG,IL1A,IL4,S100A8,S100A9,TGFA,TNFAIP3,TRAF4,TYMP	IL10,IL12B,IL17A,IRF1,NFKBIA,NR3C1,STAT3,TAF4B,TNF,prostaglandin E2
trinitrobenzenesulfonic acid	chemical reagent						0.00435	CCR1,CXCL2,IL1A,IL4,S100A8,S100A9,TGFB1	IFNG,IRF1,NFKBIA,STAT3,ZBTB16,trinitrobenzenesulfonic acid
TLR3	transmembrane receptor						0.00437	BFSP2,CFB,CPM,CXCL2,IL1A,IL4,IRF1,LILRB4,MAP3K8,MBL2,NFE2L3,NPY,S100A8	IFNG,IL10,IL12B,IL1B,IRF1,MYD88,NFKBIA,NR3C1,STAT3,TLR3,ZBTB16
FGF7	growth factor						0.00446	FOXM1,IL1A,IRF1,NFE2L3,S100A8,SI
poly rI:rC-RNA	biologic drug						0.00458	B2M,CD14,CFB,CXCL2,FCGR2B,FPR1,IL1A,IRAK2,IRF1,ITGA5,KYNU,LTB,MBL2,MVP,PSMB8,SRGN,TGFB1,TNFAIP3,TNFAIP6	IFNG,IL1B,IRF1,MYD88,NFKBIA,NR3C1,STAT3,TAF4B,TNF,ZBTB16,poly rI:rC-RNA
RGS10	other						0.00468	CCR1,CXCL2,IL1A,IL4,TGFB1
ITIH2	other						0.00479	ITIH2,TNFAIP6
RNF4	transcription regulator						0.00479	GABPA,NGFR
cortisone acetate	chemical drug						0.00479	IL1A,SI
naphthalene	chemical toxicant						0.00479	DSG3,TGFA
ranitidine	chemical drug						0.00479	CXCL2,IL4
STAT4	transcription regulator						0.0048	CXCL2,GCNT2,IL18R1,IRF1,MAP3K8,MBOAT2,PPP1R13L,RCN3,RNF130,TGFB3,TUBB2B,TWIST1
TEK	kinase						0.00503	IL1A,S100A8,S100A9
Salmonella enterica serotype abortus equi lipopolysaccharide	chemical toxicant						0.0051	ADAMDEC1,CFB,CXCL2,EREG,FFAR2,IL1A,IRF1,MAP3K8,PDSS1,TEX14
S-nitroso-N-acetylpenicillamine	chemical reagent						0.00544	BRCA1,MB,TGFB1,TGFB3
SB-431542	chemical reagent						0.0055	ASCL2,CD14,CLIC4,LEFTY2,SMAD6,TGFB1,TNFAIP6
IFNG	cytokine						0.00561	AIF1,ANGPTL4,B2M,C1QA,C1R,CCNA2,CCR1,CD14,CFB,CLIC4,CXCL2,DPP4,DUOX2,ESM1,FCGR2B,GPER1,HLA-DMA,HOXD4,IFITM2,IL18R1,IL1A,IL4,IRAK2,IRF1,ITGA5,KCNJ1,KYNU,LAMB2,LTB,MAP3K8,MOV10L1,NFE2L3,PARVG,PAX6,PSMB8,S100A8,S100A9,SELL,SHARPIN,TGFB1,THPO,TNFAIP6,TYMP	IFNG,IL10,IL1B,IRF1,NFKBIA,NR3C1,STAT3,TAF4B,TNF
EREG	growth factor						0.00601	EREG,TGFA,TNFAIP6
LGR4	transmembrane receptor						0.00601	CD14,IL1A,WNT7A
SMAD3	transcription regulator						0.0061	ALB,DUSP4,EREG,IL4,INHA,LEFTY2,MBOAT2,PNMT,S1PR4,TGFA,TGFB1,TGFB3	NFKBIA,SMAD3,STAT3,TGFB1
lovastatin	chemical drug						0.00623	ADAMTS1,ALB,CCNA2,FDFT1,IL1A,IL4,IRF1,TGFB1	HRAS,NFKBIA,lovastatin
IRAK4	kinase						0.00628	BTG2,CXCL2,IL4,IRF1,MAP3K8,TNFAIP3	IL10,IL6,IRAK4,IRF1,MYD88,NFKBIA,NR3C1,SMAD3,STAT3,TAF4B,TNF
PLG	peptidase						0.00628	CLIC4,CYR61,FCGR2B,IL1A,PIP5K1A,PLG
cadmium	chemical toxicant						0.00628	ALB,B2M,BCO1,CYP26B1,IL4,MGP
VDR	transcription regulator						0.00654	BRCA1,CD14,IL1A,IL4,KSR2,MYH8,SLC10A2,TGFB1	IL10,NFKBIA,STAT3,VDR,calcitriol
E2f	group						0.00686	BRCA1,CCNA2,DUOX2,E2F8,ITGA5,RAET1E,TYMS,ZNF160
5R-hydroxytriptolide	chemical drug						0.00707	CD14,IRF1
8-hydroxyguanine	chemical - endogenous mammalian						0.00707	CXCL2,IL1A
EN2	transcription regulator						0.00707	NGFR,PAX6
INPPL1	phosphatase						0.00707	IL4,SLC2A4
MEIS2	transcription regulator						0.00707	DRD1,PAX6
SERPINA12	other						0.00707	RETN,SLC2A4
TNFAIP6	other						0.00707	ITIH2,TNFAIP6
emricasan	chemical drug						0.00707	CXCL2,TGFB1
vinorelbine	chemical drug						0.00707	TYMP,TYMS
TREM2	transmembrane receptor						0.00709	CXCL2,IL1A,TNFAIP3
IKBKB	kinase						0.00726	BRCA1,CCNA2,CCR1,CXCL2,EREG,FOXM1,IL1A,IL4,IRF1,LTB,MGP,TGFB1,TWIST1	FAS,IKBKB,IL6,IRF1,NFKBIA,SMAD3,STAT3
FGF2	growth factor						0.00738	ALB,ANGPTL4,BTG2,CXCL2,CYR61,EREG,ITGA5,MGP,NGFR,NOTCH4,NPY,S100A8,SPINK1,TGFB1,THPO,TWIST1	FGF2,IKBKB,IL6,IRF1,NFKBIA,NR3C1,SMAD3,STAT3,TAF4B,TNF
TNIP1	other						0.00751	CCR1,CXCL2,S100A8,S100A9
calcitriol	chemical drug						0.00752	ALB,BRCA1,CCNA2,CD14,CXCL2,CYP3A7,CYR61,FOXM1,HSPB7,IL1A,IL4,KRT23,KSR2,LILRB4,MYH8,PDHA1,S100A8,S100A9,SLC2A4,SLC7A7,TGFB1,TNFAIP3	IL10,IL12B,IL6,IRF1,NFKBIA,SMAD3,STAT3,VDR,calcitriol
vitamin D	chemical drug						0.00766	ADAMTS1,CYR61,MGP,S100A8,TYMS
medroxyprogesterone acetate	chemical drug						0.00788	ASPM,BTG2,CYR61,IL1A,IL4,LEFTY2,TGFB1,TWIST1	IL6,IRF1,NFKBIA,SMAD3,STAT3,beta-estradiol,medroxyprogesterone acetate
prostaglandin E2	chemical - endogenous mammalian						0.00806	ADAMTS1,ANGPTL4,BRCA1,CCR1,CD14,EREG,IL1A,ITGA5,LEFTY2,S100A8,TGFA,TGFB1,TNFAIP6,TWIST1	IL10,IL1B,IL6,IRF1,NFKBIA,NR3C1,SMAD3,STAT3,TAF4B,TGFB1,TNF,prostaglandin E2
RARRES2	transmembrane receptor						0.00828	CCNA2,CXCL2,SLC2A4
NCSTN	peptidase						0.00831	CD14,CD84,FCGR2B,GFI1B
ZBTB16	transcription regulator						0.00858	CCNA2,CD14,CLEC4C,IL18R1,IL1A,IL4
LHX1	transcription regulator						0.00892	AMN,CER1,DPP4,SPINK1,TMEM27,UMOD,ZDHHC21
NR3C1	ligand-dependent nuclear receptor						0.00929	ANGPTL4,B2M,BOK,BRCA1,C1R,CXCL2,CYP3A7,CYR61,IL1A,IRF1,LGALS12,LTB,NGFR,NOTCH4,NPY,NR1I3,PAK1,PNMT,PPP1R13L,RASD1,SLC10A2,TGFB1,TNFAIP3,TNFAIP6,TRAF4	IRF1,NFKBIA,NR3C1,SMAD3,STAT3,TAF4B,TNF,dexamethasone
PTGER2	g-protein coupled receptor						0.00938	ASPM,BRCA1,CCNA2,FPR1,IL1A,TNFAIP6,TROAP	NFKBIA,PTGER2,prostaglandin E2
Cbp/p300	group						0.00959	BRCA1,IL4,IRF1
H2AFZ	other						0.00959	ALB,TTR,WNT7A
finasteride	chemical drug						0.00959	TGFA,TGFB1,TGFB3
TGFA	growth factor						0.00966	ALB,CXCL2,EREG,FGF7,TGFA,TGFB1	IL6,IRF1,NFKBIA,SMAD3,STAT3,TGFA,beta-estradiol,prostaglandin E2
STAT3	transcription regulator						0.00968	ANGPTL4,CCR1,CFB,CXCL2,DPP4,FFAR2,FOXM1,HLA-DMA,IFITM2,IL18R1,IL4,IRF1,LILRB4,NPY,PAX6,PSMB8,RPE65,S100A9,SMAD6,TGFB1,TWIST1	IFNG,IL10,IL1B,IL6,IRF1,Interferon alpha,NFKBIA,NR3C1,SMAD3,STAT3,ZBTB16
ANPEP	peptidase						0.00976	DPP4,TGFB1
RASSF8	other						0.00976	SI,TGFB3
TEAD	group						0.00976	CYR61,FOXM1
ZNF100	other						0.00976	SI,TGFB3
ZNF254	other						0.00976	SI,TGFB3
ZNF423	transcription regulator						0.00976	BRCA1,SMAD6
ZNF429	other						0.00976	SI,TGFB3
ZNF43	other						0.00976	SI,TGFB3
ZNF431	other						0.00976	SI,TGFB3
ZNF528	other						0.00976	SI,TGFB3
ZNF665	other						0.00976	SI,TGFB3
ZNF708	other						0.00976	SI,TGFB3
ZNF85	transcription regulator						0.00976	SI,TGFB3
acolbifene	chemical drug						0.00976	TGFA,TGFB3
TNFRSF9	transmembrane receptor						0.01	CD14,CD28,IL4,PTPRC
EGLN1	enzyme						0.0102	IL1A,IL4,SELL,TGFB1,TGFB3
E. coli B4 lipopolysaccharide	chemical toxicant						0.0103	ABCG8,CA13,CXCL2,EVI2B,FPR1,IL1A,IL4,LILRB4,PSMB8,PTPRC,RHBDF2,TNFAIP3,TTR
thioacetamide	chemical toxicant						0.0104	ABCG8,ADAMTS1,BRCA1,CD14,CPA3,FCER1A,IFITM2,NPY,PSMB8,TGFB1,TGFB3,TSPAN8
ESR1	ligand-dependent nuclear receptor						0.0105	ABCG8,ANXA3,ASPM,AZU1,BRCA1,CCNA2,CPM,CYP26B1,DUSP4,EREG,FOXM1,GPER1,IFITM2,IL1A,IRAK2,IRF1,LAMB2,LCK,LTB,MAN1A1,MAP3K8,NFE2L3,NGFR,NUPL2,PAK1,PDLIM3,PRUNE1,PSD4,RAD51B,S100A9,SELL,SLC16A3,SLC2A4,SMAD6,TGFA,TGFB1,TGFB3,TNFAIP3,TNFAIP6,TTR,UCN,VEZF1
IL10RA	transmembrane receptor						0.0106	ACSM3,CFB,CYR61,HTR4,IL1A,IRF1,LGALS12,MECR,PARVG,PSMB8,SELL,SLC16A3,TGFB1,TTR
MAT1A	enzyme						0.011	ALB,GAMT,LTA4H
NTN1	other						0.011	CXCL2,IL4,YAP1
PIK3CA	kinase						0.0117	CD14,FOXM1,PIK3CG,TGFB1,TWIST1
SMAD1	transcription regulator						0.012	BTG2,CXCL2,IRF1,SMAD6
TRAF3IP2	other						0.012	CXCL2,IL4,S100A8,TRAF4
WWTR1	transcription regulator						0.012	CXCL2,CYR61,IL1A,YAP1
BMP15	growth factor						0.0125	EREG,SMAD6,TNFAIP6
SEMA7A	transmembrane receptor						0.0125	CCNA2,SMAD6,TGFB1
SFTPD	other						0.0125	CD14,CXCL2,TGFB1
LCN2	transporter						0.0125	CXCL2,IL1A,MSN,TGFB1,TWIST1
NS-398	chemical reagent						0.0128	BTG2,IL1A,IL4,PSMB8,S100A8,S100A9
CYP3A4	enzyme						0.0128	CYP3A7,SLC10A2
FBLN5	other						0.0128	TGFB1,TWIST1
GSC	transcription regulator						0.0128	TGFB1,TWIST1
L-phenylalanine	chemical - endogenous mammalian						0.0128	ALB,TTR
LTBP4	growth factor						0.0128	TGFB1,TGFB3
OGG1	enzyme						0.0128	CXCL2,IL1A
PKP2	other						0.0128	IL1A,TGFB1
RP 73401	chemical toxicant						0.0128	BTG2,CXCL2
S100A10	other						0.0128	HTR4,PLG
PDGF BB	complex						0.014	BRCA1,CXCL2,CYR61,EREG,FGF7,ITGA5,LAMB2,NEXN,SLC7A7,TGFB1,TGFB3,THPO,TNFAIP3,XDH
MBP	other						0.0142	IL4,PTPRC,TGFB1
RC3H1	enzyme						0.0142	CXCL2,IL1A,IL4
lipoarabinomannan	chemical - endogenous non-mammalian						0.0142	CD14,CXCL2,IRF1
D-fructose	chemical - endogenous mammalian						0.0142	CXCL2,IL1A,SLC2A4,TGFB1
PPP2CA	phosphatase						0.0142	CFB,EIF4EBP1,IL1A,IRF1
E. coli B5 lipopolysaccharide	chemical - endogenous non-mammalian						0.0143	ADAMTS1,B2M,CCR1,CXCL2,IL1A,IL4,IRF1,MAP3K8,TGFB1,TGFB3,TNFAIP3,TTR
CD40LG	cytokine						0.0143	B2M,CCR1,CXCL2,DUSP4,FCGR2B,IL1A,IL4,IRF1,LTB,PSMB8,SELL,TNFAIP3,TNFAIP6,TNFRSF17,TRAF4,TYMP
doxorubicin	chemical drug						0.015	ADAMTS1,ALB,BRCA1,BTG2,CD14,CYR61,FOXM1,IL4,IRF1,MVP,PIDD1,PSMB8,TGFA,TGFB1,TGFB3,TSPAN8
CSF1	cytokine						0.0152	CPM,CXCL2,F2RL2,GAB3,IL11RA,IL1A,ITGA5,PTPRC,TNFAIP3
CSF3	cytokine						0.0152	CD14,FPR1,HOXA7,IL4,LTB,PYHIN1,SELL,TGFB1,TNFAIP3
CCR2	g-protein coupled receptor						0.0152	CCR1,CXCL2,IL1A,IL4,TGFB1
FOXL2	transcription regulator						0.0152	CPM,CXCL2,CYP26B1,SMAD6,TNFAIP3
OTX2	transcription regulator						0.0152	EFNA5,PAX6,RDH10,TMEM27,TTR
CEBPA	transcription regulator						0.0156	ALB,BTG2,CCNA2,CCR1,CD14,CYP3A7,FOXM1,GABPA,IL4,LCK,MMRN1,PTPRC,RETN,S100A8,S100A9,SLC2A4,TNFAIP6
MAP3K3	kinase						0.0159	TGFB1,TGFB3,TNFAIP3
PDGF-AA	complex						0.0159	EREG,FGF7,TGFB1
SOD1	enzyme						0.016	B2M,C1QA,CD14,DSG3,NPY,PSMB8,PTPN21,RPGRIP1,TGFB1,TNFAIP3
E. coli lipopolysaccharide	chemical - endogenous non-mammalian						0.0161	CXCL2,CYR61,S100A8,S100A9,TGFB1
ESR2	ligand-dependent nuclear receptor						0.0162	ADAMTS1,BSND,CCNA2,CPM,CYP26B1,EREG,FOXM1,MBL2,NFE2L3,NPY,PDLIM3,RDH10,RETN,S100A9,TGFA,TMIE,TWIST1
ASF1A	other						0.0162	CCNA2,PAX6
ATG16L1	enzyme						0.0162	CXCL2,IL1A
DUSP16	phosphatase						0.0162	IL4,IRF1
L-lysine	chemical - endogenous mammalian						0.0162	ALB,CXCL2
SERPINB2	other						0.0162	CCNA2,CD14
UNC5B	transmembrane receptor						0.0162	CXCL2,YAP1
ZIC2	transcription regulator						0.0162	DRD1,WNT7A
estradiol valerate	chemical drug						0.0162	INHA,NGFR
tannic acid	chemical toxicant						0.0162	CFB,IL4
STK11	kinase						0.0162	ALB,CCNA2,EREG,IL1A,LTB,TGFA,TNFAIP3,ZBTB25,ZNF462
SB203580	chemical - kinase inhibitor						0.0163	ANXA3,CYP26B1,DUOX2,IL1A,IL4,KRT23,RCN3,RETN,SI,TGFB1,TGFB3,TNFAIP6,TWIST1,TYMP,XDH
ETV5	transcription regulator						0.0166	FOXM1,ITGA5,KRT23,TWIST1
lipid A	chemical toxicant						0.0166	CD14,FCGR2B,ITGA5,PTPRC
ATP-gamma-S	chemical reagent						0.0171	CCR1,CXCL2,EREG,IL1A,TGFA
RELB	transcription regulator						0.0171	B2M,IL4,LTB,MAP3K8,TGFA
ZFP36	transcription regulator						0.0171	CXCL2,IL1A,IRF1,S100A8,S100A9
uric acid	chemical - endogenous mammalian						0.0173	BRCA1,CXCL2,IL1A,IL4,TGFB1,TYMS
Ifn	group						0.0177	ADAMTS1,B2M,IRF1,S100A8,THPO,TYMP,XDH
CXCL10	cytokine						0.0178	IL1A,IL4,TGFB1
PCYT1A	enzyme						0.0178	CDK18,CXCL2,INSL6
PF4	cytokine						0.0178	CPM,IL1A,THPO
hemocyanin	biologic drug						0.0178	CD14,IL4,TGFB1
miR-24-3p (and other miRNAs w/seed GGCUCAG)	mature microrna						0.0178	BRCA1,CCNA2,TGFB1
trovafloxacin	chemical drug						0.0181	B2M,CXCL2,IRF1,MAP3K8,TNFAIP3
GPD1	enzyme						0.0191	C6,C8A,KRT23,LCN12,OR2L13,SUCNR1
fenamic acid	chemical reagent						0.0192	ADAMTS1,CD14,PSMB8,SELL,TSPAN8
linoleic acid	chemical - endogenous mammalian						0.0192	ANGPTL4,S100A8,S100A9,SLC2A4,TWIST1
Pam3-Cys	chemical toxicant						0.0193	CD14,CXCL2,FPR1,TGFA
stallimycin	biologic drug						0.0193	IL1A,IRF1,PYHIN1,TGFA
RELA	transcription regulator						0.0193	ASCL2,B2M,BTG2,CD14,CFB,CXCL2,FCGRT,IL1A,IL4,IRF1,LTB,NR1I3,SLC2A4,TGFB1,TNFAIP3,TWIST1
indomethacin	chemical drug						0.0194	ADAMTS1,BTG2,CD14,FGF7,IL1A,IL4,NGFR,PSMB8,S100A8,SELL,TSPAN8
ADAMTS12	peptidase						0.0198	MGP,S100A8,S100A9
CD9	other						0.0198	DPP4,ITGA5,YAP1
ICOSLG/LOC102723996	other						0.0198	CD28,IL4,TGFB1
IL-1R	group						0.0198	CXCL2,IL1A,SMAD6
Immunoglobulin	complex						0.0199	AIF1,CD28,CXCL2,FPR1,IL18R1,IL1A,IL4,IRF1,S100A8,S100A9,TYMP
let-7	microrna						0.0199	BRCA1,BTG2,CCNA2,COL24A1,E2F8,GPX7,RDH10,YAP1
CMKLR1	g-protein coupled receptor						0.02	CCNA2,SLC2A4
CTSV	peptidase						0.02	NPY,SI
IGF2R	transmembrane receptor						0.02	SI,TGFB3
ITGA4	transmembrane receptor						0.02	ITGA5,TNFAIP3
Kallikrein	group						0.02	DRD1,TGFB1
LUM	other						0.02	CXCL2,TGFB1
interferon beta-1a	biologic drug						0.0201	FCGRT,FPR1,IRF1,LTB,PSMB8,S100A9,TNFAIP6
STAT1	transcription regulator						0.0202	B2M,CD14,CFB,CXCL2,DPP4,DUOX2,FCGR2B,IFITM2,IL4,IRF1,PAX6,PSMB8,TYMP
SLC25A13	transporter						0.0209	C6,C8A,KRT23,LCN12,OR2L13,SUCNR1
TFAP2A	transcription regulator						0.0209	BOK,CXCL2,DRD1,EREG,NPY,SESN3
cholesterol	chemical - endogenous mammalian						0.021	ABCG8,CD14,CXCL2,FCGR2B,FDFT1,IL1A,PTGIR,S100A8,SLC2A4,TGFB1
NOD2	other						0.0215	CXCL2,IL1A,MAP3K8,TNFAIP3,TWIST1
FGF1	growth factor						0.0217	ALB,CYR61,IL4,LTB,TGFB1,TGFB3,TTR
aspirin	chemical drug						0.0219	IL1A,IL4,NGFR,SELL,TGFB1,TYMP
hemozoin	chemical - endogenous non-mammalian						0.0219	CCR1,S100A8,S100A9
RORC	ligand-dependent nuclear receptor						0.0221	CD28,CXCL2,FDFT1,IL1A,LCN12,NR1I3,S100A8,S100A9
GATA3	transcription regulator						0.0222	ANGPTL4,BOK,CCR1,CPA3,GFI1B,IL4,LTB,S100A8,S100A9,TGFB1
EBI3	cytokine						0.0223	B2M,HLA-DMA,IL4,IRF1
10-hydroxydecanoic acid	chemical - endogenous non-mammalian						0.0224	IRF1
2-aminoisobutyric acid	chemical - endogenous non-mammalian						0.0224	ALB
2210013O21Rik	other						0.0224	IL4
8-bromo-cyclic ADP-ribose	chemical reagent						0.0224	TGFB1
ADD3	other						0.0224	DSG3
APBB3	other						0.0224	TYMS
AZ 11645373	chemical reagent						0.0224	SELL
BANF1	other						0.0224	S100A9
CCT036477	chemical reagent						0.0224	ASCL2
CDK3	kinase						0.0224	TYMS
CNGA2	ion channel						0.0224	CYP26B1
COL14A1	other						0.0224	SLC2A4
CPEB2	translation regulator						0.0224	TWIST1
CTSO	peptidase						0.0224	BRCA1
CYP21A2	enzyme						0.0224	PNMT
Cd1d2	other						0.0224	IL4
DEPDC1	transcription regulator						0.0224	TNFAIP3
DNASE1	enzyme						0.0224	IL4
GABPB2	transcription regulator						0.0224	BRCA1
IMPDH1	enzyme						0.0224	IL4
KCNIP4-IT1	other						0.0224	KCNIP4
MARCH3	other						0.0224	FCGR2B
MED21	transcription regulator						0.0224	TNFAIP3
MED7	transcription regulator						0.0224	TNFAIP3
MYO1A	peptidase						0.0224	SI
Mst/krs	group						0.0224	YAP1
N-formyl-Nle-Leu-Phe	chemical reagent						0.0224	FPR1
NEFM	other						0.0224	DRD1
NXF3	transporter						0.0224	TGFB3
PIK3R5	kinase						0.0224	PIK3CG
PIK3R6	kinase						0.0224	PIK3CG
PTPRCAP	other						0.0224	PTPRC
RDH5	enzyme						0.0224	RDH10
RGS9BP	other						0.0224	RGS9
Rep1	other						0.0224	IL4
SKP1	transcription regulator						0.0224	BRCA1
SLC2A4RG	transcription regulator						0.0224	SLC2A4
SNORD116@	other						0.0224	HTR2C
SOS2	other						0.0224	SELL
SU9597	chemical - kinase inhibitor						0.0224	PAX6
Stat6 dimer	complex						0.0224	IL4
TET3	enzyme						0.0224	MGAT5B
TNIP2	other						0.0224	MAP3K8
TOX3	other						0.0224	BRCA1
UBA2	enzyme						0.0224	ALB
UBN1	transcription regulator						0.0224	CCNA2
VPS45	transporter						0.0224	SLC2A4
ZNF140	transcription regulator						0.0224	FCGR2B
ZNF184	other						0.0224	S100A9
ZNF287	transcription regulator						0.0224	IL4
ZNF407	other						0.0224	SLC2A4
aceclofenac	chemical drug						0.0224	SELL
androstanol	chemical - endogenous non-mammalian						0.0224	NR1I3
danshen extract	chemical drug						0.0224	TGFB1
gestodene	chemical drug						0.0224	TGFB3
isoferulic acid	chemical - endogenous mammalian						0.0224	SLC2A4
miR-545-3p (miRNAs w/seed CAGCAAA)	mature microrna						0.0224	BRCA1
mir-580	microrna						0.0224	TWIST1
mir-592	microrna						0.0224	NGFR
nolatrexed	chemical drug						0.0224	TYMS
oxaprozin	chemical drug						0.0224	NGFR
polysialic acid	chemical drug						0.0224	NGFR
pregabalin	chemical drug						0.0224	CACNA2D1
stanozolol	chemical drug						0.0224	NGFR
trifluridine	chemical drug						0.0224	TYMS
MYB	transcription regulator						0.0226	BRCA1,ESAM,IL18R1,IL4,P2RY13,PAX6,TWIST1
GNA15	enzyme						0.0229	CXCL2,FGF7,LAMB2,NEXN,TGFB3,XDH
PTH	other						0.0229	ADAMTS1,CGNL1,CXCL2,ESAM,MGP,SLC2A4,TGFB1,WNT7A
NOTCH1	transcription regulator						0.0234	CD14,CD84,CER1,CYR61,ESM1,FCGR2B,GFI1B,IL1A,IRF1,NGFR,TGFB1
TP53	transcription regulator						0.0234	AEN,ALB,ANXA3,APOBEC2,ASPM,BOK,BRCA1,BTG2,CARD11,CCNA2,CHIC1,CLIC4,CYP26B1,CYR61,DEF6,DPP4,DUSP4,E2F8,FDFT1,FGF7,FOXM1,GABPA,HOMEZ,HSPB7,IKBIP,IL1A,IL4,LAMB2,MAP3K8,MB,MVP,NDUFA4L2,PACSIN1,PIDD1,PPP1R13L,RECQL4,SLC2A4,SMAD6,TCTN1,TGFA,TGFB1,TGFB3,TRAF4,TWIST1,TYMS,WNT7A
bucladesine	chemical toxicant						0.0237	ADAMTS1,CD14,ESM1,FCER1A,IL4,IRAK2,LGALS12,PTPN21,RIBC2,SLC2A4,SRGN,TGFB1,TGFB3
MAPK7	kinase						0.0238	ADAMTS1,CXCL2,IL1A,TRAF4
Gcn5l	group						0.0241	B2M,SLC2A4
J11-Cl	chemical reagent						0.0241	CXCL2,IL4
LY6E	other						0.0241	CD14,IRAK2
PSMB8	peptidase						0.0241	IL1A,TNFAIP3
SLC51A	transporter						0.0241	NR1I3,SLC10A2
catecholamine	chemical - other						0.0241	IL4,TGFB1
miR-196a-5p (and other miRNAs w/seed AGGUAGU)	mature microrna						0.0241	HOXA7,S100A9
miR-208a-3p (and other miRNAs w/seed UAAGACG)	mature microrna						0.0241	CD14,PTGIR
tyrphostin AG 1296	chemical - kinase inhibitor						0.0241	CD14,TGFB1
ADA	enzyme						0.0242	CXCL2,IL4,TGFB1
UBE2I	enzyme						0.0242	ALB,IRF1,SLC2A4
ETS1	transcription regulator						0.0242	BRCA1,CD14,IL4,LCK,LTB,SELL,SRGN,TGFA,TWIST1,TYMS
TLR9	transmembrane receptor						0.0242	BFSP2,CPM,IL1A,IL4,IRF1,LILRB4,NPY,S100A8,SMPD2,TGFB1
RARA	ligand-dependent nuclear receptor						0.0243	ASPM,CCNA2,CD14,CD84,E2F8,IL1A,IL4,IRF1,MGP,PIK3CG,RASD1,SELL,TGFB1
TGFBR2	kinase						0.0247	ANGPTL4,BFSP2,CD14,CLIC4,CXCL2,FGF7,IL1A,TGFB1,TGFB3
SPI1	transcription regulator						0.0249	CCNA2,CD14,FCER1A,FCGR2B,FCGRT,IL4,ITGA5,PIK3CG,PSMB8,PTPRC
Ige	complex						0.0255	CXCL2,FCER1A,IL1A,IL4
WISP2	growth factor						0.0255	ITGA5,SLC2A4,TGFB1,TWIST1
CDKN1A	kinase						0.0256	ASPM,BRCA1,CCNA2,CPA3,CYR61,FOXM1,PTPRC,TGFA,TNFAIP6,TYMS
FOXO1	transcription regulator						0.0259	ANGPTL4,ASPM,CCNA2,EIF4EBP1,FOXM1,LEFTY2,MB,NPY,PAK1,PSMB8,SELL,SESN3,SLC2A4,TGFB1
nifedipine	chemical drug						0.0265	DUSP4,FGF7,IL1A,SLC2A4,TYMS
IL17C	cytokine						0.0265	IL1A,S100A8,S100A9
SND1	enzyme						0.0265	ANGPTL4,EREG,KYNU
L-methionine	chemical - endogenous mammalian						0.0271	ALB,BRCA1,CXCL2,TYMS
salicylic acid	chemical drug						0.0271	IL1A,IL4,SLC2A4,TGFB1
PRDM1	transcription regulator						0.0278	ANGPTL4,CXCL2,IL1A,PSMB8,S100A8,S100A9,SI,SLC16A5,TNFAIP6,TTR
bexarotene	chemical drug						0.0278	CYR61,DRD1,EFNA5,MAP3K8,NGFR,PAX6,S100A9,TGFA,TGFB1
TBX2	transcription regulator						0.0279	CCNA2,E2F8,ELK3,FOXM1,MXD3
epinephrine	chemical - endogenous mammalian						0.0279	NPY,NR1I3,RETN,SELL,TGFA
VCAN	other						0.0282	ANGPTL4,C1R,CXCL2,ITGA5,TGFA,TGFB1,TGFB3
AIF1	other						0.0285	IL4,TGFB1
BHLHE41	transcription regulator						0.0285	ANGPTL4,IL4
BTC	growth factor						0.0285	EREG,TNFAIP6
D-sphingosine	chemical - endogenous mammalian						0.0285	CXCL2,IL4
LRAT	enzyme						0.0285	CCNA2,TGFA
LY-2510924	biologic drug						0.0285	CD14,MS4A3
TCIRG1	enzyme						0.0285	IL4,SELL
TNFSF11	cytokine						0.0286	AIF1,CCR1,CD14,FOXM1,FPR1,GABPA,IL11RA,IL1A,ITGA5,SLC7A7,TGFB1
Gm-csf	group						0.0289	CD14,CD1B,IL4,TGFB1
carbonyl cyanide m-chlorophenyl hydrazone	chemical toxicant						0.0289	ESM1,IL1A,SPINK1,TGFB1
CARD9	other						0.029	CCR1,CXCL2,IL1A
KRT17	other						0.029	CCR1,CXCL2,IL4
MEF2A	transcription regulator						0.029	SLC2A4,TGFB1,TGFB3
UPF2	other						0.029	PTPN21,TNFAIP3,TSPAN8
PTPRJ	phosphatase						0.0307	ACPP,CCNA2,CXCL2,IL1A
bromodeoxyuridine	chemical drug						0.0307	IL1A,IRF1,PYHIN1,TGFA
OSM	cytokine						0.0313	ADAMTS1,ALB,ANXA3,B2M,C1R,CPM,CXCL2,DSG3,EIF4EBP1,IL4,IRF1,NR1I3,PSMB8,PTPN21,S100A8,S100A9,SLC16A3,TYMP,XDH
CITED2	transcription regulator						0.0316	ANGPTL4,LEFTY2,TNFAIP3
CYBB	enzyme						0.0316	DUOX2,IL4,TGFB3
Fc gamma receptor	group						0.0316	CCNA2,TGFB1,TNFAIP3
Hmgn3	other						0.0316	AMBP,PAX6,TTR
TYK2	kinase						0.0316	IL18R1,IRF1,LILRB4
TGM2	enzyme						0.0317	ADGRE3,BTG2,FFAR2,GIMAP2,MGP,MS4A3,PAK1,S100A8,SELL,TGFB1
SAFB	other						0.0326	B2M,LTB,MAP3K8,S100A8
ASIP	other						0.0332	HTR2C,NPY
CCL21	cytokine						0.0332	IL4,TGFB1
CDK7	kinase						0.0332	TGFB1,TNFAIP3
EN1	transcription regulator						0.0332	NGFR,PAX6
Hnf3	group						0.0332	AMBP,TTR
PHA-666859	chemical - kinase inhibitor						0.0332	CRYBA2,CRYGN
maxacalcitol	chemical drug						0.0332	ALB,TGFB1
palmitoleic acid	chemical - endogenous mammalian						0.0332	CXCL2,TGFB1
rosiglitazone	chemical drug						0.0332	ADAMTS1,ANGPTL4,ASCL2,BRCA1,C1QA,IL1A,IL4,IRF1,NPY,PDHA1,RETN,S100A8,S100A9,SLC27A6,SLC2A4,TGFB3
HIF1A	transcription regulator						0.0336	ADAMTS1,ANGPTL4,BRCA1,CXCL2,CYR61,EREG,GPER1,IL1A,ITGA5,MB,PDHA1,SLC2A4,TGFA,TGFB1,TGFB3
MBD3	enzyme						0.0337	DPP4,EFNA5,PAX6,REC114,WNT7A
LIF	cytokine						0.0339	C16orf89,CCNA2,CXCL2,EREG,FFAR2,IRF1,NPY,PAX6,RPE65
NRXN1	transporter						0.0343	MGP,MMRN1,TGFB1
Vegf	group						0.0343	ADAMTS1,ANGPTL4,CPA3,CYR61,DUSP4,ESM1,FOXM1,IL1A,IL4,IRF1,MAP3K8,MGP,NOTCH4,PIK3CG,RGS9,TGFB1,VASH1,XDH
Ccl2	cytokine						0.0346	CD14,CXCL2,IL4,SLC2A4
MOG	other						0.0346	CCR1,CXCL2,IL4,TGFB1
TREM1	transmembrane receptor						0.0348	CD14,CFB,CXCL2,DUSP4,FFAR2,IL4,IRF1,MAP3K8,SPINK1
CNTF	cytokine						0.0353	IL1A,IRF1,NGFR,NPY,TGFB1
LYN	kinase						0.0353	CCNA2,FCGR2B,IL1A,IL4,TGFB3
APOE	transporter						0.036	ABCG8,CYR61,FCGR2B,IL1A,IL4,ITGA5,MGP,S100A8,S100A9,TGFB1
CD14	transmembrane receptor						0.0366	CXCL2,IL4,TGFB1,TNFAIP3
actinomycin D	chemical drug						0.0369	ALB,BRCA1,CD28,CYR61,DUSP4,FPR1,IRF1,NPY,TGFA,TGFB1
LEPR	transmembrane receptor						0.0369	ABCG8,ANGPTL4,EIF4EBP1,NPY,PSMB8,RETN,SLC2A4,TGFB1
MTPN	transcription regulator						0.037	CCNA2,LTB,S100A8,TGFB1,TGFB3
CASP1	peptidase						0.0371	CXCL2,IL1A,IL4
ELANE	peptidase						0.0371	AZU1,CD14,CXCL2
TCR	complex						0.0371	CCR1,CD28,IL18R1,IL4,IRF1,LCK,MAP3K8,NFE2L3,PTPRC,SELL,TGFB1,TNFAIP3
CpG oligonucleotide	chemical drug						0.0372	CCR1,CD14,CXCL2,FCGR2B,FCGRT,IL4,TNFRSF17
TICAM1	other						0.0372	CFB,CXCL2,FPR1,IL1A,IL4,IRF1,TNFAIP3
resiquimod	chemical drug						0.038	AIF1,CXCL2,FCGR2B,IL1A,IL4,IRAK2,MSN,PSMB2
HIRA	transcription regulator						0.0381	CXCL2,EREG
NEUROG2	other						0.0381	PAX6,YAP1
PTPRE	phosphatase						0.0381	ACPP,CXCL2
TFCP2	transcription regulator						0.0381	IL4,TYMS
beta-1,3-glucan	chemical drug						0.0381	TGFA,TGFB1
iloprost	chemical drug						0.0381	IL4,PTGIR
mir-196	microrna						0.0381	HOXA7,S100A9
onapristone	chemical drug						0.0381	ADAMTS1,TGFB1
picryl chloride	chemical toxicant						0.0381	IL1A,IL4
CFTR	ion channel						0.0386	CPA3,FDFT1,KCNJ1,S100A8,TNFAIP3
MKL2	transcription regulator						0.0386	CPA3,LILRB4,MS4A3,S100A8,S100A9
TAC1	other						0.0386	CYR61,FCER1A,IL1A,IL4,TGFB1
raloxifene	chemical drug						0.0391	ANXA3,DUSP4,GABPA,KYNU,LAMB2,MB,TGFA,TGFB3
RBPJ	transcription regulator						0.0397	CER1,FGF7,IL4,INHA,LEFTY2,PIK3CG,TGFB3
atorvastatin	chemical drug						0.0398	ABCG8,CYR61,FDFT1,IL4,SLC10A2,SLC22A1,TGFB1,TGFB3,TMEM267
HBEGF	growth factor						0.04	ANGPTL4,EREG,TGFA
IL23A	cytokine						0.04	IL18R1,S100A8,S100A9
MARK2	kinase						0.04	CXCL2,IL4,IRF1
OSCAR	other						0.04	CXCL2,IL1A,MAP3K8
TSLP	cytokine						0.04	IL4,SELL,TGFB1
diclofenac	chemical drug						0.04	ATF6,IL1A,SELL
pirinixic acid	chemical toxicant						0.041	ACOT4,ANGPTL4,CCNA2,CREB3L3,CYP3A7,DPP4,HOXA7,IL4,MAP3K8,MBL2,PTPN21,PTPRC,RAD51B,SLC10A2,SLC16A5,SLC2A4
IL21	cytokine						0.0415	CD28,DPP4,FCGR2B,IL18R1,IL4,PTPRC,SELL,TGFB1
MIF	cytokine						0.0418	CCR1,CD84,CXCL2,IL4,RETN,TGFB1
IL12 (complex)	complex						0.0419	CD28,GCNT2,IL18R1,IL4,IRF1,LTB,MAP3K8,SELL,TGFB1
5-O-mycolyl-beta-araf-(1->2)-5-O-mycolyl-alpha-araf-(1->1')-glycerol	chemical - endogenous non-mammalian						0.0421	CXCL2,IL1A,KYNU,NLRC3,TNFAIP3
arsenic trioxide	chemical drug						0.0423	ATF6,FDFT1,IRF1,MSN,PTPRC,S100A8,TYMS
estrogen receptor	group						0.0426	DRD1,EREG,IL1A,MAN1A1,MSN,SELL,SMAD6,TGFA,TGFB1,TGFB3
CIITA	transcription regulator						0.0431	B2M,GCNT2,IL4
FASLG	cytokine						0.0431	IL4,TGFB1,TGFB3
MSX2	transcription regulator						0.0431	TGFB3,TWIST1,WNT7A
ROCK2	kinase						0.0431	DSG3,MSN,S100A8
SERPINE1	other						0.0431	CXCL2,PLG,TGFB1
TEAD4	transcription regulator						0.0431	CYR61,MB,SLC2A4
tempol	chemical drug						0.0431	BRCA1,CXCL2,TGFB1
MBD2	transcription regulator						0.0431	BRCA1,DPP4,EFNA5,IL4
BCL10	transcription regulator						0.0434	CXCL2,TNFAIP3
CYP7A1	enzyme						0.0434	ABCG8,FDFT1
EDNRA	transmembrane receptor						0.0434	SELL,TGFB1
FABP1	transporter						0.0434	ABCG8,SLC10A2
NREP	other						0.0434	ITGA5,TGFB1
PLAGL1	transcription regulator						0.0434	ANGPTL4,SLC2A4
RFX5	transcription regulator						0.0434	B2M,GCNT2
TNFSF9	cytokine						0.0434	CD14,IL4
hydroxyflutamide	chemical drug						0.0434	IL1A,MSN
perindopril	chemical drug						0.0434	RETN,TGFB1
S100A8	other						0.0439	ADAMTS1,CPM,CXCL2,HTR4,IL1A,MYH8,NGFR,S100A8
amphetamine	chemical drug						0.0439	DSG3,PTPN21,RGS9,SELL,TNFAIP3
vancomycin	biologic drug						0.0439	ADAMTS1,CD14,CXCL2,PSMB8,TSPAN8
simvastatin	chemical drug						0.0441	ADAMTS1,ANXA3,CD14,CXCL2,CYR61,IL4,IRF1,SLC2A4,TYMS
5-thio-D-glucose	chemical reagent						0.0443	TGFB1
ADD1	other						0.0443	DSG3
AMOT	other						0.0443	CYR61
APBB2	other						0.0443	TYMS
ASH1L	transcription regulator						0.0443	TNFAIP3
BATF2	other						0.0443	CYR61
CALM1 (includes others)	other						0.0443	TNFAIP3
CCNC	kinase						0.0443	TYMS
CCR3	g-protein coupled receptor						0.0443	IL4
CD200R1L	other						0.0443	IL4
CD8	complex						0.0443	LCK
CIDEA	other						0.0443	XDH
COL1A2	other						0.0443	TGFB1
Cd1	group						0.0443	IL4
Cd200r3	other						0.0443	IL4
F5	enzyme						0.0443	MMRN1
FBXO44	enzyme						0.0443	BRCA1
FGL2	peptidase						0.0443	IL4
FHL1	other						0.0443	INHA
GUCY	group						0.0443	IL4
HEXB	enzyme						0.0443	IL4
HNRNPL	other						0.0443	PTPRC
INCB28060	chemical - kinase inhibitor						0.0443	TGFA
Ifn gamma receptor	group						0.0443	IRF1
KT 5926	chemical - kinase inhibitor						0.0443	CD14
Klf16	transcription regulator						0.0443	DRD1
L-isoleucine	chemical - endogenous mammalian						0.0443	ALB
LNPEP	peptidase						0.0443	SLC2A4
MCPH1	other						0.0443	BRCA1
MMP10	peptidase						0.0443	CXCL2
MYBPC1	other						0.0443	IL1A
NFATC2IP	other						0.0443	IL4
NIBR-14	chemical reagent						0.0443	IL4
NPBWR1	g-protein coupled receptor						0.0443	NPY
NSF	transporter						0.0443	SLC2A4
OAS1	enzyme						0.0443	IRF1
PD158780	chemical - kinase inhibitor						0.0443	TWIST1
PRG2	other						0.0443	IL4
PSG1	other						0.0443	TGFB1
RAR-RXR	complex						0.0443	IRF1
RNF126	enzyme						0.0443	BRCA1
SCNN1A	ion channel						0.0443	KCNJ1
SCNN1G	ion channel						0.0443	KCNJ1
SLC22A3	transporter						0.0443	IL4
SLC25A33	transporter						0.0443	GABPA
SOS1	other						0.0443	SELL
ST8SIA2	enzyme						0.0443	PAX6
STK38L	kinase						0.0443	YAP1
TH	enzyme						0.0443	NPY
TMPRSS4	peptidase						0.0443	ITGA5
TOX4	other						0.0443	TWIST1
ZNF224	other						0.0443	TNFAIP3
ZP3	transporter						0.0443	IL4
afatinib	chemical drug						0.0443	TYMS
bumetanide	chemical drug						0.0443	NGFR
calcium-EDTA	chemical drug						0.0443	NGFR
fenoprofen	chemical drug						0.0443	NGFR
incyclinide	chemical drug						0.0443	TYMS
leteprinim	chemical drug						0.0443	TGFB1
linalool	chemical - endogenous non-mammalian						0.0443	NPY
mefenamic acid	chemical drug						0.0443	SELL
mir-95	microrna						0.0443	BRCA1
p-dimethylaminoazobenzene	chemical toxicant						0.0443	ALB
saponin	chemical - other						0.0443	IL4
sinapinic acid	chemical - endogenous non-mammalian						0.0443	SLC2A4
tolnaftate	chemical drug						0.0443	IL4
verteporfin	chemical drug						0.0443	YAP1
vildagliptin	chemical drug						0.0443	NPY
PRL	cytokine						0.0445	ANXA3,B2M,BOK,IRF1,MGP,MSN,NPY,RASD1,SPINK1,TGFB1,XDH
INS	other						0.045	CYR61,EIF4EBP1,NPY,RDH10,SLC2A4,SMPD2,TGFB1
MMP9	peptidase						0.0454	CXCL2,IL1A,IL4,TGFB1
asoprisnil	chemical drug						0.0462	DPP4,TGFB3,XDH
CHUK	kinase						0.0464	CCR1,CXCL2,EREG,IL1A,IL4,MGP,TGFA,TNFAIP3,TWIST1
NCOR1	transcription regulator						0.0477	ACPP,CCNA2,MB,SPINK1,WARS2
NR5A2	ligand-dependent nuclear receptor						0.0477	ABCG8,BAAT,INHA,RBPJL,SLC10A2
miR-146a-5p (and other miRNAs w/seed GAGAACU)	mature microrna						0.0477	BRCA1,C8A,CCNA2,IRAK2,LTB
PTF1A	transcription regulator						0.0477	NPY,RBPJL,TFAP2B,ZMAT4
TAZ	enzyme						0.0477	ADAMTS1,CYR61,ESM1,TGFB1
CBX5	transcription regulator						0.0481	ASCL2,IGFL2,PODXL2,PSMB8,SLC7A7,TSPAN8
trans-hydroxytamoxifen	chemical drug						0.0481	ANXA3,DUSP4,KYNU,LAMB2,MB,TGFB3
CD40	transmembrane receptor						0.0488	CCNA2,CYSLTR1,FCGR2B,IL1A,IL4,IRF1,SELL,TNFAIP3,TRAF4
E2F7	transcription regulator						0.0488	CCNA2,E2F8
MTA2	transcription regulator						0.0488	CPA3,IL4
SIGIRR	transmembrane receptor						0.0488	CXCL2,IL1A
TGIF1	transcription regulator						0.0488	CXCL2,DRD1
VIPR1	g-protein coupled receptor						0.0488	CXCL2,IRF1
acadesine	chemical drug						0.0488	DUSP4,NPY
metyrapone	chemical drug						0.0488	DRD1,NPY
pilocarpine	chemical drug						0.0488	NGFR,NPY
EGR1	transcription regulator						0.0489	CCR1,CXCL2,DUSP4,EIF4EBP1,EREG,IL4,PNMT,TGFB1
TP63	transcription regulator						0.0491	ADAMTS1,AEN,BRCA1,CCNA2,CDK18,CYR61,PAK1,PPP1R13L,S100A8,TGFB1,TGFB3,TRAF4,TWIST1,VILL
ADORA2B	g-protein coupled receptor						0.0495	CXCL2,IL4,TGFB1
ASXL1	transcription regulator						0.0495	FFAR2,HOXA7,SLC2A4
GDF9	growth factor						0.0495	INHA,SMAD6,TNFAIP6
NPM1	transcription regulator						0.0495	CXCL2,FOXM1,HOXA7
Diseases and Bio Functions
Categories	Functions	Diseases or Functions Annotation	p-Value	Predicted Activation State	Activation z-score	Notes	Bias-corrected z-score	Molecules	# Molecules
Cancer, Organismal Injury and Abnormalities	malignant solid tumor	malignant solid tumor	8.62e-12					FAM186B,PYHIN1,DZANK1,RBPMS2,BFSP2,CERCAM,SLC38A4,C8A,RCN3,LILRB4,CARD11,AMER3,CATSPER2,FAM124A,RAET1E,COLCA2,CLMP,C6,MGAT5B,SLC52A3,SPINK1,CCDC30,SMCO3,CYR61,FEZF2,CTCFL,NLRC3,PRM1,BCAS4,ZNF114,CCDC182,SPACA4,C16orf54,CCDC40,ZNF19,NAGS,STXBP5L,ALPK2,MS4A3,FGF7,IL11RA,MXD3,PAX6,C9orf62,TUBB2B,SLCO6A1,PPP4R4,AOC2,GAPDHS,LAYN,YAP1,SLC16A3,SI,GPER1,CEP57L1,LOC102723532/OR4N4,P2RY13,PTPN21,MGP,KSR2,Z…	421
Cancer, Organismal Injury and Abnormalities	solid tumor	solid tumor	2.14e-11					FAM186B,PYHIN1,DZANK1,RBPMS2,BFSP2,CERCAM,SLC38A4,C8A,RCN3,LILRB4,CARD11,AMER3,CATSPER2,FAM124A,RAET1E,COLCA2,CLMP,C6,MGAT5B,SLC52A3,SPINK1,CCDC30,SMCO3,CYR61,FEZF2,CTCFL,NLRC3,PRM1,BCAS4,ZNF114,CCDC182,SPACA4,C16orf54,CCDC40,ZNF19,NAGS,STXBP5L,ALPK2,MS4A3,FGF7,IL11RA,MXD3,PAX6,C9orf62,TUBB2B,SLCO6A1,PPP4R4,AOC2,GAPDHS,LAYN,YAP1,SLC16A3,SI,GPER1,CEP57L1,LOC102723532/OR4N4,P2RY13,PTPN21,MGP,KSR2,Z…	423
Dermatological Diseases and Conditions, Organismal Injury and Abnormalities	skin lesion	skin lesion	2.28e-11					AZU1,FAM186B,CYP3A7,PYHIN1,DZANK1,SELL,DKKL1,BFSP2,CERCAM,SLC38A4,C1QA,C8A,WARS2,PSD4,LILRB4,CARD11,PARVG,CRYM,AMER3,LCK,PSMB2,ZNHIT1,CATSPER2,DUOX2,KYNU,LRRC1,ACPP,COLCA2,C6,VASH1,TNFRSF17,TCTN1,FZD10,MGAT5B,IL1A,CCDC30,GPR34,WFIKKN2,CTCFL,NLRC3,ASB15,PROSER3,PRM1,BCAS4,LCN12,ZNF114,P2RY12,OR2L13,C16orf54,HLA-DMA,CCDC40,GALR3,ACSM3,NAGS,STXBP5L,UNK,CD1B,CGNL1,LAMB2,ALPK2,S100A8,MS4A3,ACSF2,ACOT1…	279
Cancer, Organismal Injury and Abnormalities	cancer	cancer	5.21e-11					FAM186B,PYHIN1,DZANK1,RBPMS2,BFSP2,CERCAM,SLC38A4,C8A,RCN3,LILRB4,CARD11,AMER3,CATSPER2,FAM124A,RAET1E,COLCA2,CLMP,C6,MGAT5B,SLC52A3,SPINK1,CCDC30,SMCO3,CYR61,FEZF2,CTCFL,NLRC3,PRM1,BCAS4,ZNF114,CCDC182,SPACA4,C16orf54,CCDC40,ZNF19,NAGS,STXBP5L,ALPK2,MS4A3,FGF7,IL11RA,MXD3,PAX6,C9orf62,TUBB2B,SLCO6A1,PPP4R4,AOC2,GAPDHS,LAYN,YAP1,SLC16A3,SI,GPER1,CEP57L1,LOC102723532/OR4N4,P2RY13,PTPN21,MGP,KSR2,Z…	422
Cancer, Dermatological Diseases and Conditions, Organismal Injury and Abnormalities	skin tumor	skin tumor	6.84e-11					AZU1,FAM186B,CYP3A7,PYHIN1,DZANK1,SELL,DKKL1,BFSP2,CERCAM,SLC38A4,C1QA,C8A,WARS2,PSD4,LILRB4,CARD11,PARVG,CRYM,AMER3,LCK,PSMB2,ZNHIT1,CATSPER2,DUOX2,KYNU,LRRC1,ACPP,COLCA2,C6,VASH1,TNFRSF17,TCTN1,FZD10,MGAT5B,IL1A,CCDC30,GPR34,WFIKKN2,CTCFL,NLRC3,ASB15,PROSER3,PRM1,BCAS4,LCN12,ZNF114,P2RY12,OR2L13,C16orf54,HLA-DMA,CCDC40,GALR3,ACSM3,NAGS,STXBP5L,UNK,CD1B,CGNL1,LAMB2,ALPK2,S100A8,MS4A3,ACSF2,ACOT1…	276
Cancer, Organismal Injury and Abnormalities	melanoma	melanoma	1.5e-10					AZU1,FAM186B,CYP3A7,PYHIN1,DZANK1,SELL,DKKL1,BFSP2,CERCAM,SLC38A4,C1QA,C8A,WARS2,PSD4,LILRB4,CARD11,PARVG,CRYM,AMER3,LCK,PSMB2,CATSPER2,DUOX2,KYNU,LRRC1,ACPP,COLCA2,C6,VASH1,TCTN1,FZD10,MGAT5B,IL1A,CCDC30,GPR34,WFIKKN2,CTCFL,NLRC3,ASB15,PROSER3,PRM1,BCAS4,LCN12,ZNF114,P2RY12,OR2L13,C16orf54,HLA-DMA,CCDC40,GALR3,ACSM3,NAGS,STXBP5L,UNK,CD1B,CGNL1,LAMB2,ALPK2,S100A8,MS4A3,ACSF2,ACOT12,IL4,LTA4H,FGF7…	299
Cancer, Dermatological Diseases and Conditions, Organismal Injury and Abnormalities	skin cancer	skin cancer	3.55e-10					AZU1,FAM186B,CYP3A7,PYHIN1,DZANK1,SELL,DKKL1,BFSP2,CERCAM,SLC38A4,C1QA,C8A,WARS2,PSD4,LILRB4,CARD11,PARVG,CRYM,AMER3,LCK,PSMB2,ZNHIT1,CATSPER2,DUOX2,KYNU,LRRC1,ACPP,COLCA2,C6,VASH1,TNFRSF17,TCTN1,FZD10,MGAT5B,IL1A,CCDC30,GPR34,WFIKKN2,CTCFL,NLRC3,ASB15,PROSER3,PRM1,BCAS4,LCN12,ZNF114,P2RY12,OR2L13,C16orf54,HLA-DMA,CCDC40,GALR3,ACSM3,NAGS,STXBP5L,UNK,CD1B,CGNL1,LAMB2,ALPK2,S100A8,MS4A3,ACSF2,ACOT1…	272
Cancer, Dermatological Diseases and Conditions, Organismal Injury and Abnormalities	cutaneous melanoma	cutaneous melanoma	1.85e-09					AZU1,FAM186B,CYP3A7,PYHIN1,DZANK1,SELL,DKKL1,BFSP2,CERCAM,SLC38A4,C1QA,C8A,WARS2,PSD4,LILRB4,CARD11,PARVG,CRYM,AMER3,LCK,PSMB2,CATSPER2,DUOX2,KYNU,LRRC1,ACPP,COLCA2,C6,VASH1,TCTN1,FZD10,MGAT5B,IL1A,CCDC30,GPR34,WFIKKN2,CTCFL,NLRC3,ASB15,PROSER3,PRM1,BCAS4,LCN12,ZNF114,P2RY12,OR2L13,C16orf54,HLA-DMA,CCDC40,GALR3,ACSM3,NAGS,STXBP5L,UNK,CD1B,CGNL1,LAMB2,ALPK2,S100A8,MS4A3,ACSF2,ACOT12,IL4,LTA4H,FGF7…	258
Cell Signaling, Molecular Transport, Vitamin and Mineral Metabolism	mobilization	mobilization of Ca2+	3.33e-07					AZU1,CLEC4C,TGFB1,CCR1,SELL,SCT,FPR1,FCER1A,LILRB4,DRD1,DEF6,CYSLTR1,CD84,LCK,WNT7A,PIP5K1A,PTGIR,NPY,F2RL2,IL4,B2M,CXCL2,PIK3CG,FFAR2,FCGR2B,CD28,HTR2C,PTPRC	28
Lipid Metabolism, Molecular Transport, Small Molecule Biochemistry	concentration	concentration of lipid	3.69e-07					TGFB1,CYP3A7,EFNA5,INHA,ANGPTL4,PLG,C1QA,GPER1,MAP3K8,P2RY13,PIP5K1A,RETN,PTGIR,NPY,SMPD2,ACPP,CD14,CYP26B1,NR1I3,RPE65,IL1A,XDH,PIP5K1B,TTR,CFB,UCN,SCT,EPB41,CYSLTR1,GALR3,CREB3L3,ALB,TGFA,BRCA1,S100A8,LGALS12,IL4,S100A9,LTA4H,FGF7,SLC10A2,FDFT1,ABCG8,PIK3CG,DAGLA,FFAR2,FCGR2B,NGFR,SLC22A1,PTDSS1,SLC2A4,BCO1	52
Cell-To-Cell Signaling and Interaction	activation	activation of cells	9.34e-07					IRF1,AZU1,TGFB1,SELL,PLG,THPO,C1QA,LILRB4,CARD11,CD84,LCK,PIP5K1A,RETN,PTGIR,UMOD,NPY,LTB,IL18R1,SMPD2,CD14,C6,TNFRSF17,CD28,MGAT5B,IL1A,ITGA5,TTR,PSMB8,CYR61,NLRC3,FPR1,FCER1A,DPP4,GFI1B,P2RY12,DEF6,HLA-DMA,CD1B,MYLK2,TWIST1,ALB,TGFA,S100A8,F2RL2,IL4,S100A9,PACSIN1,B2M,CXCL2,PIK3CG,FFAR2,FCGR2B,TNFAIP3,HTR2C,PTPRC,GP2,SUCNR1,SERPINA4	58
Cardiovascular System Development and Function, Organismal Development	angiogenesis	angiogenesis	1.09e-06					TGFB1,SELL,FOXM1,SMAD6,YAP1,ANGPTL4,PLG,C1QA,WARS2,RETN,ESM1,PTGIR,NPY,MGP,TYMP,C6,VASH1,ADAMTS1,EREG,CD28,ESAM,MYO1E,IL1A,XDH,ITGA5,VEZF1,CFB,S1PR4,ATE1,CYR61,SRGN,MB,CYSLTR1,E2F8,WLS,WNT7A,AIF1,CLIC4,VASH2,MAN2B1,TWIST1,TGFA,BRCA1,S100A8,ANXA3,PAK1,IL4,S100A9,FGF7,NOTCH4,CXCL2,PIK3CG,TNFAIP3,NGFR,PAX6,ELK3,HTR4	57
Molecular Transport	quantity	quantity of metal ion	1.53e-06					TGFB1,UCN,CCR1,SELL,SCT,FPR1,FCER1A,PLG,LILRB4,DRD1,GPER1,EPB41,CPM,LCK,WNT7A,KCNJ1,UMOD,NPY,TGFA,MGP,S100A8,IL4,S100A9,FGF7,ADAMTS1,MXD3,PIK3CG,CD28,PTPRC,TMEM27,XDH,TTR	32
Lipid Metabolism, Small Molecule Biochemistry	synthesis	synthesis of lipid	1.71e-06					AZU1,PDSS1,TGFB1,ACSM1,UCN,INHA,FPR1,FCER1A,PLG,PIGQ,DPP4,GPER1,MAP3K8,BAAT,PIP5K1A,ACSM3,RETN,CREB3L3,MAN2B1,ALB,TGFA,SAMD8,BRCA1,SMPD2,CD14,IL4,LTA4H,FGF7,FDFT1,ABCG8,ATF6,PDHA1,EREG,PIK3CG,DAGLA,FCGR2B,NGFR,SLC22A1,PTDSS1,SLC2A4,IL1A,GBGT1,RDH10,BCO1,PIP5K1B	45
Cellular Movement	cell movement	cell movement	2.02e-06					CARMIL1,AZU1,SELL,FOXM1,EFNA5,PODXL2,PRUNE1,PARVG,LCK,PIP5K1A,CATSPER2,UMOD,NPY,LTB,TYMP,DSG3,C6,VASH1,RHBDF2,ADAMTS1,TNFAIP6,IL1A,ITGA5,GPR34,RXFP1,CYR61,UCN,CCR1,SCT,FCER1A,MELTF,MB,P2RY12,BTG2,CCDC40,WLS,UNK,CER1,VASH2,EIF4EBP1,S100A8,INSL6,ANXA3,PAK1,IL4,S100A9,FGF7,NEXN,IL11RA,CHAD,PAX6,TUBB2B,GLRB,CCNA2,GAPDHS,TGFB1,YAP1,ANGPTL4,PLG,GPER1,MAP3K8,RETN,PTGIR,DUSP4,MGP,SMPD2,CD14,ASPM,TMEM30A,…	107
Cancer, Organismal Injury and Abnormalities	tumorigenesis	tumorigenesis of tissue	2.68e-06					IRF1,FAM186B,CYP3A7,PYHIN1,DZANK1,SELL,RBPMS2,BFSP2,CERCAM,SLC38A4,C8A,RCN3,WARS2,PSD4,LILRB4,CARD11,PARVG,CRYM,SAP30,HSPB7,AMER3,GAMT,LCK,PSMB2,CRYBA2,TMEM47,ZNHIT1,DUOX2,SLC16A5,NPY,KYNU,FAM124A,RAET1E,LRRC1,ACPP,COLCA2,CLMP,C6,RFPL2,VASH1,SESN3,TNFRSF17,TCTN1,FZD10,MGAT5B,SLC52A3,IL1A,EIF3K,SPINK1,CCDC30,SMCO3,WFIKKN2,CYR61,FEZF2,CTCFL,NLRC3,ASB15,MBOAT2,PROSER3,LCN12,ZNF114,C16orf89,P2RY12,BT…	378
Cancer, Organismal Injury and Abnormalities	abdominal neoplasm	abdominal neoplasm	4.07e-06					IRF1,FAM186B,CYP3A7,PYHIN1,DZANK1,SELL,RBPMS2,BFSP2,CERCAM,SLC38A4,C8A,RCN3,WARS2,PSD4,LILRB4,CARD11,PARVG,CRYM,SAP30,HSPB7,AMER3,GAMT,LCK,CRYBA2,TMEM47,ZNHIT1,DUOX2,SLC16A5,NPY,KYNU,FAM124A,RAET1E,LRRC1,ACPP,COLCA2,CLMP,C6,RFPL2,VASH1,SESN3,TNFRSF17,TCTN1,FZD10,MGAT5B,SLC52A3,EIF3K,SPINK1,CCDC30,SMCO3,WFIKKN2,CYR61,FEZF2,CTCFL,NLRC3,ASB15,MBOAT2,PROSER3,LCN12,ZNF114,C16orf89,P2RY12,BTG2,CCDC182,…	372
Cancer, Organismal Injury and Abnormalities	neoplasia	neoplasia of epithelial tissue	4.07e-06					IRF1,FAM186B,CYP3A7,PYHIN1,DZANK1,SELL,RBPMS2,BFSP2,CERCAM,SLC38A4,C8A,RCN3,WARS2,PSD4,LILRB4,CARD11,PARVG,CRYM,SAP30,HSPB7,AMER3,GAMT,LCK,CRYBA2,TMEM47,ZNHIT1,DUOX2,SLC16A5,NPY,KYNU,FAM124A,RAET1E,LRRC1,ACPP,COLCA2,CLMP,C6,RFPL2,VASH1,SESN3,TNFRSF17,TCTN1,FZD10,MGAT5B,SLC52A3,IL1A,EIF3K,SPINK1,CCDC30,SMCO3,WFIKKN2,CYR61,FEZF2,CTCFL,NLRC3,ASB15,MBOAT2,PROSER3,LCN12,ZNF114,C16orf89,P2RY12,BTG2,CCD…	374
Cell-To-Cell Signaling and Interaction	binding	binding of blood cells	4.91e-06					MBL2,CYR61,TGFB1,CCR1,SELL,CERCAM,FPR1,PLG,THPO,C1QA,P2RY12,CD84,HLA-DMA,LCK,UMOD,NPY,IL18R1,S100A8,CD14,PAK1,MSN,IL4,S100A9,CXCL2,PIK3CG,FCGR2B,CD28,IL1A,PTPRC,ITGA5	30
Cell-To-Cell Signaling and Interaction, Hematological System Development and Function, Inflammatory Response	binding	binding of professional phagocytic cells	5.56e-06					MBL2,S100A8,TGFB1,CD14,CCR1,PAK1,SELL,MSN,IL4,S100A9,CXCL2,FPR1,PLG,PIK3CG,IL1A,PTPRC,ITGA5,NPY	18
Immunological Disease	hypersensitive reaction	hypersensitive reaction	5.86e-06					TGFB1,TYMS,CCR1,SELL,FCER1A,THPO,LILRB4,CARD11,CYSLTR1,HLA-DMA,PTGIR,ALB,LTB,S100A8,MSN,IL4,S100A9,LTA4H,PIK3CG,FCGR2B,CD28,SHARPIN,TNFAIP3,NGFR,IL1A,CCNA2,HTR2C,PTPRC,PIP5K1B,GPR34	30
Cardiovascular System Development and Function	development	development of vasculature	7e-06					TGFB1,SELL,FOXM1,SMAD6,YAP1,ANGPTL4,PLG,C1QA,WARS2,RETN,ESM1,PTGIR,NPY,MGP,TYMP,C6,VASH1,ADAMTS1,EREG,CD28,LEFTY2,ESAM,MYO1E,IL1A,XDH,ITGA5,VEZF1,CFB,S1PR4,ATE1,CYR61,SRGN,MB,CYSLTR1,E2F8,WLS,WNT7A,AIF1,CLIC4,VASH2,MAN2B1,TWIST1,TGFA,BRCA1,TGFB3,S100A8,ANXA3,PAK1,IL4,S100A9,FGF7,NOTCH4,IL11RA,CXCL2,PIK3CG,TNFAIP3,NGFR,PAX6,ELK3,HTR4	60
Cellular Movement	migration	migration of cells	7.13e-06					CARMIL1,AZU1,TGFB1,SELL,FOXM1,EFNA5,YAP1,ANGPTL4,PLG,GPER1,LCK,MAP3K8,PIP5K1A,RETN,PTGIR,DUSP4,UMOD,NPY,LTB,MGP,SMPD2,CD14,DSG3,C6,ASPM,VASH1,TMEM30A,CYP26B1,RHBDF2,ADAMTS1,EREG,CD28,ESAM,TNFAIP6,IL1A,HOXA7,XDH,ITGA5,SUN2,GPR34,RXFP1,CFB,S1PR4,ATE1,CYR61,UCN,CCR1,GMFG,SCT,FPR1,FCER1A,MELTF,GCNT2,DRD1,DPP4,P2RY12,BTG2,MOV10L1,DEF6,CYSLTR1,WLS,WNT7A,AIF1,CLIC4,UNK,CER1,TRAF4,VASH2,EIF4EBP1,TWIST1,A…	95
Cancer, Organismal Injury and Abnormalities	abdominal cancer	abdominal cancer	8.7e-06					IRF1,FAM186B,CYP3A7,PYHIN1,DZANK1,SELL,RBPMS2,BFSP2,CERCAM,SLC38A4,C8A,RCN3,WARS2,PSD4,LILRB4,CARD11,PARVG,CRYM,SAP30,AMER3,GAMT,LCK,CRYBA2,TMEM47,ZNHIT1,DUOX2,SLC16A5,NPY,KYNU,FAM124A,RAET1E,LRRC1,ACPP,COLCA2,CLMP,C6,RFPL2,VASH1,SESN3,TNFRSF17,TCTN1,FZD10,MGAT5B,SLC52A3,EIF3K,SPINK1,CCDC30,SMCO3,WFIKKN2,CYR61,FEZF2,CTCFL,NLRC3,ASB15,MBOAT2,PROSER3,LCN12,ZNF114,C16orf89,P2RY12,BTG2,CCDC182,TMEM11…	367
Molecular Transport	quantity	quantity of metal	9.09e-06					TGFB1,UCN,CCR1,SELL,SCT,FPR1,FCER1A,PLG,LILRB4,DRD1,GPER1,EPB41,CPM,LCK,WNT7A,KCNJ1,UMOD,NPY,TGFA,MGP,S100A8,IL4,S100A9,FGF7,B2M,ADAMTS1,MXD3,PIK3CG,CD28,PTPRC,TMEM27,XDH,TTR	33
Cell-To-Cell Signaling and Interaction, Cellular Growth and Proliferation	stimulation	stimulation of cells	1.07e-05					TGFA,CYR61,TYMP,TGFB1,IL4,FGF7,SCT,THPO,LILRB4,DRD1,CARD11,DPP4,CD28,TNFAIP3,NGFR,LCK,IL1A,CCNA2,PTPRC,XDH,UMOD,NPY,IL18R1	23
Cell-To-Cell Signaling and Interaction, Hematological System Development and Function	binding	binding of leukocytes	1.08e-05					MBL2,CYR61,TGFB1,CCR1,SELL,CERCAM,FPR1,PLG,C1QA,HLA-DMA,LCK,UMOD,NPY,IL18R1,S100A8,CD14,PAK1,MSN,IL4,S100A9,CXCL2,PIK3CG,FCGR2B,CD28,IL1A,PTPRC,ITGA5	27
Cancer, Organismal Injury and Abnormalities	non-melanoma solid tumor	non-melanoma solid tumor	1.2e-05					IRF1,FAM186B,CYP3A7,PYHIN1,DZANK1,SELL,RBPMS2,BFSP2,CERCAM,SLC38A4,C8A,RCN3,WARS2,PSD4,LILRB4,CARD11,PARVG,CRYM,SAP30,HSPB7,AMER3,GAMT,LCK,PSMB2,CRYBA2,TMEM47,ZNHIT1,DUOX2,NPY,KYNU,FAM124A,RAET1E,LRRC1,ACPP,COLCA2,CLMP,C6,RFPL2,VASH1,SESN3,TNFRSF17,TCTN1,FZD10,MGAT5B,SLC52A3,IL1A,EIF3K,SPINK1,CCDC30,SMCO3,WFIKKN2,CYR61,FEZF2,CTCFL,NLRC3,ASB15,MBOAT2,PROSER3,LCN12,ZNF114,C16orf89,P2RY12,BTG2,CCDC1…	378
Cell-To-Cell Signaling and Interaction	binding	binding of myeloid cells	1.28e-05					MBL2,S100A8,TGFB1,CD14,CCR1,PAK1,SELL,MSN,IL4,S100A9,CXCL2,FPR1,PLG,THPO,PIK3CG,IL1A,PTPRC,ITGA5	18
Cancer, Organismal Injury and Abnormalities	epithelial cancer	carcinoma	1.4e-05					IRF1,FAM186B,CYP3A7,PYHIN1,DZANK1,SELL,RBPMS2,BFSP2,CERCAM,SLC38A4,C8A,RCN3,WARS2,PSD4,LILRB4,CARD11,PARVG,CRYM,SAP30,HSPB7,AMER3,GAMT,LCK,CRYBA2,TMEM47,ZNHIT1,DUOX2,NPY,KYNU,FAM124A,RAET1E,LRRC1,ACPP,COLCA2,CLMP,C6,RFPL2,VASH1,SESN3,TNFRSF17,TCTN1,FZD10,MGAT5B,SLC52A3,IL1A,EIF3K,SPINK1,CCDC30,SMCO3,WFIKKN2,CYR61,FEZF2,CTCFL,NLRC3,ASB15,MBOAT2,PROSER3,LCN12,ZNF114,C16orf89,P2RY12,BTG2,CCDC182,TME…	370
Amino Acid Metabolism, Molecular Transport, Small Molecule Biochemistry	transport	transport of L-triiodothyronine	1.43e-05					CRYM,SLCO6A1,TTR,ALB	4
Lipid Metabolism, Small Molecule Biochemistry	metabolism	fatty acid metabolism	1.47e-05					AZU1,MECR,TGFB1,ACSM1,UCN,SLC6A13,FPR1,FCER1A,PLG,MAP3K8,BAAT,ACSM3,ACOT4,SLC27A6,ALB,TGFA,SAMD8,BRCA1,S100A8,SMPD2,CD14,ACOT12,MSN,IL4,S100A9,LTA4H,SLC10A2,ABCG8,PDHA1,TMEM30A,EREG,FCGR2B,NGFR,SLC2A4,ALDH5A1,IL1A,SLCO6A1	37
Cellular Function and Maintenance, Hypersensitivity Response, Inflammatory Response	function	function of mast cells	2e-05					LILRB4,FCGR2B,PAK1,SELL,IL4,FCER1A,PIP5K1B,PIK3CG	8
Cell Morphology	polarization	polarization of T lymphocytes	2.23e-05					SMPD2,CD28,TGFB1,LCK,MSN,IL4,IL1A,CYP26B1,NPY	9
Cancer, Gastrointestinal Disease, Organismal Injury and Abnormalities	digestive organ tumor	digestive organ tumor	2.28e-05					IRF1,FAM186B,CYP3A7,PYHIN1,DZANK1,SELL,RBPMS2,BFSP2,SLC38A4,C8A,RCN3,WARS2,PSD4,LILRB4,CARD11,PARVG,CRYM,SAP30,AMER3,GAMT,LCK,CRYBA2,TMEM47,ZNHIT1,DUOX2,NPY,KYNU,FAM124A,RAET1E,LRRC1,ACPP,COLCA2,CLMP,C6,RFPL2,VASH1,SESN3,TNFRSF17,TCTN1,FZD10,MGAT5B,SLC52A3,IL1A,EIF3K,SPINK1,CCDC30,SMCO3,WFIKKN2,CYR61,FEZF2,CTCFL,NLRC3,ASB15,PROSER3,LCN12,ZNF114,C16orf89,P2RY12,CCDC182,TMEM115,SPACA4,OR2L13,CCDC40…	348
Cell-To-Cell Signaling and Interaction, Inflammatory Response	inflammatory response	inflammatory response of endothelial cells	2.53e-05					S100A8,MOK,S100A9,YAP1	4
Cell Signaling, Molecular Transport, Vitamin and Mineral Metabolism	quantity	quantity of Ca2+	3.5e-05					TGFB1,UCN,CCR1,SELL,FPR1,FCER1A,PLG,LILRB4,DRD1,GPER1,EPB41,CPM,LCK,WNT7A,NPY,TGFA,MGP,S100A8,IL4,S100A9,FGF7,MXD3,PIK3CG,CD28,PTPRC,XDH,TTR	27
Cellular Movement	cellular infiltration	cellular infiltration	4.92e-05					CFB,CYR61,TGFB1,CCR1,SELL,FOXM1,FPR1,FCER1A,PLG,CYSLTR1,MAP3K8,WLS,RETN,UMOD,ALB,LTB,S100A8,CD14,ANXA3,IL4,S100A9,IL11RA,C6,CXCL2,PIK3CG,FCGR2B,CD28,TNFAIP3,IL1A	29
Inflammatory Response	inflammation	inflammation of absolute anatomical region	4.98e-05					IRF1,TGFB1,CYP3A7,TYMS,SELL,INHA,PLG,C1QA,CARD11,GPER1,LCK,MAP3K8,GPX7,PSMB2,PTGIR,UMOD,FCGRT,NPY,LTB,IL18R1,TYMP,CD14,C6,EREG,CD28,SHARPIN,MGAT5B,TNFAIP6,IL1A,SPINK1,XDH,CFB,S1PR4,CYR61,CCR1,FCER1A,DRD1,DPP4,P2RY12,HLA-DMA,TRAF4,AMBP,LAMB2,TWIST1,ALB,TGFA,S100A8,ANXA3,IL4,B2M,IL11RA,CXCL2,CA13,PIK3CG,PGLYRP4,FCGR2B,TNFAIP3,NGFR,PAX6,SLC2A4,PTPRC	61
Immunological Disease	allergy	allergy	5.48e-05					TGFB1,TYMS,FCER1A,C1R,LILRB4,CARD11,CYSLTR1,MAP3K8,PTGIR,ALB,ALPK2,S100A8,ANXA3,MSN,IL4,S100A9,LTA4H,PIK3CG,FCGR2B,CD28,TNFAIP3,IL1A,CCNA2,HTR2C,PTPRC,PIP5K1B,HTR4	27
Organ Morphology, Organismal Injury and Abnormalities, Skeletal and Muscular Disorders, Skeletal and Muscular System Development and Function	skeletal muscle fiber type ratio	abnormal skeletal muscle fiber type ratio	5.57e-05					WFIKKN2,MB,WFIKKN1,APOBEC2,SLC2A4	5
Cellular Movement, Hematological System Development and Function, Immune Cell Trafficking, Inflammatory Response	cellular infiltration	cellular infiltration by phagocytes	5.71e-05					CFB,CYR61,TGFB1,CD14,CCR1,SELL,IL4,IL11RA,C6,CXCL2,FPR1,PLG,PIK3CG,TNFAIP3,MAP3K8,WLS,IL1A,RETN,UMOD,LTB	20
Cell-To-Cell Signaling and Interaction, Hematological System Development and Function, Immune Cell Trafficking	binding	binding of antigen presenting cells	6.36e-05					TGFB1,CD14,LCK,MSN,IL4,PTPRC,FPR1,ITGA5,NPY,PIK3CG	10
Cardiovascular Disease, Organismal Injury and Abnormalities, Respiratory Disease	acute pulmonary embolism	acute pulmonary embolism	6.4e-05					MB,P2RY12,PTGIR,PLG	4
Inflammatory Response, Organismal Injury and Abnormalities	inflammation	inflammation of epithelial tissue	6.4e-05					S100A8,TGFB1,S100A9,YAP1	4
Hematological System Development and Function, Inflammatory Response, Tissue Morphology	quantity	quantity of alveolar macrophages	6.4e-05					TNFAIP3,FGF7,AMBP,PIK3CG	4
Cellular Movement	infiltration	infiltration by leukocytes	7.05e-05					CFB,CYR61,TGFB1,CCR1,SELL,FOXM1,FPR1,PLG,CYSLTR1,MAP3K8,WLS,RETN,UMOD,LTB,S100A8,CD14,IL4,S100A9,IL11RA,C6,CXCL2,PIK3CG,FCGR2B,CD28,TNFAIP3,IL1A	26
Cell Signaling, Small Molecule Biochemistry	synthesis	synthesis of nitric oxide	7.27e-05					IRF1,TGFB1,CD14,IL4,S100A9,SCT,PIK3CG,MB,CD28,TNFAIP3,CPM,AIF1,IL1A,RETN,ZDHHC21,XDH,PIP5K1B,ALB,NPY,SERPINA4	20
Free Radical Scavenging	synthesis	synthesis of reactive oxygen species	7.39e-05					MBL2,CFB,CYR61,TGFB1,FPR1,FCER1A,LCK,MAP3K8,RETN,DUOX2,LCLAT1,ALB,NPY,TGFA,BRCA1,S100A8,CD14,IL4,NOXO1,CXCL2,PIK3CG,SESN3,CD28,NFE2L3,NGFR,HTN3,XDH,ITGA5,SERPINA4,HTR4	30
Inflammatory Response, Organismal Injury and Abnormalities	inflammation	inflammation of organ	8.3e-05					IRF1,TGFB1,CYP3A7,TYMS,SELL,INHA,PLG,C1QA,CARD11,GPER1,LCK,MAP3K8,GPX7,PSMB2,PTGIR,UMOD,FCGRT,NPY,LTB,IL18R1,TYMP,CD14,DSG3,C6,EREG,CD28,SHARPIN,MGAT5B,TNFAIP6,IL1A,SPINK1,XDH,CFB,S1PR4,CYR61,CCR1,FCER1A,DRD1,DPP4,P2RY12,CYSLTR1,HLA-DMA,TRAF4,AMBP,LAMB2,TWIST1,ALB,TGFA,S100A8,ANXA3,MSN,IL4,S100A9,B2M,IL11RA,CXCL2,CA13,PIK3CG,PGLYRP4,FCGR2B,TNFAIP3,NGFR,PAX6,SLC2A4,CCNA2,HTR2C,PTPRC	67
Cell Signaling	G-protein signaling, coupled to cyclic nucleotide second messenger	G-protein signaling, coupled to cyclic nucleotide second messenger	8.6e-05					DRD1,RXFP1,P2RY12,CCR1,HTR2C,FPR1,PTGIR,NPY,HTR4	9
Cellular Movement, Hematological System Development and Function, Immune Cell Trafficking, Inflammatory Response	cellular infiltration	cellular infiltration by macrophages	8.67e-05					CYR61,TGFB1,CCR1,SELL,IL4,C6,PIK3CG,TNFAIP3,MAP3K8,WLS,IL1A,RETN,UMOD,LTB	14
Cell Signaling	activation	activation of enzyme	8.74e-05					TGFA,AZU1,TGFB3,S100A8,S1PR4,CYR61,S100A9,FPR1,FCER1A,EREG,PIK3CG,DRD1,TNFAIP3,NGFR,LCK,MUL1,PIDD1,HTR2C,PTPRC,TRAF4,XDH,BOK,HTR4	23
Cardiovascular Disease, Inflammatory Disease, Organismal Injury and Abnormalities	vasculitis	vasculitis	9.43e-05					CFB,FCGR2B,CD28,DEF6,TGFB1,GPX7,IL4,S100A9,PLG	9
Cellular Development, Embryonic Development, Hair and Skin Development and Function, Organ Development, Organismal Development, Tissue Development	differentiation	differentiation of keratinocytes	9.61e-05					TGFA,TGFB1,FOXM1,FGF7,YAP1,EREG,PPP1R13L,PAX6,IL1A,PIP5K1A,CLIC4,HOXA7,RDH10	13
Cell-To-Cell Signaling and Interaction, Cellular Growth and Proliferation	co-stimulation	co-stimulation of cells	9.65e-05					CARD11,DPP4,CD28,LCK,IL4,IL1A,THPO	7
Amino Acid Metabolism, Molecular Transport, Small Molecule Biochemistry	efflux	efflux of L-triiodothyronine	9.82e-05					CRYM,TTR,ALB	3
Cardiovascular Disease, Inflammatory Response, Organismal Injury and Abnormalities	inflammation	inflammation of cardiovascular tissue	9.82e-05					S100A8,S100A9,YAP1	3
Protein Synthesis	quantity	quantity of protein in blood	0.000101					IRF1,TGFB1,UCN,NLRC3,CCR1,SELL,INHA,FCER1A,ANGPTL4,PLG,CARD11,MB,DPP4,GPER1,P2RY13,CLIC4,IRAK2,EIF4EBP1,LCLAT1,LGALS12,CD14,PAFAH2,IL4,S100A9,TFAP2B,RHBDF2,FFAR2,CD28,SLC2A4,HTR2C,SUCNR1	31
Cell-To-Cell Signaling and Interaction, Hematological System Development and Function	activation	activation of blood cells	0.000102					IRF1,AZU1,TGFB1,NLRC3,SELL,FPR1,PLG,THPO,C1QA,CARD11,DPP4,GFI1B,P2RY12,DEF6,CD84,HLA-DMA,LCK,RETN,CD1B,PTGIR,UMOD,NPY,LTB,IL18R1,S100A8,CD14,F2RL2,IL4,S100A9,B2M,C6,PIK3CG,FCGR2B,CD28,TNFAIP3,IL1A,PTPRC,ITGA5,GP2,SUCNR1,PSMB8	41
Gastrointestinal Disease, Hematological Disease, Immunological Disease, Inflammatory Disease, Organismal Injury and Abnormalities	eosinophilia	eosinophilia of esophagus	0.000109					CPA3,TNFAIP6,IL4,ADAMDEC1,IGHD,CXCL2,FCER1A,TMEM71	8
Cardiovascular Disease, Neurological Disease, Organismal Injury and Abnormalities	ischemic stroke	ischemic stroke	0.000109					DRD1,P2RY12,S100A9,HTR2C,FPR1,XDH,PLG,ALB	8
Infectious Diseases	infection	Bacterial Infections	0.00012					MBL2,TGFB1,TYMS,CCR1,FPR1,FCER1A,PLG,C1QA,CYSLTR1,HLA-DMA,MAP3K8,RETN,CLIC4,CD1B,IRAK2,UMOD,ALB,LTB,CD14,IL4,S100A9,B2M,RHBDF2,TNFRSF17,FCGR2B,CD28,TNFAIP3	27
Cell Death and Survival, Cell Signaling	activation	activation of caspase	0.000121					S100A8,NGFR,LCK,S100A9,MUL1,PIDD1,XDH,BOK	8
Lipid Metabolism, Molecular Transport, Small Molecule Biochemistry	release	release of lipid	0.000128					TGFA,TGFB3,SMPD2,TGFB1,CD14,UCN,IL4,PLG,LILRB4,DRD1,FCGR2B,IL1A,HTR2C,XDH,ALB,NPY	16
Cell-To-Cell Signaling and Interaction, Hematological System Development and Function, Immune Cell Trafficking	adhesion	adhesion of immune cells	0.000131					S100A8,CYR61,TGFB1,CD14,CCR1,PAK1,SELL,MSN,IL4,S100A9,CERCAM,CXCL2,FPR1,PLG,C1QA,PIK3CG,CD28,LCK,IL1A,PTPRC,ITGA5,UMOD,NPY	23
Organismal Injury and Abnormalities	bleeding	Bleeding	0.000147					ATE1,TGFB1,SELL,FOXM1,INHA,PLG,DRD1,MB,GFI1B,P2RY12,E2F8,MAP3K8,PTGIR,TWIST1,ALB,FCGRT,TGFB3,MGP,F2RL2,S100A9,ATF6,PGLYRP4,FCGR2B,NGFR,CACNA2D1,HTR4,VEZF1	27
Cancer, Gastrointestinal Disease, Organismal Injury and Abnormalities	digestive system cancer	digestive system cancer	0.000148					IRF1,FAM186B,CYP3A7,PYHIN1,DZANK1,SELL,RBPMS2,BFSP2,SLC38A4,C8A,RCN3,WARS2,PSD4,LILRB4,CARD11,PARVG,CRYM,SAP30,AMER3,GAMT,LCK,CRYBA2,TMEM47,ZNHIT1,DUOX2,NPY,KYNU,FAM124A,RAET1E,LRRC1,ACPP,COLCA2,CLMP,C6,RFPL2,VASH1,SESN3,TNFRSF17,TCTN1,FZD10,MGAT5B,SLC52A3,IL1A,EIF3K,SPINK1,CCDC30,SMCO3,WFIKKN2,CYR61,FEZF2,CTCFL,NLRC3,ASB15,PROSER3,LCN12,ZNF114,C16orf89,P2RY12,CCDC182,TMEM115,SPACA4,OR2L13,CCDC40…	340
Cellular Compromise, Inflammatory Response	degranulation	degranulation of phagocytes	0.000152					AZU1,UCN,ANXA3,PAK1,IL4,S100A9,FCER1A,PIK3CG,LILRB4,FCGR2B,CD84,PTPRC,ALB	13
Cellular Movement, Hematological System Development and Function, Immune Cell Trafficking	cellular infiltration	cellular infiltration by leukocytes	0.000158					CFB,CYR61,TGFB1,CCR1,SELL,FPR1,PLG,CYSLTR1,MAP3K8,WLS,RETN,UMOD,LTB,S100A8,CD14,IL4,S100A9,IL11RA,C6,CXCL2,PIK3CG,FCGR2B,CD28,TNFAIP3,IL1A	25
Inflammatory Response	inflammation	inflammation of body cavity	0.000166					IRF1,TGFB1,CYP3A7,TYMS,SELL,INHA,PLG,C1QA,CARD11,GPER1,LCK,MAP3K8,GPX7,PSMB2,PTGIR,UMOD,FCGRT,LTB,IL18R1,TYMP,CD14,EREG,CD28,SHARPIN,TNFAIP6,IL1A,SPINK1,XDH,CFB,S1PR4,CYR61,CCR1,FCER1A,DRD1,P2RY12,TRAF4,AMBP,LAMB2,ALB,TGFA,S100A8,ANXA3,IL4,B2M,IL11RA,CXCL2,PIK3CG,PGLYRP4,FCGR2B,TNFAIP3,SLC2A4,PTPRC	52
Cell-To-Cell Signaling and Interaction	adhesion	adhesion of blood cells	0.000169					S100A8,CYR61,TGFB1,CD14,CCR1,PAK1,SELL,MSN,IL4,S100A9,CERCAM,CXCL2,FPR1,PLG,C1QA,PIK3CG,P2RY12,CD28,LCK,IL1A,PTPRC,ITGA5,UMOD,NPY	24
Cell-To-Cell Signaling and Interaction, Cellular Compromise	respiratory burst	respiratory burst of cells	0.000179					TGFB1,CD14,IL4,CXCL2,FPR1,FCER1A,PIK3CG	7
Cellular Movement	cell movement	cell movement of blood cells	0.00018					AZU1,CFB,S1PR4,CYR61,TGFB1,CCR1,SELL,SCT,FPR1,FCER1A,PLG,DPP4,P2RY12,CYSLTR1,LCK,MAP3K8,WLS,AIF1,RETN,TWIST1,UMOD,ALB,NPY,LTB,S100A8,SMPD2,CD14,PAK1,IL4,S100A9,NOTCH4,IL11RA,C6,CXCL2,CYP26B1,PIK3CG,FCGR2B,CD28,TNFAIP3,ESAM,IL1A,GLRB,PTPRC,HOXA7,XDH,ITGA5,GPR34	47
Organismal Development	morphogenesis	morphogenesis of gland	0.000181					BRCA1,PAX6,TGFB1,WLS,MSN,FGF7,ITGA5,DUOX2	8
Organ Development, Reproductive System Development and Function	expansion	expansion of cumulus oophorus	0.000184					TNFAIP6,INHA,AMBP,EREG	4
Endocrine System Development and Function, Small Molecule Biochemistry	metabolism	metabolism of hormone	0.000186					CYP3A7,CD14,FGF7,INHA,PLG,DAGLA,DPP4,GPER1,SLC22A1,PAX6,CRYM,IL1A,RETN,DUOX2,TTR	15
Cellular Development, Cellular Growth and Proliferation, Hematological System Development and Function, Lymphoid Tissue Structure and Development	proliferation	proliferation of immune cells	0.000187					MBL2,IRF1,TGFB1,SELL,THPO,ZNF335,LILRB4,CARD11,DPP4,GFI1B,DEF6,CYSLTR1,CD84,HLA-DMA,LCK,MAP3K8,AIF1,ZNHIT1,CLECL1,ALB,NPY,BRCA1,ACPP,CD14,IL4,DSG3,B2M,IL11RA,CXCL2,PIK3CG,TNFRSF17,FCGR2B,CD28,TNFAIP3,IL1A,GAPT,PTPRC,XDH,ITGA5,GP2,SUCNR1,MVP	42
Organismal Injury and Abnormalities, Tissue Morphology	abnormal morphology	abnormal morphology of epithelial tissue	0.000189					TEX14,FOXM1,INHA,GCNT2,PLG,TRIM50,CLIC4,TTLL1,MAN2B1,LAMB2,TGFA,BRCA1,TGFB3,ACPP,IL4,ASPM,RPE65,PGLYRP4,FCGR2B,NGFR,PAX6,MGAT5B,MYO1E,ELK3,XDH,VEZF1	26
Developmental Disorder, Hematological Disease, Hereditary Disorder, Metabolic Disease, Nutritional Disease, Organismal Injury and Abnormalities, Renal and Urological Disease	hyperuricemia	hyperuricemia	0.000193					XDH,UMOD,ALB	3
Embryonic Development, Organismal Development, Tissue Development	morphogenesis	morphogenesis of endoderm	0.000193					TGFB3,TGFB1,FGF7	3
Cellular Movement, Hematological System Development and Function, Immune Cell Trafficking	cell movement	cell movement of antigen presenting cells	0.000199					AZU1,S1PR4,CYR61,TGFB1,CCR1,SELL,IL4,SCT,IL11RA,C6,FPR1,PLG,PIK3CG,TNFAIP3,MAP3K8,WLS,IL1A,RETN,GLRB,ITGA5,UMOD,NPY,LTB	23
Hereditary Disorder, Organismal Injury and Abnormalities, Respiratory Disease	cystic fibrosis	Cystic Fibrosis	0.0002					DPP4,TGFB1,IL4,IL1A,FDFT1,TTR,ALB	7
Visual System Development and Function	vision	vision	0.000203					DRD1,RPE65,PAX6,NYX,NXNL2,BFSP2,GLRB,ATF6,RDH10,LAMB2,RPGRIP1	11
Hematological System Development and Function, Inflammatory Response, Tissue Morphology	quantity	quantity of phagocytes	0.000206					MBL2,IRF1,TGFB1,NLRC3,CCR1,SELL,FPR1,PLG,C1QA,LILRB4,CLIC4,AMBP,NPY,LTB,TGFA,S100A8,IL4,S100A9,FGF7,B2M,C6,PIK3CG,FCGR2B,TNFAIP3,NGFR,IL1A	26
Cellular Development, Tissue Development	differentiation	differentiation of epithelial cells	0.000214					TGFA,BRCA1,TGFB3,TGFB1,FOXM1,FGF7,YAP1,INHA,EREG,PPP1R13L,PAX6,E2F8,IFITM2,WLS,WNT7A,IL1A,PIP5K1A,CLIC4,HOXA7,RDH10,XDH	21
Dermatological Diseases and Conditions, Organismal Injury and Abnormalities	disorder of hair	disorder of hair	0.000219					TGFA,BRCA1,S100A8,TGFB1,POC1A,DSG3,FGF7,PLG,RECQL4,EREG,DRD1,WLS,IL1A,SPINK1,SUN2,ALB	16
Organismal Development	morphology	morphology of body cavity	0.000221					IRF1,TGFB1,SELL,FOXM1,YAP1,INHA,ANGPTL4,PLG,RECQL4,THPO,CARD11,GPER1,DOHH,LCK,MAP3K8,GPX7,PTGIR,UMOD,LTB,MGP,ACPP,CD14,ADAMTS1,NR1I3,CD28,LEFTY2,MYO1E,CACNA2D1,SPINK1,HOXA7,RDH10,XDH,CFB,ATE1,UCN,CCR1,GABPA,TRIM50,DRD1,MB,DPP4,MOV10L1,FKTN,WNT7A,TRAF4,AMBP,MAN2B1,EIF4EBP1,LAMB2,MYLK2,ALB,BOK,TGFA,BRCA1,TGFB3,IL4,FGF7,TFAP2B,NEXN,B2M,FDFT1,PIK3CG,PGLYRP4,FCGR2B,TNFAIP3,NGFR,SLC22A1,SLC2A4,MTERF4,E…	73
Cellular Development, Cellular Growth and Proliferation	proliferation	proliferation of blood cells	0.000223					MBL2,IRF1,TGFB1,SELL,THPO,ZNF335,LILRB4,CARD11,DPP4,GFI1B,DEF6,CYSLTR1,CD84,HLA-DMA,LCK,MAP3K8,AIF1,ZNHIT1,CLECL1,HOXD4,ALB,NPY,BRCA1,ACPP,CD14,IL4,DSG3,B2M,IL11RA,CXCL2,RHBDF2,PIK3CG,TNFRSF17,FCGR2B,CD28,TNFAIP3,IL1A,GAPT,CCNA2,PTPRC,XDH,ITGA5,GP2,SUCNR1,MVP	45
Organismal Injury and Abnormalities, Renal and Urological Disease	urination disorder	urination disorder	0.00023					AMN,TGFB1,CCR1,ANGPTL4,ADAMTS1,DPP4,FCGR2B,MYO1E,SLC7A7,IL1A,CACNA2D1,PSMB2,TMEM27,XDH,LAMB2,KCNJ1,UMOD,ALB,IL18R1,KYNU	20
Infectious Diseases	replication	replication of HIV-1	0.00023					TGFB3,S100A8,CD28,TGFB1,LCK,IL4,S100A9,FGF7,PTPRC,HOXA7,HTR4	11
Cellular Movement	cell movement	cell movement of epithelial cells	0.000234					TGFA,TGFB3,TGFB1,PAK1,SELL,FGF7,EFNA5,CXCL2,PLG,RHBDF2,PIK3CG,ITGA5,TWIST1	13
Cellular Function and Maintenance	function	function of antigen presenting cells	0.000237					IRF1,TGFB1,CD14,CCR1,SELL,IL4,FCER1A,PLG,RHBDF2,PIK3CG,FCGR2B,HLA-DMA,TRAF4,IRAK2,DUSP4,SUCNR1,LTB	17
Inflammatory Response	function	function of immune system	0.000239					LILRB4,IRF1,FCGR2B,CYSLTR1,TGFB1,PAK1,SELL,IL4,FGF7,FCER1A,PIP5K1B,PIK3CG	12
Inflammatory Response	immune response	immune response of cells	0.000239					MBL2,IRF1,AZU1,PEAR1,TGFB1,MOK,YAP1,FPR1,FCER1A,TRIM50,C1QA,LILRB4,CARD11,DEF6,LCK,MAP3K8,PIP5K1A,CLIC4,EIF4EBP1,NPY,IL18R1,S100A8,CD14,ANXA3,IL4,S100A9,FGF7,PIK3CG,TNFRSF17,FCGR2B,CD28,PTPRC,PSMB8	33
Cell-To-Cell Signaling and Interaction, Hematological System Development and Function, Immune Cell Trafficking, Inflammatory Response	binding	binding of macrophages	0.00024					TGFB1,CD14,MSN,IL4,PTPRC,FPR1,ITGA5,PIK3CG	8
Cardiovascular Disease, Cell Death and Survival, Connective Tissue Disorders, Hematological Disease, Organismal Injury and Abnormalities, Renal and Urological Disease	hemolytic uremic syndrome	hemolytic uremic syndrome	0.000247					CFB,P2RY12,BAAT,PTGIR	4
Cardiovascular System Development and Function, Organismal Development	vasculogenesis	vasculogenesis	0.000256					CFB,CYR61,TGFB1,FOXM1,SMAD6,YAP1,ANGPTL4,PLG,C1QA,WARS2,MB,WLS,AIF1,RETN,CLIC4,VASH2,MAN2B1,PTGIR,NPY,TGFA,MGP,S100A8,TYMP,PAK1,IL4,S100A9,NOTCH4,C6,CXCL2,VASH1,ADAMTS1,PIK3CG,CD28,TNFAIP3,ESAM,MYO1E,IL1A,ELK3,XDH,ITGA5,HTR4,VEZF1	42
Cell-To-Cell Signaling and Interaction, Inflammatory Response	response	response of monocytes	0.000256					TGFB1,CD14,CCR1,IL4,FPR1	5
Connective Tissue Disorders, Organismal Injury and Abnormalities, Skeletal and Muscular Disorders, Tissue Morphology	damage	damage of cartilage tissue	0.000261					TGFA,CFB,FCGR2B,UCN,TNFAIP6,IL4,IL1A,PTGIR,PIK3CG	9
Metabolic Disease, Organismal Injury and Abnormalities, Renal and Urological Disease	albuminuria	albuminuria	0.000262					DPP4,TGFB1,MYO1E,CACNA2D1,ANGPTL4,LAMB2,UMOD,ALB	8
Cellular Movement, Immune Cell Trafficking	migration	leukocyte migration	0.000265					AZU1,CFB,S1PR4,CYR61,TGFB1,CCR1,SELL,SCT,FPR1,FCER1A,PLG,DPP4,CYSLTR1,LCK,MAP3K8,WLS,AIF1,RETN,TWIST1,UMOD,ALB,NPY,LTB,S100A8,SMPD2,CD14,PAK1,IL4,S100A9,NOTCH4,IL11RA,C6,CXCL2,CYP26B1,PIK3CG,FCGR2B,CD28,TNFAIP3,ESAM,IL1A,GLRB,PTPRC,HOXA7,XDH,ITGA5,GPR34	46
Hematological System Development and Function, Lymphoid Tissue Structure and Development, Tissue Morphology	quantity	quantity of CD8+ T lymphocyte	0.000267					IRF1,CARD11,CD28,CCR1,HLA-DMA,LCK,MAP3K8,IL4,B2M,PTPRC,PSMB8,PIK3CG	12
Dermatological Diseases and Conditions, Inflammatory Disease, Inflammatory Response, Organismal Injury and Abnormalities	dermatitis	Dermatitis	0.000272					TGFB1,TYMS,SELL,FCER1A,CARD11,DPP4,CYSLTR1,PSMB2,PTGIR,LTB,TGFA,S100A8,MSN,IL4,S100A9,DSG3,EREG,PIK3CG,FCGR2B,SHARPIN,TNFAIP3,NGFR,IL1A,CCNA2,HTR2C,PTPRC	26
Tissue Development, Tissue Morphology	expansion	expansion of epithelial tissue	0.000273					BRCA1,TGFB1,TNFAIP6,INHA,EREG,HTR4	6
Cancer, Organismal Injury and Abnormalities	adenocarcinoma	adenocarcinoma	0.000293					FAM186B,PYHIN1,DZANK1,SELL,RBPMS2,BFSP2,CERCAM,SLC38A4,C8A,RCN3,WARS2,PSD4,LILRB4,CARD11,PARVG,CRYM,SAP30,HSPB7,AMER3,GAMT,LCK,CRYBA2,TMEM47,DUOX2,NPY,KYNU,FAM124A,RAET1E,LRRC1,ACPP,COLCA2,CLMP,C6,RFPL2,VASH1,SESN3,TCTN1,FZD10,MGAT5B,SLC52A3,EIF3K,SPINK1,CCDC30,SMCO3,WFIKKN2,CYR61,FEZF2,CTCFL,NLRC3,ASB15,MBOAT2,PROSER3,LCN12,ZNF114,P2RY12,TMEM115,OR2L13,CCDC40,GALR3,ZNF19,ACSM3,STXBP5L,RTN4RL2,UN…	326
Connective Tissue Disorders, Inflammatory Disease, Organismal Injury and Abnormalities, Skeletal and Muscular Disorders	rheumatic disease	Rheumatic Disease	0.000296					IRF1,AZU1,TGFB1,TYMS,SELL,PLG,C1QA,GPER1,LCK,MAP3K8,P2RY13,RETN,PTGIR,UMOD,FCGRT,NPY,LTB,C6,VASH1,ADAMTS1,CD28,TNFAIP6,IL1A,CACNA2D1,XDH,ITGA5,PSMB8,MBL2,RXFP1,CFB,UCN,CCR1,IGHD,FPR1,C1R,ZBTB12,DPP4,DEF6,FKTN,HLA-DMA,AIF1,TRAF4,ALB,ALPK2,TGFA,S100A8,IL4,S100A9,NOTCH4,B2M,FDFT1,IL11RA,CXCL2,PIK3CG,FCGR2B,TNFAIP3,NGFR,SLC22A1,PTPRC	59
Infectious Diseases, Inflammatory Disease	systemic inflammatory response syndrome	systemic inflammatory response syndrome	0.000306					MBL2,TGFB1,CD14,PLG,ALB	5
Gastrointestinal Disease, Inflammatory Response, Organismal Injury and Abnormalities	inflammation	inflammation of small intestine	0.000312					TGFA,DRD1,MAP3K8,IL4,IL1A,B2M	6
Immunological Disease	delayed hypersensitive reaction	delayed hypersensitive reaction	0.000313					FCGR2B,CD28,SHARPIN,TGFB1,CCR1,HLA-DMA,SELL,S100A9,ALB,PIK3CG,GPR34	11
Cell Signaling, Molecular Transport, Small Molecule Biochemistry, Vitamin and Mineral Metabolism	release	release of Ca2+	0.000319					TGFB1,F2RL2,IL4,FPR1,GPER1,P2RY12,FCGR2B,EPB41,CD28,CYSLTR1,LCK,IL1A,HTR2C,PTPRC,ZDHHC21	15
Amino Acid Metabolism, Molecular Transport, Small Molecule Biochemistry	efflux	efflux of amino acids	0.000324					CRYM,SLC6A13,TTR,ALB	4
Cellular Function and Maintenance	function	function of phagocytes	0.000334					IRF1,CD14,CCR1,PAK1,SELL,IL4,FCER1A,PLG,RHBDF2,PIK3CG,LILRB4,FCGR2B,TRAF4,IRAK2,PIP5K1B,DUSP4,SUCNR1,LTB	18
Cellular Compromise	respiratory burst	respiratory burst	0.000342					TGFB1,CD14,IL4,PTPRC,CXCL2,FPR1,FCER1A,PIK3CG	8
Renal and Urological System Development and Function	homeostasis	homeostasis of urine	0.000343					MYO1E,ALDH5A1,TMEM27,MAN2B1,XDH,KCNJ1,UMOD	7
Cellular Movement	cell movement	cell movement of dermal cells	0.000354					TGFA,TGFB3,TGFB1,PAK1,SELL,FGF7,EFNA5,ITGA5,RHBDF2,PIK3CG	10
Cellular Movement, Hematological System Development and Function, Immune Cell Trafficking, Inflammatory Response	migration	migration of neutrophils	0.000354					S100A8,TGFB1,CCR1,SELL,IL4,S100A9,CXCL2,FPR1,ALB,PIK3CG	10
Cellular Growth and Proliferation	expansion	expansion of cells	0.000358					IRF1,BRCA1,TGFB1,IL4,INHA,B2M,PLG,THPO,EREG,PIK3CG,GFI1B,FCGR2B,CD28,DEF6,TNFAIP3,TNFAIP6,IL1A,PTPRC,HOXD4,HTR4	20
Organismal Injury and Abnormalities	formation	formation of ulcer	0.000363					DRD1,PGLYRP4,TGFB1,DSG3,PLG	5
Humoral Immune Response, Protein Synthesis	production	production of antibody	0.00037					IRF1,TGFB1,CCR1,IL4,FGF7,B2M,C1QA,LILRB4,CARD11,FCGR2B,CD28,DEF6,MGAT5B,CD84,LCK,MAP3K8,GAPT,DUSP4,FCGRT,LTB	20
Molecular Transport	secretion	secretion of molecule	0.000389					TGFB1,UCN,SCT,FPR1,FCER1A,SLC16A3,CARD11,GPER1,P2RY12,WNT7A,RETN,STXBP5L,PTGIR,KCNJ1,NPY,TGFA,TGFB3,S100A8,CD14,IL4,S100A9,FGF7,ABCG8,RHBDF2,FCGR2B,NGFR,PAX6,IL1A,HTR2C,PTPRC,XDH	31
Lipid Metabolism, Small Molecule Biochemistry	synthesis	synthesis of fatty acid	0.000407					TGFA,AZU1,BRCA1,TGFB1,ACSM1,CD14,UCN,IL4,LTA4H,FPR1,FCER1A,PLG,PDHA1,EREG,FCGR2B,SLC2A4,MAP3K8,IL1A,ACSM3,ALB	20
Developmental Disorder, Hereditary Disorder, Immunological Disease, Organismal Injury and Abnormalities	complement component deficiency	complement component deficiency	0.000416					CFB,C6,C1QA,C8A	4
Dermatological Diseases and Conditions, Hair and Skin Development and Function, Organ Development, Organ Morphology, Organismal Injury and Abnormalities	growth	growth of disheveled fur	0.000416					TGFA,DRD1,TGFB1,FGF7	4
Hematological System Development and Function, Lymphoid Tissue Structure and Development, Tissue Morphology	quantity	quantity of intraepithelial T lymphocytes	0.000416					IRF1,LCK,B2M,PTPRC	4
Cell Morphology	cell rounding	cell rounding of tumor cell lines	0.000428					SH2D5,SMPD2,PIP5K1A,EFNA5,HTR4	5
Cellular Movement	extravasation	extravasation	0.000438					LILRB4,CYSLTR1,TGFB1,ESAM,TNFAIP6,CCR1,SELL,S100A9,PIK3CG	9
Cardiovascular Disease, Cell Death and Survival, Connective Tissue Disorders, Hematological Disease, Organismal Injury and Abnormalities	hemolysis	hemolysis	0.000438					CFB,P2RY12,FCGR2B,EPB41,CD28,BAAT,PTGIR,ALB,C8A	9
Connective Tissue Disorders, Inflammatory Disease, Inflammatory Response, Organismal Injury and Abnormalities, Skeletal and Muscular Disorders	inflammation	inflammation of joint	0.000456					IRF1,TGFB1,TYMS,PLG,C1QA,P2RY13,RETN,PTGIR,UMOD,FCGRT,NPY,LTB,C6,VASH1,ADAMTS1,CD28,TNFAIP6,IL1A,CACNA2D1,XDH,ITGA5,PSMB8,MBL2,CFB,UCN,CCR1,IGHD,C1R,ZBTB12,DPP4,DEF6,FKTN,HLA-DMA,AIF1,TRAF4,ALB,ALPK2,TGFA,S100A8,IL4,S100A9,NOTCH4,B2M,FDFT1,IL11RA,CXCL2,PIK3CG,FCGR2B,TNFAIP3,NGFR,SLC22A1,PTPRC	52
Organ Morphology, Organismal Development, Organismal Injury and Abnormalities, Renal and Urological Disease, Renal and Urological System Development and Function	abnormal morphology	abnormal morphology of papillary duct	0.00047					FGF7,UMOD	2
Cancer, Cardiovascular Disease, Endocrine System Disorders, Organismal Injury and Abnormalities	carcinoid heart disease	carcinoid heart disease	0.00047					TGFB3,TGFB1	2
Cell Morphology	cell rounding	cell rounding of melanoma cell lines	0.00047					SMPD2,EFNA5	2
Cell-To-Cell Signaling and Interaction, Cellular Growth and Proliferation, Hematological System Development and Function	co-stimulation	co-stimulation of leukocyte cell lines	0.00047					LCK,IL1A	2
Cell Death and Survival	cytolysis	cytolysis of intraepithelial T lymphocytes	0.00047					LCK,PTPRC	2
Cell Cycle	cell cycle progression	delay in initiation of cell cycle progression of T lymphocytes	0.00047					CD28,PIK3CG	2
Connective Tissue Development and Function, Tissue Morphology	density	density of blood platelets	0.00047					P2RY12,THPO	2
Cell-To-Cell Signaling and Interaction	gap junctional intercellular communication	gap junctional intercellular communication of smooth muscle cells	0.00047					TGFB1,IL4	2
Developmental Disorder, Endocrine System Disorders, Hereditary Disorder, Metabolic Disease, Organismal Injury and Abnormalities	hyperthyroxinemia	hyperthyroxinemia	0.00047					TTR,ALB	2
Cell-To-Cell Signaling and Interaction, Cellular Growth and Proliferation, Hematological System Development and Function	induction	induction of Th9 cells	0.00047					TGFB1,IL4	2
Cellular Assembly and Organization, Cellular Function and Maintenance, Tissue Development	polymerization	polymerization of actin stress fibers	0.00047					TGFB1,PAK1	2
Nutritional Disease, Organismal Injury and Abnormalities	cachexia	severe cachexia	0.00047					TNFAIP3,INHA	2
Cell Morphology, Reproductive System Development and Function	size	size of breast cell lines	0.00047					TGFB1,YAP1	2
Tissue Morphology	surface area	surface area of epithelial tissue	0.00047					FGF7,NOTCH4	2
Cellular Development, Cellular Growth and Proliferation, Embryonic Development, Respiratory System Development and Function	tubulogenesis	tubulogenesis of lung cell lines	0.00047					TGFA,TGFB1	2
Organismal Injury and Abnormalities, Renal and Urological Disease	proteinuria	proteinuria	0.00047					AMN,TGFB1,CCR1,ANGPTL4,DPP4,FCGR2B,MYO1E,CACNA2D1,PSMB2,LAMB2,UMOD,ALB,IL18R1	13
Organismal Survival	survival	survival of organism	0.000486					IRF1,CFB,TGFB1,TYMS,CCR1,FOXM1,SMAD6,EFNA5,INHA,PLG,THPO,MAP3K8,CLIC4,EIF4EBP1,DUSP4,FCGRT,IL18R1,BRCA1,CD14,IL4,S100A9,B2M,CXCL2,ATF6,EREG,PIK3CG,NR1I3,SESN3,TNFRSF17,FCGR2B,CD28,TNFAIP3,SLC22A1,ALDH5A1,ELK3,PTPRC,HOXA7,RDH10,SUCNR1	39
Dermatological Diseases and Conditions, Organismal Injury and Abnormalities	formation	formation of skin lesion	0.000504					DPP4,TGFB1,PAK1,DSG3,CLIC4,TRAF4,PLG,RECQL4,IL18R1	9
Cell-To-Cell Signaling and Interaction, Cellular Growth and Proliferation, Hematological System Development and Function	stimulation	stimulation of leukocytes	0.000516					CYR61,TGFB1,IL4,THPO,LILRB4,CARD11,DPP4,CD28,TNFAIP3,PTPRC,XDH,UMOD,IL18R1	13
Cell Morphology	cell rounding	cell rounding of neuroblastoma cell lines	0.000524					SH2D5,PIP5K1A,HTR4	3
Metabolic Disease, Organismal Injury and Abnormalities, Renal and Urological Disease	crystalluria	crystalluria	0.000524					TMEM27,XDH,UMOD	3
Cell-mediated Immune Response, Cellular Development, Cellular Function and Maintenance, Cellular Growth and Proliferation, Embryonic Development, Hematological System Development and Function, Hematopoiesis, Lymphoid Tissue Structure and Development, Organ Development, Organismal Development, Tissue Development	development	development of intraepithelial T lymphocytes	0.000524					IRF1,LCK,PTPRC	3
Cellular Development, Cellular Growth and Proliferation	proliferation	proliferation of schwannoma cell lines	0.000524					TGFB1,PAK1,YAP1	3
Amino Acid Metabolism, Drug Metabolism, Molecular Transport, Small Molecule Biochemistry	transport	transport of levothyroxine	0.000524					SLCO6A1,TTR,ALB	3
Infectious Diseases	infection	Parasitic Infection	0.000541					CFB,TYMS,CCR1,IL4,B2M,FCER1A,DPP4,FCGR2B,CD28,HLA-DMA,ALDH5A1,DUSP4,LTB	13
Connective Tissue Disorders, Inflammatory Disease, Inflammatory Response, Organismal Injury and Abnormalities, Skeletal and Muscular Disorders	polyarthritis	polyarthritis	0.000541					S100A8,TGFB1,UCN,CCR1,IL4,S100A9,PIK3CG,FCGR2B,TNFAIP3,P2RY13,IL1A,PTPRC,PTGIR	13
Gastrointestinal Disease, Inflammatory Response, Organismal Injury and Abnormalities	inflammation	inflammation of intestine	0.000541					TGFA,CFB,S100A8,S1PR4,TGFB1,CCR1,IL4,B2M,IL11RA,CXCL2,FCER1A,PLG,EREG,PIK3CG,DRD1,PGLYRP4,TNFAIP3,MAP3K8,IL1A,PTPRC,ALB,LTB,IL18R1	23
Cellular Development, Cellular Growth and Proliferation, Hematological System Development and Function, Lymphoid Tissue Structure and Development	proliferation	proliferation of mononuclear leukocytes	0.000544					MBL2,IRF1,TGFB1,SELL,THPO,ZNF335,LILRB4,CARD11,DPP4,GFI1B,DEF6,CD84,HLA-DMA,LCK,MAP3K8,AIF1,ZNHIT1,CLECL1,NPY,BRCA1,ACPP,CD14,IL4,DSG3,B2M,IL11RA,CXCL2,PIK3CG,TNFRSF17,FCGR2B,CD28,TNFAIP3,IL1A,GAPT,PTPRC,ITGA5,GP2,SUCNR1,MVP	39
Cardiovascular Disease, Organismal Injury and Abnormalities	embolus	embolus	0.000573					MB,P2RY12,F2RL2,PTGIR,PLG,ALB	6
Carbohydrate Metabolism, Lipid Metabolism, Molecular Transport, Small Molecule Biochemistry	quantity	quantity of phosphatidylinositol diphosphate	0.000573					FCGR2B,ACPP,TGFB1,CD14,PIP5K1A,PIP5K1B	6
Drug Metabolism, Lipid Metabolism, Small Molecule Biochemistry	synthesis	synthesis of prostaglandin E2	0.000586					TGFA,AZU1,FCGR2B,TGFB1,CD14,UCN,MAP3K8,IL4,IL1A,PLG,EREG	11
Cancer, Dermatological Diseases and Conditions, Hematological Disease, Immunological Disease, Organismal Injury and Abnormalities	Sézary syndrome	Sézary syndrome	0.000604					DPP4,IGFL2,TYMS,PSMB2,PTPRC,RDH10,DUSP4,TWIST1	8
Cell Death and Survival	cell death	cell death of leukemia cell lines	0.000614					TGFA,S100A8,SMPD2,KSR2,TGFB1,PAK1,PAFAH2,MSN,IL4,S100A9,NOTCH4,B2M,FCER1A,THPO,DPP4,GFI1B,CD28,TNFAIP3,LCK,PTPRC	20
Free Radical Scavenging, Small Molecule Biochemistry	biosynthesis	biosynthesis of hydrogen peroxide	0.000619					MBL2,BRCA1,CD28,TGFB1,IL4,FCER1A,DUOX2,LCLAT1,ALB	9
Cellular Movement, Hematological System Development and Function, Immune Cell Trafficking, Inflammatory Response	cell movement	cell movement of phagocytes	0.00062					AZU1,CFB,S1PR4,CYR61,TGFB1,CCR1,SELL,SCT,FPR1,PLG,MAP3K8,WLS,AIF1,RETN,UMOD,ALB,NPY,LTB,S100A8,CD14,IL4,S100A9,IL11RA,C6,CXCL2,PIK3CG,CD28,TNFAIP3,IL1A,GLRB,ITGA5	31
Cardiovascular System Development and Function, Cellular Development, Cellular Function and Maintenance, Cellular Growth and Proliferation, Organismal Development, Tissue Development	development	endothelial cell development	0.000626					MGP,S100A8,CYR61,TGFB1,IL4,S100A9,FOXM1,YAP1,NOTCH4,CXCL2,ANGPTL4,VASH1,PLG,ADAMTS1,PIK3CG,IL1A,CLIC4,VASH2,XDH,PTGIR,HTR4,VEZF1	22
Gastrointestinal Disease, Organismal Injury and Abnormalities	benign oral disorder	benign oral disorder	0.000628					TGFA,IRF1,WFIKKN2,TGFB3,TGFB1,POC1A,DSG3,EFNA5,B2M,C1R,PLG,C4orf26,RECQL4,THPO,MB,WFIKKN1,TNFRSF17,FCGR2B,PAX6,IFITM2,IL1A,RDH10,SLC27A6,PSMB8	24
Cancer, Organismal Injury and Abnormalities, Reproductive System Disease	HER2 negative hormone receptor negative breast cancer	HER2 negative hormone receptor negative breast cancer	0.000649					TGFA,IRF1,BRCA1,TGFB1,TYMS,IL4,FDFT1,PLG,THPO,NGFR,LCK,MAP3K8,IL1A	13
Connective Tissue Disorders, Organismal Injury and Abnormalities, Tissue Morphology	deterioration	deterioration of connective tissue	0.000649					TGFA,CFB,CD14,UCN,IL4,B2M,FDFT1,PLG,PIK3CG,FCGR2B,TNFAIP6,IL1A,PTGIR	13
Cell-To-Cell Signaling and Interaction, Cellular Growth and Proliferation, Hematological System Development and Function	stimulation	stimulation of mononuclear leukocytes	0.000652					LILRB4,CARD11,DPP4,CD28,TNFAIP3,TGFB1,IL4,PTPRC,XDH,UMOD,IL18R1	11
Cardiovascular Disease, Organismal Injury and Abnormalities, Renal and Urological Disease	renal vascular disorder	renal vascular disorder	0.000655					CFB,CD28,PLG,C1QA	4
Organismal Development	development	development of genitourinary system	0.000657					TEX14,TGFB1,TSSK6,ASCL2,YAP1,INHA,PLG,GPER1,GAMT,IFITM2,PIP5K1A,RETN,C14orf39,MGP,ASPM,CYP26B1,ADAMTS1,EREG,MYO1E,RDH10,XDH,PIP5K1B,RXFP1,CTCFL,POC1A,PRM1,MOV10L1,E2F8,WLS,WNT7A,CER1,EIF4EBP1,KCNJ1,ALB,TGFA,BRCA1,TGFB3,INSL6,LGALS12,IL4,FGF7,TFAP2B,ACRBP,NOTCH4,IL11RA,SPACA1,FCGR2B,SLC2A4,HTR2C	49
Cardiovascular System Development and Function, Tissue Morphology	permeability	permeability of vasculature	0.000658					FGFBP3,AZU1,NGFR,CYSLTR1,UCN,ESAM,PAK1,XDH,PLG,PIK3CG	10
Cell Morphology	polarization	polarization of leukocytes	0.000658					SMPD2,CD28,TGFB1,LCK,MAP3K8,MSN,IL4,IL1A,CYP26B1,NPY	10
Free Radical Scavenging	production	production of reactive oxygen species	0.000662					TGFA,BRCA1,CFB,S100A8,TGFB1,CD14,IL4,NOXO1,CXCL2,FPR1,FCER1A,PIK3CG,SESN3,CD28,NFE2L3,NGFR,MAP3K8,RETN,XDH,ITGA5,LCLAT1,NPY	22
Cellular Development, Cellular Growth and Proliferation, Connective Tissue Development and Function, Hematological System Development and Function, Lymphoid Tissue Structure and Development, Tissue Development	proliferation	proliferation of peripheral blood leukocytes	0.00067					LILRB4,DPP4,CD28,TGFB1,IL4,PTPRC,GP2	7
Cell-To-Cell Signaling and Interaction, Hematological System Development and Function, Hypersensitivity Response, Inflammatory Response	binding	binding of mast cells	0.000676					MBL2,TGFB1,PAK1,IL4,ITGA5	5
Cell Morphology	polarization	polarization of helper T lymphocytes	0.000676					CD28,TGFB1,IL4,IL1A,NPY	5
Organismal Development, Organismal Injury and Abnormalities	abnormal morphology	abnormal morphology of abdomen	0.00069					IRF1,CFB,TGFB1,CCR1,SELL,FOXM1,INHA,ANGPTL4,PLG,RECQL4,TRIM50,DRD1,DOHH,LCK,MAP3K8,GPX7,WNT7A,AMBP,MAN2B1,LAMB2,UMOD,LTB,TGFA,BRCA1,TGFB3,MGP,ACPP,IL4,FGF7,TFAP2B,B2M,FDFT1,ADAMTS1,NR1I3,PGLYRP4,FCGR2B,NGFR,SLC22A1,LEFTY2,MYO1E,CACNA2D1,SPINK1,PTPRC,RDH10,XDH	45
Cell Death and Survival	apoptosis	apoptosis of leukemia cell lines	0.000692					TGFA,S100A8,KSR2,TGFB1,PAK1,PAFAH2,IL4,S100A9,NOTCH4,B2M,FCER1A,THPO,DPP4,GFI1B,CD28,TNFAIP3,LCK,PTPRC	18
Humoral Immune Response, Protein Synthesis	quantity	quantity of IgG2a	0.000706					CARD11,FCGR2B,CD28,CCR1,LCK,MAP3K8,IL4,DUSP4,LTB	9
Lipid Metabolism, Small Molecule Biochemistry	synthesis	synthesis of eicosanoid	0.000724					TGFA,AZU1,TGFB1,CD14,UCN,IL4,LTA4H,FPR1,FCER1A,PLG,EREG,FCGR2B,MAP3K8,IL1A,ALB	15
Gastrointestinal Disease, Inflammatory Response	inflammation	inflammation of gastrointestinal tract	0.000734					TGFA,CFB,S100A8,S1PR4,TGFB1,CCR1,IL4,B2M,IL11RA,CXCL2,FCER1A,PLG,EREG,PIK3CG,DRD1,PGLYRP4,FCGR2B,TNFAIP3,MAP3K8,IL1A,PTPRC,ALB,LTB,IL18R1	24
Organismal Development	abnormal morphology	abnormal morphology of body cavity	0.000737					IRF1,TGFB1,SELL,FOXM1,INHA,ANGPTL4,PLG,RECQL4,CARD11,DOHH,LCK,MAP3K8,GPX7,UMOD,LTB,MGP,ACPP,ADAMTS1,NR1I3,CD28,LEFTY2,MYO1E,CACNA2D1,SPINK1,HOXA7,RDH10,XDH,CFB,ATE1,CCR1,TRIM50,DRD1,MB,FKTN,WNT7A,TRAF4,AMBP,MAN2B1,LAMB2,TGFA,BRCA1,TGFB3,IL4,FGF7,TFAP2B,NEXN,B2M,FDFT1,PIK3CG,PGLYRP4,FCGR2B,NGFR,SLC22A1,SLC2A4,MTERF4,ELK3,PTPRC	57
Cellular Function and Maintenance	internalization	internalization by tumor cell lines	0.000739					TGFA,PEAR1,FCGR2B,SHARPIN,DEF6,TGFB1,CDC40,FGF7,PLG,EREG	10
Hematological System Development and Function, Immune Cell Trafficking, Inflammatory Response, Tissue Development	accumulation	accumulation of memory T lymphocytes	0.000773					DEF6,CCR1,IL4	3
Cellular Development	inactivation	inactivation of myeloid cells	0.000773					FCGR2B,IL4,FCER1A	3
Cellular Development, Cellular Growth and Proliferation, Hematological System Development and Function, Hematopoiesis, Lymphoid Tissue Structure and Development, Tissue Development	proliferation	proliferation of megakaryocyte/erythrocyte lineage-restricted progenitor cells	0.000773					GFI1B,TGFB1,THPO	3
Cellular Development, Cellular Growth and Proliferation, Hematological System Development and Function, Humoral Immune Response, Lymphoid Tissue Structure and Development	proliferation	proliferation of plasma cells	0.000773					TNFRSF17,TNFAIP3,MAP3K8	3
Drug Metabolism, Lipid Metabolism, Small Molecule Biochemistry	stimulation	stimulation of prostaglandin E2	0.000773					IL1A,SCT,PLG	3
Cancer, Organismal Injury and Abnormalities, Skeletal and Muscular Disorders	hyperplasia	hyperplasia of muscle	0.000779					MOV10L1,CYR61,TGFB1,AIF1,CCNA2	5
Hematological System Development and Function, Tissue Morphology	quantity	quantity of myeloid cells	0.000782					MBL2,TGFB1,NLRC3,CCR1,SELL,FPR1,FCER1A,PLG,THPO,C1QA,LILRB4,PPP1R13L,CLIC4,AMBP,NPY,TGFA,S100A8,IL4,S100A9,FGF7,B2M,C6,PIK3CG,FCGR2B,TNFAIP3,NGFR,IL1A	27
Cell-To-Cell Signaling and Interaction, Hematological System Development and Function, Immune Cell Trafficking, Inflammatory Response	activation	activation of leukocytes	0.000794					IRF1,AZU1,TGFB1,NLRC3,SELL,FPR1,PLG,C1QA,CARD11,DPP4,GFI1B,DEF6,CD84,HLA-DMA,LCK,CD1B,UMOD,NPY,LTB,IL18R1,S100A8,CD14,IL4,S100A9,B2M,C6,PIK3CG,FCGR2B,CD28,TNFAIP3,IL1A,PTPRC,ITGA5,GP2,SUCNR1,PSMB8	36
Cellular Movement, Hair and Skin Development and Function	cell movement	cell movement of keratinocytes	0.000803					TGFA,TGFB1,PAK1,SELL,FGF7,EFNA5,ITGA5,RHBDF2,PIK3CG	9
Carbohydrate Metabolism, Drug Metabolism, Small Molecule Biochemistry	binding	binding of hyaluronic acid	0.000804					TGFB1,TNFAIP6,IL4,ITIH2	4
Cellular Movement, Hematological System Development and Function, Immune Cell Trafficking, Inflammatory Response	cell movement	cell movement of neutrophils	0.000815					AZU1,CFB,S100A8,TGFB1,CD14,CCR1,SELL,IL4,S100A9,CXCL2,FPR1,PLG,PIK3CG,CD28,TNFAIP3,MAP3K8,WLS,IL1A,ALB	19
Dermatological Diseases and Conditions, Organismal Injury and Abnormalities	loss	loss of hair	0.000828					TGFA,BRCA1,S100A8,WLS,IL1A,DSG3,PLG,RECQL4,SUN2,ALB	10
Cancer, Organismal Injury and Abnormalities, Reproductive System Disease	HER2-negative breast cancer	HER2-negative breast cancer	0.000873					TGFA,IRF1,BRCA1,TGFB1,TYMS,IL4,FDFT1,PLG,THPO,PIK3CG,NGFR,LCK,MAP3K8,IL1A	14
Hematological Disease, Immunological Disease, Inflammatory Disease	eosinophilic inflammation	eosinophilic inflammation	0.000876					CPA3,TNFAIP6,ANXA3,IL4,ADAMDEC1,IGHD,CXCL2,FCER1A,TMEM71,ALB	10
Cancer, Gastrointestinal Disease, Organismal Injury and Abnormalities, Tumor Morphology	invasion	invasion of digestive organ tumor	0.000883					TGFA,TYMP,TGFB1,ESM1,ITGA5,TWIST1	6
Cell-To-Cell Signaling and Interaction, Inflammatory Response	respiratory burst	respiratory burst of myeloid cells	0.000883					TGFB1,IL4,PTPRC,FPR1,FCER1A,PIK3CG	6
Immunological Disease	abnormal quantity	abnormal quantity of TNF	0.000893					MBL2,NGFR,CD14,HTR2C,B2M	5
Cellular Development, Tissue Development	differentiation	differentiation of epithelial tissue	0.000895					TGFA,BRCA1,TGFB3,TGFB1,FOXM1,FGF7,YAP1,NOTCH4,INHA,EREG,PPP1R13L,PAX6,E2F8,IFITM2,WLS,WNT7A,IL1A,PIP5K1A,CLIC4,HOXA7,RDH10,XDH	22
Cellular Compromise, Inflammatory Response	degranulation	degranulation of cells	0.000909					AZU1,UCN,CCR1,ANXA3,PAK1,IL4,S100A9,FPR1,FCER1A,PIK3CG,LILRB4,FCGR2B,CD84,PTPRC,ALB	15
Tissue Development	formation	formation of gland	0.000922					TGFA,RXFP1,BRCA1,TGFB3,TGFB1,IL4,FGF7,YAP1,NOTCH4,INHA,PLG,ADAMTS1,IFITM2,WLS,WNT7A,XDH	16
Cancer, Organismal Injury and Abnormalities	neoplasia	neoplasia of cells	0.000923					IRF1,PEAR1,FAM186B,PYHIN1,TSSK6,SELL,FOXM1,ZNF462,CERCAM,ZNF335,LILRB4,CARD11,CD84,AMER3,LCK,PSMB2,RAET1E,TRHDE,DSG3,RNF130,C6,RFPL2,RHBDF2,ADAMTS1,NR1I3,NFE2L3,LEFTY2,TNFAIP6,IL1A,RDH10,ITGA5,GPR34,CYR61,FEZF2,SRGN,PROSER3,C1R,ZNF114,BTG2,C16orf54,TRABD2A,ZNF19,NAGS,STXBP5L,LAMB2,LCLAT1,ALPK2,S100A8,PAK1,IL4,S100A9,FGF7,NEXN,B2M,C9orf62,GAPT,GLRB,SLCO6A1,HTR2C,COL24A1,TAF6L,HTR4,STK26,TGFB1,TYMS…	136
Cellular Function and Maintenance	internalization	internalization of tumor cell lines	0.00094					PEAR1,FCGR2B,DEF6,TGFB1,IL4,PIP5K1A,FGF7,PLG	8
Inflammatory Response	TH1 immune response	TH1 immune response	0.000945					IRF1,S1PR4,CD28,TGFB1,CCR1,MAP3K8,IL4	7
Cellular Compromise, Hypersensitivity Response, Inflammatory Response	degranulation	degranulation of BMMC cells	0.000977					FCGR2B,IL4,FCER1A,ALB	4
Cell Death and Survival	cell death	cell death of macrophage cancer cell lines	0.000978					TGFB1,PTPRC,IRAK2,ATF6,ITGA5,MVP	6
Cellular Movement	migration	migration of epithelial cells	0.000979					TGFA,TGFB3,TGFB1,PAK1,SELL,FGF7,CXCL2,PLG,RHBDF2,PIK3CG	10
Connective Tissue Disorders, Organismal Injury and Abnormalities, Skeletal and Muscular Disorders, Tissue Morphology	damage	damage of bone	0.000983					TGFA,CFB,CD14,UCN,IL4,IL1A,B2M,FDFT1,PTGIR,PLG,PIK3CG	11
Cancer, Organismal Injury and Abnormalities	cancer	cancer of cells	0.001					IRF1,PEAR1,FAM186B,PYHIN1,SELL,FOXM1,ZNF462,CERCAM,ZNF335,LILRB4,CARD11,CD84,AMER3,LCK,PSMB2,RAET1E,TRHDE,DSG3,RNF130,C6,RFPL2,RHBDF2,ADAMTS1,NR1I3,NFE2L3,LEFTY2,TNFAIP6,IL1A,RDH10,ITGA5,GPR34,CYR61,FEZF2,SRGN,PROSER3,C1R,ZNF114,BTG2,C16orf54,TRABD2A,ZNF19,NAGS,STXBP5L,LAMB2,LCLAT1,ALPK2,S100A8,PAK1,IL4,S100A9,FGF7,NEXN,B2M,C9orf62,GAPT,GLRB,SLCO6A1,HTR2C,COL24A1,TAF6L,HTR4,TGFB1,TYMS,SMAD6,YAP1,…	132
Organismal Development, Tissue Development	development	development of exocrine gland	0.00102					TGFA,RXFP1,BRCA1,TGFB3,TGFB1,IL4,FGF7,YAP1,NOTCH4,PLG,PAX6,IFITM2,WLS,XDH,ITGA5	15
Cellular Development, Cellular Growth and Proliferation	proliferation	proliferation of keratinocyte cancer cell lines	0.00102					PPP1R13L,TGFB1,UCN,FGF7,YAP1	5
Cell-To-Cell Signaling and Interaction	signaling	signaling of leukocytes	0.00102					FCGR2B,CD28,CD14,PTPRC,PIK3CG	5
Cell Morphology	morphology	morphology of cells	0.00102					IRF1,TEX14,TGFB1,TSSK6,FOXM1,SMAD6,BFSP2,EFNA5,YAP1,INHA,ANGPTL4,PLG,THPO,C1QA,LILRB4,CARD11,CD84,LCK,PIP5K1A,RETN,TTLL1,NPY,LTB,APOBEC2,TYMP,ASPM,CYP26B1,RPE65,CD28,SHARPIN,PNMT,MYO1E,IL1A,SPINK1,HOXA7,PIP5K1B,SUN2,GPR34,VEZF1,S1PR4,ATE1,FEZF2,UCN,CCR1,GABPA,TRIM50,RPGRIP1,DRD1,MB,DPP4,GFI1B,PPP1R13L,MOV10L1,CPA3,EPB41,DEF6,E2F8,HLA-DMA,WNT7A,AIF1,CLIC4,CREB3L3,AMBP,MAN2B1,EIF4EBP1,LAMB2,TWIST1,…	94
Cell-To-Cell Signaling and Interaction, Cellular Growth and Proliferation, Hematological System Development and Function	stimulation	stimulation of T lymphocytes	0.00103					LILRB4,CARD11,DPP4,CD28,TNFAIP3,TGFB1,IL4,PTPRC,IL18R1	9
Gastrointestinal Disease, Inflammatory Response, Organismal Injury and Abnormalities	inflammation	inflammation of large intestine	0.00104					TGFA,CFB,S100A8,S1PR4,TGFB1,CCR1,IL4,B2M,IL11RA,CXCL2,FCER1A,PLG,EREG,PIK3CG,DRD1,PGLYRP4,TNFAIP3,PTPRC,ALB,LTB,IL18R1	21
Cellular Function and Maintenance	function	function of blood cells	0.00105					IRF1,TGFB1,CCR1,SELL,FCER1A,PLG,LILRB4,P2RY12,CD84,HLA-DMA,TRAF4,IRAK2,PTGIR,DUSP4,LTB,IL18R1,CD14,F2RL2,PAK1,IL4,B2M,RHBDF2,PIK3CG,FCGR2B,CD28,TNFAIP3,PTPRC,PIP5K1B,SUCNR1	29
Cell-To-Cell Signaling and Interaction, Hematological System Development and Function, Immune Cell Trafficking, Inflammatory Response	adhesion	adhesion of phagocytes	0.00108					S100A8,TGFB1,PAK1,SELL,IL4,S100A9,IL1A,CXCL2,ITGA5,NPY,PIK3CG	11
Cell-To-Cell Signaling and Interaction, Hematological System Development and Function	interaction	interaction of T lymphocytes	0.00108					CD28,TGFB1,CCR1,HLA-DMA,LCK,SELL,MSN,IL4,ITGA5,NPY,IL18R1	11
Cellular Movement, Hematological System Development and Function, Immune Cell Trafficking	migration	migration of granulocytes	0.00108					S100A8,TGFB1,CCR1,SELL,IL4,S100A9,CXCL2,FPR1,PLG,ALB,PIK3CG	11
Cell Cycle	G2 phase	G2 phase of lymphatic system cells	0.00109					IL4,FOXM1,THPO	3
Cellular Growth and Proliferation	cytostasis	cytostasis of lymphocytes	0.00109					TGFB1,LCK,PTPRC	3
Cellular Development, Hematological System Development and Function	inactivation	inactivation of leukocytes	0.00109					FCGR2B,IL4,FCER1A	3
Cell Morphology	polarization	polarization of Th2 cells	0.00109					CD28,IL4,NPY	3
Cellular Development, Cellular Growth and Proliferation, Embryonic Development, Nervous System Development and Function, Organismal Development, Tissue Development	proliferation	proliferation of neural crest cells	0.00109					TGFB1,FGF7,TWIST1	3
Cardiovascular Disease, Hematological Disease, Organismal Injury and Abnormalities, Renal and Urological Disease	thrombosis	thrombosis of kidney	0.00109					CFB,PLG,C1QA	3
Cell-To-Cell Signaling and Interaction, Cellular Growth and Proliferation, Hematological System Development and Function	stimulation	stimulation of lymphocytes	0.00109					LILRB4,CARD11,DPP4,CD28,TNFAIP3,TGFB1,IL4,PTPRC,XDH,IL18R1	10
Carbohydrate Metabolism	synthesis	synthesis of carbohydrate	0.0011					TGFB3,TGFB1,F2RL2,IL4,FGF7,FPR1,ATF6,GCNT2,PIK3CG,PIGQ,NGFR,CYSLTR1,PTDSS1,SLC2A4,TNFAIP6,IL1A,PIP5K1A,RETN,CREB3L3,HTR2C,PTPRC,MAN2B1,PIP5K1B,NPY	24
Connective Tissue Disorders, Organismal Injury and Abnormalities, Skeletal and Muscular Disorders	abnormality	abnormality of cartilage tissue	0.00113					TGFA,TGFB3,MGP,CFB,UCN,IL4,CYP26B1,PIK3CG,FCGR2B,TNFAIP6,IL1A,TRAF4,PTGIR	13
Cellular Movement	migration	migration of connective tissue cells	0.00113					TGFB3,CYR61,TGFB1,PAK1,IL4,TMEM30A,GPER1,MAP3K8,PIP5K1A,RETN,CCNA2,ITGA5,TWIST1	13
Cell Morphology, Hematological System Development and Function, Lymphoid Tissue Structure and Development	morphology	morphology of T lymphocytes	0.00115					IRF1,CARD11,FCGR2B,CD28,TGFB1,HLA-DMA,LCK,IL4,B2M,PTPRC	10
Hematological System Development and Function, Tissue Morphology	quantity	quantity of antigen presenting cells	0.00115					MBL2,IRF1,TGFB1,SELL,IL4,FGF7,B2M,PLG,PIK3CG,LILRB4,FCGR2B,TNFAIP3,IL1A,CLIC4,AMBP,NPY,LTB	17
Organismal Injury and Abnormalities, Renal and Urological Disease	focal segmental glomerulosclerosis	focal segmental glomerulosclerosis	0.00116					TGFB1,MYO1E,ALDH5A1,CRB2,LAMB2	5
Cell Signaling	neuropeptide signaling pathway	neuropeptide signaling pathway	0.00116					UCN,NPVF,GALR3,GLRB,NPY	5
Cellular Movement	migration	migration of dermal cells	0.00116					TGFA,TGFB3,TGFB1,PAK1,SELL,FGF7,RHBDF2,PIK3CG	8
Cancer, Organismal Injury and Abnormalities, Skeletal and Muscular Disorders	hyperplasia	hyperplasia of muscle cells	0.00117					MOV10L1,CYR61,TGFB1,CCNA2	4
Protein Synthesis	quantity	quantity of IL-4 in blood	0.00117					IRF1,CARD11,CD28,FCER1A	4
Cellular Function and Maintenance	endocytosis	endocytosis	0.00121					CARMIL1,MBL2,PEAR1,TGFB1,FPR1,DEF6,CDC40,PIP5K1A,CLIC4,TGFA,TGFB3,AMN,CD14,PAK1,IL4,S100A9,PACSIN1,FGF7,B2M,FCGR2B,SHARPIN,MYO1E,PTPRC,LRP3,XDH,PIP5K1B	26
Immunological Disease	abnormal quantity	abnormal quantity of cytokine	0.00123					MBL2,LILRB4,IRF1,FCGR2B,NGFR,CD14,HTR2C,B2M,IRAK2	9
Cellular Development, Cellular Growth and Proliferation, Hematological System Development and Function, Inflammatory Response, Lymphoid Tissue Structure and Development	proliferation	proliferation of phagocytes	0.00123					MBL2,FCGR2B,CYSLTR1,TGFB1,IL4,PTPRC,CXCL2,THPO,ALB	9
Cell Death and Survival	cell death	cell death of breast cell lines	0.00124					IRF1,BRCA1,CYR61,TGFB1,IL1A,YAP1,ITGA5,PLG	8
Cell Signaling, Molecular Transport, Nucleic Acid Metabolism, Small Molecule Biochemistry	accumulation	accumulation of cyclic AMP	0.00125					DRD1,RASD1,TGFB1,UCN,CCR1,P2RY13,SCT,HTR2C,FPR1,PTGIR,NPY	11
Hematological System Development and Function, Lymphoid Tissue Structure and Development, Tissue Morphology	morphology	morphology of lymphoid tissue	0.00127					IRF1,TGFB1,SELL,ANGPTL4,PLG,RECQL4,THPO,GABPA,CARD11,DOHH,CD84,LCK,GPX7,MAN2B1,UMOD,BOK,LTB,BRCA1,IL4,FGF7,PIK3CG,FCGR2B,CD28,TNFAIP3,LEFTY2,SPINK1,PTPRC,HOXA7,VEZF1	29
Immunological Disease	immediate hypersensitivity	immediate hypersensitivity	0.00127					S100A8,TYMS,MSN,IL4,S100A9,LTA4H,FCER1A,PIK3CG,LILRB4,CARD11,FCGR2B,CD28,TNFAIP3,CYSLTR1,IL1A,CCNA2,HTR2C,PTPRC,PIP5K1B	19
Organismal Injury and Abnormalities	ulcer	ulcer	0.00128					TGFA,DRD1,DPP4,PGLYRP4,NGFR,TGFB1,DSG3,CLIC4,COL24A1,PLG	10
Cellular Development, Cellular Growth and Proliferation	proliferation	proliferation of endometrial cancer cell lines	0.00131					TGFA,TGFB3,GPER1,CYR61,TGFB1	5
Cardiovascular Disease, Hereditary Disorder, Organismal Injury and Abnormalities	familial cardiovascular disease	familial cardiovascular disease	0.00131					TGFB3,MGP,SMAD6,NEXN,DPP4,P2RY12,PDLIM3,FKTN,LEFTY2,TNFAIP6,CACNA2D1,HTR2C,RDH10,EIF4EBP1,PTGIR,MYLK2,TTR	17
Cellular Movement, Hematological System Development and Function, Immune Cell Trafficking, Inflammatory Response	cell movement	cell movement of macrophages	0.00135					AZU1,CYR61,TGFB1,CCR1,SELL,IL4,C6,PLG,PIK3CG,TNFAIP3,MAP3K8,WLS,IL1A,RETN,GLRB,UMOD,LTB	17
Connective Tissue Disorders, Inflammatory Disease, Inflammatory Response, Organismal Injury and Abnormalities, Skeletal and Muscular Disorders	experimentally-induced arthritis	experimentally-induced arthritis	0.00138					CFB,FCGR2B,TGFB1,UCN,TNFAIP6,CCR1,IL4,CXCL2,PTGIR,FCGRT,PIK3CG	11
Cell-To-Cell Signaling and Interaction, Cellular Movement, Hematological System Development and Function, Immune Cell Trafficking, Inflammatory Response	recruitment	recruitment of phagocytes	0.00139					S100A8,CYR61,TGFB1,CD14,CCR1,SELL,IL4,CXCL2,PLG,PIK3CG,FCGR2B,CD28,MAP3K8,IL1A,XDH,TWIST1	16
Hematological System Development and Function, Immune Cell Trafficking, Inflammatory Response, Tissue Development	accumulation	accumulation of effector memory T lymphocytes	0.00139					DEF6,CCR1	2
Cell Cycle, Cell-To-Cell Signaling and Interaction, Cell-mediated Immune Response, Cellular Function and Maintenance, Cellular Growth and Proliferation, Hematological System Development and Function	contact growth inhibition	contact growth inhibition of T lymphocytes	0.00139					LCK,PTPRC	2
Cellular Growth and Proliferation, Endocrine System Development and Function	cytostasis	cytostasis of acinar gland cells	0.00139					TGFB3,TGFB1	2
Cell-mediated Immune Response, Cellular Development, Cellular Function and Maintenance, Cellular Growth and Proliferation, Embryonic Development, Hematological System Development and Function, Hematopoiesis, Lymphoid Tissue Structure and Development, Organ Development, Organismal Development, Tissue Development	development	development of effector memory T lymphocytes	0.00139					CD28,PTPRC	2
Connective Tissue Disorders, Organismal Injury and Abnormalities, Skeletal and Muscular Disorders	erosion	erosion of knee joint	0.00139					IL4,IL1A	2
Cancer, Cardiovascular Disease, Organismal Injury and Abnormalities, Skeletal and Muscular Disorders	hyperplasia	hyperplasia of cardiomyocytes	0.00139					MOV10L1,CCNA2	2
Cancer	hyperplasia	hyperplasia of stem cells	0.00139					BRCA1,BTG2	2
Cellular Development, Hematological System Development and Function, Hypersensitivity Response	inactivation	inactivation of mast cells	0.00139					FCGR2B,FCER1A	2
Cardiovascular Disease, Cell-To-Cell Signaling and Interaction, Inflammatory Response, Organismal Injury and Abnormalities	inflammation	inflammation of endothelial cells	0.00139					S100A8,S100A9	2
Cardiovascular Disease, Hematological Disease, Organismal Injury and Abnormalities, Respiratory Disease	chronic thromboembolic pulmonary hypertension	inoperable chronic thromboembolic pulmonary hypertension	0.00139					P2RY12,PTGIR	2
Lipid Metabolism, Small Molecule Biochemistry	metabolism	metabolism of short chain fatty acid	0.00139					ALDH5A1,ACOT4	2
Cell Cycle, Hypersensitivity Response	mitogenesis	mitogenesis of BMMC cells	0.00139					CYSLTR1,IL4	2
Cell-To-Cell Signaling and Interaction, Hematological System Development and Function, Immune Cell Trafficking, Inflammatory Response	reactivation	reactivation of Th17 cells	0.00139					TGFB1,IL4	2
Cellular Function and Maintenance, Hematological System Development and Function, Inflammatory Response	regulation	regulation of neutrophils	0.00139					S100A8,S100A9	2
Drug Metabolism, Molecular Transport, Small Molecule Biochemistry	release	release of epinephrine	0.00139					IL1A,NPY	2
Cell-To-Cell Signaling and Interaction, Cell-mediated Immune Response, Cellular Development, Cellular Function and Maintenance, Cellular Growth and Proliferation, Embryonic Development, Hematological System Development and Function, Hematopoiesis, Lymphoid Tissue Structure and Development, Organ Development, Organismal Development, Tissue Development	signaling	signaling of thymocytes	0.00139					PTPRC,PIK3CG	2
Nucleic Acid Metabolism, Small Molecule Biochemistry	synthesis	synthesis of thymidine	0.00139					TYMP,TYMS	2
Cell-To-Cell Signaling and Interaction	response	termination of response of cells	0.00139					CD28,TNFAIP3	2
Cell Morphology, Nervous System Development and Function, Tissue Morphology	morphology	morphology of nerve ending	0.0014					DRD1,PACSIN1,B2M,C1QA	4
Connective Tissue Disorders, Immunological Disease, Inflammatory Disease, Organismal Injury and Abnormalities, Skeletal and Muscular Disorders	lupus erythematosus	lupus erythematosus	0.0014					MBL2,AZU1,CFB,S100A8,TYMS,SELL,IL4,S100A9,C1R,C1QA,FCGR2B,TNFAIP3,LCK,MAP3K8,PTPRC	15
Cell-To-Cell Signaling and Interaction, Hematological System Development and Function	binding	binding of T lymphocytes	0.00142					TGFB1,CCR1,HLA-DMA,LCK,SELL,MSN,IL4,ITGA5,NPY,IL18R1	10
Cell-To-Cell Signaling and Interaction, Hematological System Development and Function	interaction	interaction of mononuclear leukocytes	0.00144					TGFB1,CD14,CCR1,SELL,MSN,IL4,PIK3CG,CD28,HLA-DMA,LCK,IL1A,ITGA5,NPY,IL18R1	14
Gastrointestinal Disease, Organismal Injury and Abnormalities	abnormality	abnormality of large intestine	0.00147					TGFA,CFB,S100A8,S1PR4,TGFB1,CCR1,IL4,B2M,IL11RA,CXCL2,FCER1A,PLG,EREG,PIK3CG,DRD1,PGLYRP4,TNFAIP3,MAP3K8,PTPRC,ALB,LTB,IL18R1	22
Cellular Development, Cellular Growth and Proliferation, Organ Development, Reproductive System Development and Function, Tissue Development, Tissue Morphology	expansion	expansion of cumulus cells	0.00147					TNFAIP6,INHA,EREG	3
Cell-mediated Immune Response, Cellular Development, Cellular Function and Maintenance, Cellular Growth and Proliferation, Embryonic Development, Hematological System Development and Function, Hematopoiesis, Lymphoid Tissue Structure and Development, Organ Development, Organismal Development, Tissue Development	generation	generation of cytotoxic T cells	0.00147					TGFB1,IL4,PSMB8	3
Cell-mediated Immune Response, Cellular Development, Cellular Function and Maintenance, Cellular Growth and Proliferation, Embryonic Development, Hematological System Development and Function, Hematopoiesis, Lymphoid Tissue Structure and Development, Organ Development, Organismal Development, Tissue Development	generation	generation of induced regulatory T-lymphocyte	0.00147					CD28,TGFB1,IL4	3
Cell-mediated Immune Response, Cellular Development, Cellular Function and Maintenance, Cellular Growth and Proliferation, Embryonic Development, Hematological System Development and Function, Hematopoiesis, Lymphoid Tissue Structure and Development, Organ Development, Organismal Development, Tissue Development	generation	generation of naive T lymphocytes	0.00147					CD28,TGFB1,IL4	3
Endocrine System Development and Function, Small Molecule Biochemistry	metabolism	metabolism of thyroid hormone	0.00147					CRYM,DUOX2,TTR	3
Cellular Development, Cellular Growth and Proliferation, Hematological System Development and Function, Hematopoiesis, Lymphoid Tissue Structure and Development, Tissue Development	proliferation	proliferation of lymphoblasts	0.00147					TGFB1,IL4,PTPRC	3
Cellular Development, Cellular Growth and Proliferation, Connective Tissue Development and Function, Organ Development, Respiratory System Development and Function, Tissue Development	proliferation	proliferation of pulmonary fibroblasts	0.00147					TGFB1,IL4,ITGA5	3
Dermatological Diseases and Conditions, Organ Morphology, Organismal Injury and Abnormalities	thickening	thickening of skin	0.00147					IL4,IL1A,DSG3	3
Cellular Movement, Hematological System Development and Function, Immune Cell Trafficking	cell movement	cell movement of leukocytes	0.00148					AZU1,CFB,S1PR4,CYR61,TGFB1,CCR1,SELL,SCT,FPR1,FCER1A,PLG,DPP4,CYSLTR1,LCK,MAP3K8,WLS,AIF1,RETN,UMOD,ALB,NPY,LTB,S100A8,SMPD2,CD14,IL4,S100A9,NOTCH4,IL11RA,C6,CXCL2,CYP26B1,PIK3CG,FCGR2B,CD28,TNFAIP3,IL1A,GLRB,ITGA5	39
Cancer, Gastrointestinal Disease, Organismal Injury and Abnormalities	gastrointestinal carcinoma	gastrointestinal carcinoma	0.00151					IRF1,FAM186B,PYHIN1,DZANK1,SELL,RBPMS2,BFSP2,C8A,RCN3,WARS2,PSD4,LILRB4,CARD11,PARVG,SAP30,AMER3,LCK,CRYBA2,DUOX2,NPY,KYNU,FAM124A,RAET1E,LRRC1,ACPP,COLCA2,CLMP,C6,RFPL2,VASH1,SESN3,TCTN1,FZD10,MGAT5B,SLC52A3,IL1A,EIF3K,CCDC30,SMCO3,WFIKKN2,CYR61,FEZF2,CTCFL,NLRC3,ASB15,PROSER3,LCN12,ZNF114,P2RY12,TMEM115,OR2L13,CCDC40,GALR3,ZNF19,STXBP5L,RTN4RL2,UNK,CD1B,CGNL1,LAMB2,LCLAT1,ALPK2,ACSF2,ACOT12,LTA…	275
Cellular Movement	extravasation	extravasation of cells	0.00152					LILRB4,ESAM,TNFAIP6,CCR1,SELL,S100A9,PIK3CG	7
Cell-To-Cell Signaling and Interaction, Cellular Movement	recruitment	recruitment of myeloid cells	0.00153					S100A8,CYR61,TGFB1,CD14,CCR1,SELL,IL4,CXCL2,PLG,PIK3CG,DPP4,FCGR2B,CD28,MAP3K8,IL1A,XDH,TWIST1	17
Tissue Development	development	development of epithelial tissue	0.00156					CYR61,TGFB1,FOXM1,YAP1,ANGPTL4,PLG,FKTN,CLIC4,VASH2,PTGIR,MGP,S100A8,PAK1,IL4,S100A9,FGF7,NOTCH4,CXCL2,VASH1,ADAMTS1,PIK3CG,PAX6,MYO1E,IL1A,XDH,PSMB8,HTR4,VEZF1	28
Gastrointestinal Disease, Organismal Injury and Abnormalities	abnormality	abnormality of small intestine	0.00157					TGFA,DRD1,MAP3K8,IL4,IL1A,SPINK1,B2M,PLG,RECQL4,LTB	10
Organismal Injury and Abnormalities	angiogenesis	angiogenesis of lesion	0.00157					CYR61,TGFB1,PAK1,WLS,FOXM1,ANGPTL4,VASH1,PLG,TWIST1,ADAMTS1	10
Cardiovascular Disease, Hematological Disease, Metabolic Disease	hypertriglyceridemia	Hypertriglyceridemia	0.00157					DPP4,CACNA2D1,FGF7,CREB3L3,SLC10A2,ANGPTL4	6
Cellular Movement, Hematological System Development and Function, Immune Cell Trafficking, Inflammatory Response	cellular infiltration	infiltration by neutrophils	0.0016					CFB,TNFAIP3,CD14,MAP3K8,WLS,SELL,IL4,IL1A,CXCL2,FPR1,PLG,PIK3CG	12
Gastrointestinal Disease, Hepatic System Disease, Inflammatory Disease, Organismal Injury and Abnormalities	primary biliary cirrhosis	primary biliary cirrhosis	0.00161					TGFA,TGFB3,IL4,IL1A,NOTCH4,B2M,ITGA5,LTB	8
Inflammatory Response, Organismal Injury and Abnormalities, Respiratory Disease	inflammation	inflammation of lung	0.00164					TGFA,TGFB1,TYMS,CD14,CCR1,ANXA3,SELL,IL4,IL11RA,FCER1A,CARD11,GPER1,P2RY12,FCGR2B,SHARPIN,TNFAIP6,LCK,PTPRC,TRAF4,AMBP,PTGIR,ALB,FCGRT	23
Tissue Morphology	thickness	thickness of epithelial tissue	0.00165					TGFA,MYO1E,FGF7,LAMB2	4
Immunological Disease	abnormal morphology	abnormal morphology of immune system	0.00165					IRF1,TGFB1,CCR1,IL4,B2M,IL11RA,LILRB4,CARD11,FCGR2B,CPA3,CD28,NGFR,CD84,HLA-DMA,LCK,PTPRC,MAN2B1,LTB	18
Cell Morphology, Cellular Assembly and Organization, Cellular Function and Maintenance	formation	formation of invadopodia	0.00166					BTG2,TGFB1,PAK1,MSN,TWIST1	5
Cell-To-Cell Signaling and Interaction, Hematological System Development and Function, Immune Cell Trafficking, Inflammatory Response	activation	activation of mononuclear leukocytes	0.00169					IRF1,AZU1,TGFB1,NLRC3,C1QA,CARD11,DPP4,GFI1B,DEF6,LCK,CD1B,NPY,IL18R1,CD14,IL4,S100A9,B2M,PIK3CG,FCGR2B,CD28,TNFAIP3,IL1A,PTPRC,ITGA5,GP2,SUCNR1	26
Cell Death and Survival	cell death	cell death of renal glomerulus	0.00172					IRF1,TGFB1,YAP1,ATF6,PLG,C1QA	6
Lipid Metabolism, Small Molecule Biochemistry, Vitamin and Mineral Metabolism	metabolism	metabolism of retinoid	0.00172					RPE65,CYP3A7,RDH10,BCO1,CYP26B1,TTR	6
Cellular Development, Cellular Growth and Proliferation, Hematological System Development and Function, Lymphoid Tissue Structure and Development	cell proliferation	cell proliferation of T lymphocytes	0.00175					IRF1,TGFB1,SELL,LILRB4,CARD11,DPP4,GFI1B,DEF6,CD84,HLA-DMA,LCK,MAP3K8,AIF1,ZNHIT1,CLECL1,NPY,BRCA1,ACPP,CD14,IL4,DSG3,B2M,PIK3CG,FCGR2B,CD28,TNFAIP3,IL1A,PTPRC,GP2,SUCNR1,MVP	31
Inflammatory Disease, Ophthalmic Disease, Organismal Injury and Abnormalities	conjunctivitis	conjunctivitis	0.00176					CYSLTR1,TGFB1,IL4,DSG3,HTR2C,CA13,PLG	7
Cancer, Gastrointestinal Disease, Organismal Injury and Abnormalities	neoplasia	gastrointestinal neoplasia	0.00177					IRF1,FAM186B,PYHIN1,DZANK1,SELL,RBPMS2,BFSP2,C8A,RCN3,WARS2,PSD4,LILRB4,CARD11,PARVG,SAP30,AMER3,LCK,CRYBA2,DUOX2,NPY,KYNU,FAM124A,RAET1E,LRRC1,ACPP,COLCA2,CLMP,C6,RFPL2,VASH1,SESN3,TNFRSF17,TCTN1,FZD10,MGAT5B,SLC52A3,IL1A,EIF3K,CCDC30,SMCO3,WFIKKN2,CYR61,FEZF2,CTCFL,NLRC3,ASB15,PROSER3,LCN12,ZNF114,P2RY12,TMEM115,OR2L13,CCDC40,GALR3,ZNF19,STXBP5L,RTN4RL2,UNK,CD1B,CGNL1,LAMB2,LCLAT1,ALPK2,S100A8,…	292
Cellular Function and Maintenance	function	function of leukocytes	0.00177					IRF1,TGFB1,CCR1,SELL,FCER1A,PLG,LILRB4,CD84,HLA-DMA,TRAF4,IRAK2,DUSP4,LTB,IL18R1,CD14,PAK1,IL4,B2M,RHBDF2,PIK3CG,FCGR2B,CD28,TNFAIP3,PTPRC,PIP5K1B,SUCNR1	26
Nucleic Acid Metabolism, Small Molecule Biochemistry	biosynthesis	biosynthesis of cyclic nucleotides	0.00178					RXFP1,TGFB1,UCN,SCT,PLG,PIK3CG,DRD1,GPER1,P2RY12,GALR3,HTR2C,PTGIR,SUCNR1,NPY,HTR4	15
Hematological Disease, Immunological Disease	eosinophilia	eosinophilia	0.00181					CPA3,DEF6,TNFAIP6,ANXA3,IL4,ADAMDEC1,IGHD,TRAF4,CXCL2,FCER1A,TMEM71,ALB	12
Cellular Compromise, Hypersensitivity Response, Inflammatory Response	degranulation	degranulation of mast cells	0.00182					LILRB4,FCGR2B,UCN,CD84,PAK1,IL4,PTPRC,FCER1A,ALB,PIK3CG	10
Dermatological Diseases and Conditions, Inflammatory Disease, Organismal Injury and Abnormalities	acne	Acne	0.00182					CD28,CD14,CCR1,SELL,S100A9,AIF1,IL1A,CXCL2	8
Nervous System Development and Function, Tissue Morphology	quantity	quantity of neuroglia	0.00183					TGFA,P2RY12,NGFR,PAX6,MGAT5B,TNFAIP6,MSN,IL1A,PTPRC	9
Cellular Movement	cell movement	cell movement of connective tissue cells	0.00184					TGFA,TGFB3,CYR61,TGFB1,PAK1,IL4,TMEM30A,CHAD,GPER1,MAP3K8,PIP5K1A,RETN,CCNA2,ITGA5,TWIST1	15
Amino Acid Metabolism, Endocrine System Development and Function, Molecular Transport, Small Molecule Biochemistry	quantity	quantity of L-triiodothyronine	0.00185					NR1I3,CRYM,IL1A,TTR,NPY	5
Cellular Function and Maintenance	homeostasis	cellular homeostasis	0.00185					IRF1,AZU1,TGFB1,ANGPTL4,PLG,THPO,LILRB4,CARD11,GPER1,LCK,RETN,DUSP4,UMOD,NPY,LTB,IL18R1,KSR2,STATH,CLMP,CYP26B1,ADAMTS1,SESN3,TNFRSF17,CD28,IL1A,HTN3,HOXA7,XDH,ITGA5,PSMB8,S1PR4,CYR61,CCR1,FPR1,FCER1A,GABPA,GFI1B,DEF6,CYSLTR1,HLA-DMA,MUL1,CLIC4,STXBP5L,EIF4EBP1,BSND,TWIST1,KCNJ1,ALB,BOK,TGFA,BRCA1,S100A8,PAK1,IL4,S100A9,FGF7,TFAP2B,B2M,IL11RA,CXCL2,PIK3CG,FFAR2,FCGR2B,TNFAIP3,NGFR,PAX6,SLC2A4,GAP…	71
Hematological System Development and Function, Tissue Morphology	quantity	quantity of leukocytes	0.00186					MBL2,IRF1,TGFB1,NLRC3,CCR1,SELL,FPR1,FCER1A,GCNT2,PLG,THPO,C1QA,LILRB4,CARD11,DEF6,CD84,HLA-DMA,LCK,MAP3K8,CLIC4,AMBP,PTGIR,NPY,LTB,TGFA,S100A8,IL4,S100A9,FGF7,NOTCH4,B2M,C6,CXCL2,PIK3CG,TNFRSF17,FCGR2B,CD28,TNFAIP3,NGFR,MGAT5B,IL1A,GAPT,PTPRC,PSMB8	44
Cellular Development, Cellular Growth and Proliferation	proliferation	proliferation of myeloid cells	0.00188					MBL2,FCGR2B,CYSLTR1,TGFB1,IL4,IL1A,CCNA2,PTPRC,CXCL2,XDH,THPO,ALB	12
Cell-To-Cell Signaling and Interaction, Hematological System Development and Function	binding	binding of mononuclear leukocytes	0.00189					TGFB1,CCR1,SELL,MSN,IL4,PIK3CG,CD28,HLA-DMA,LCK,IL1A,ITGA5,NPY,IL18R1	13
Cell Morphology, Lymphoid Tissue Structure and Development	morphology	morphology of lymphocytes	0.00189					IRF1,TGFB1,IL4,B2M,IL11RA,CARD11,FCGR2B,CD28,CD84,HLA-DMA,LCK,PTPRC,LTB	13
Embryonic Development, Nervous System Development and Function, Organ Development, Organ Morphology, Organismal Development, Tissue Development, Visual System Development and Function	morphology	morphology of retina	0.00189					TGFB3,PACSIN1,NXNL2,RPGRIP1,RPE65,NGFR,PAX6,LCK,ELK3,CLIC4,MAN2B1,LAMB2,GPR34	13
Cell-To-Cell Signaling and Interaction, Hematological System Development and Function, Humoral Immune Response, Immune Cell Trafficking	adhesion	adhesion of B lymphocytes	0.00193					CD28,SELL,IL4,ITGA5	4
Cell Death and Survival	apoptosis	apoptosis of peripheral blood leukocytes	0.00193					S100A8,TGFB1,PTPRC,GP2	4
Cell Cycle	interphase	arrest in interphase of lymphatic system cells	0.00193					CD28,TGFB1,FOXM1,THPO	4
Cell-To-Cell Signaling and Interaction, Cellular Function and Maintenance, Inflammatory Response	phagocytosis	phagocytosis by neuroglia	0.00193					PEAR1,CD14,IL4,S100A9	4
Cell Death and Survival	apoptosis	apoptosis of thyroid cells	0.00193					PPP1R13L,TGFB1,IL4	3
Lipid Metabolism, Molecular Transport, Small Molecule Biochemistry	concentration	concentration of eicosanoid	0.00193					TGFA,DAGLA,CYSLTR1,TGFB1,MAP3K8,IL4,IL1A,LTA4H,PTGIR	9
Organismal Injury and Abnormalities	edema	Edema	0.00195					TYMP,TGFB1,CD14,SELL,IL4,DSG3,FOXM1,CA13,C1R,ANGPTL4,PIK3CG,MB,GFI1B,FCGR2B,NGFR,TNFAIP6,MAP3K8,RETN,HTR2C,ALB,FCGRT	21
Cancer, Gastrointestinal Disease, Organismal Injury and Abnormalities	large intestine carcinoma	large intestine carcinoma	0.00197					FAM186B,PYHIN1,DZANK1,SELL,RBPMS2,BFSP2,C8A,RCN3,WARS2,PSD4,LILRB4,CARD11,PARVG,SAP30,AMER3,LCK,CRYBA2,DUOX2,NPY,KYNU,FAM124A,RAET1E,LRRC1,ACPP,COLCA2,CLMP,C6,RFPL2,VASH1,SESN3,TCTN1,FZD10,MGAT5B,SLC52A3,EIF3K,CCDC30,SMCO3,WFIKKN2,CYR61,FEZF2,CTCFL,NLRC3,ASB15,PROSER3,LCN12,ZNF114,P2RY12,TMEM115,OR2L13,CCDC40,GALR3,ZNF19,STXBP5L,RTN4RL2,UNK,CD1B,CGNL1,LAMB2,LCLAT1,ALPK2,ACOT12,LTA4H,ACRBP,IL11RA,…	260
Endocrine System Development and Function, Small Molecule Biochemistry	synthesis	synthesis of hormone	0.00198					DAGLA,GPER1,SLC22A1,PAX6,CD14,IL1A,RETN,FGF7,INHA,PLG,DUOX2	11
Carbohydrate Metabolism	quantity	quantity of carbohydrate	0.002					CFB,TGFB1,SCT,SMAD6,C1QA,GPER1,CPA3,P2RY13,PIP5K1A,RETN,AMBP,LCLAT1,ALB,NPY,ACPP,LGALS12,CD14,IL4,ATF6,PIK3CG,FCGR2B,SLC22A1,MGAT5B,SLC2A4,IL1A,HTR2C,PIP5K1B,MVP	28
Cellular Development, Hematological System Development and Function, Lymphoid Tissue Structure and Development	maturation	maturation of T lymphocytes	0.00203					CARD11,CD28,TGFB1,LCK,IL4,IL1A,PTPRC	7
Cell-To-Cell Signaling and Interaction, Cellular Function and Maintenance, Inflammatory Response	phagocytosis	phagocytosis of tumor cell lines	0.00203					PEAR1,FCGR2B,DEF6,TGFB1,IL4,PIP5K1A,FGF7	7
Carbohydrate Metabolism, Lipid Metabolism, Molecular Transport, Small Molecule Biochemistry	quantity	quantity of phosphoinositide	0.00203					FCGR2B,ACPP,TGFB1,CD14,PIP5K1A,PIP5K1B,PIK3CG	7
Cell-To-Cell Signaling and Interaction	binding	binding of lymphatic system cells	0.00204					CD28,TGFB1,CCR1,HLA-DMA,LCK,SELL,MSN,IL4,ITGA5,THPO,NPY,IL18R1	12
Gastrointestinal Disease, Organismal Injury and Abnormalities	bleeding	bleeding of gastrointestinal tract	0.00205					DRD1,PGLYRP4,MAP3K8,PLG,ALB,HTR4	6
Nucleic Acid Metabolism	metabolism	metabolism of nucleic acid component or derivative	0.00205					RXFP1,TGFB1,TYMS,UCN,SCT,PLG,DRD1,GPER1,P2RY12,GAMT,GALR3,BAAT,ACOT4,MAN2B1,PTGIR,NPY,ACPP,TYMP,ACOT12,PDHA1,PIK3CG,PNMT,MYH8,HTR2C,XDH,SUCNR1,HTR4	27
Cellular Movement	chemotaxis	chemotaxis	0.00206					RXFP1,AZU1,CYR61,TGFB1,CCR1,SELL,SCT,FPR1,PLG,DPP4,CYSLTR1,LCK,AIF1,PIP5K1A,NPY,TGFA,S100A8,TYMP,PAK1,IL4,S100A9,FGF7,CXCL2,PIK3CG,CD28,IL1A,GLRB,PTPRC,HOXA7	29
Cell Death and Survival, Cellular Function and Maintenance	clearance	clearance of cells	0.00206					MBL2,CD28,TNFAIP3,TGFB1,CD14,CLIC4,FGF7,PLG	8
Cell-To-Cell Signaling and Interaction	binding	binding of muscle cells	0.00207					CYR61,TGFB1,IL1A,PLG,NPY	5
Cellular Development, Cellular Growth and Proliferation, Organ Development, Respiratory System Development and Function	proliferation	proliferation of lung cells	0.00207					TGFB1,IL4,FOXM1,FCER1A,ITGA5	5
Molecular Transport, Small Molecule Biochemistry	secretion	secretion of peptide	0.00207					CARD11,GPER1,S100A8,PAX6,S100A9	5
Connective Tissue Disorders, Inflammatory Disease, Organismal Injury and Abnormalities, Skeletal and Muscular Disorders	rheumatic disease	rheumatic disease of joint	0.0021					NGFR,SLC22A1,FKTN,CCR1,IL1A,CACNA2D1,FDFT1,PTGIR,PLG,NPY	10
Inflammatory Response, Neurological Disease	inflammation	inflammation of central nervous system	0.00212					TGFA,IRF1,TYMP,TGFB1,TYMS,CCR1,SELL,IL4,B2M,C6,DPP4,FCGR2B,CD28,TNFAIP3,NGFR,MGAT5B,HLA-DMA,MAP3K8,PTPRC,TWIST1,NPY,IL18R1	22
Tissue Development	accumulation	accumulation of cells	0.00216					MBL2,IRF1,BRCA1,S100A8,CYR61,TGFB1,CCR1,SELL,IL4,S100A9,B2M,C6,CXCL2,PLG,PIK3CG,CD28,DEF6,ITGA5,TWIST1	19
Cell Morphology	morphology	morphology of leukocytes	0.00216					IRF1,TGFB1,CCR1,IL4,B2M,IL11RA,PIK3CG,LILRB4,CARD11,FCGR2B,CPA3,CD28,NGFR,CD84,HLA-DMA,LCK,PTPRC,MAN2B1,LTB	19
Cell Death and Survival	cytolysis	cytolysis	0.00217					CFB,IL4,B2M,FCER1A,PIK3CG,C8A,P2RY12,FCGR2B,EPB41,CD28,LCK,BAAT,PTPRC,PTGIR,ALB,IL18R1	16
Digestive System Development and Function, Organ Morphology, Organismal Development	morphology	morphology of stomach	0.00217					DRD1,BRCA1,TGFB1,INHA,RDH10,PLG,TRIM50	7
Cellular Assembly and Organization	rearrangement	rearrangement of cytoskeleton	0.00217					AZU1,CD28,DEF6,TGFB1,PACSIN1,PIP5K1A,FPR1	7
Cellular Growth and Proliferation, Lymphoid Tissue Structure and Development	proliferation	proliferation of lymphatic system cells	0.00218					IRF1,TGFB1,SELL,FOXM1,THPO,ZNF335,LILRB4,CARD11,DPP4,GFI1B,DEF6,CYSLTR1,CD84,HLA-DMA,LCK,MAP3K8,AIF1,ZNHIT1,CLECL1,NPY,BRCA1,ACPP,CD14,IL4,DSG3,B2M,IL11RA,PIK3CG,TNFRSF17,FCGR2B,CD28,TNFAIP3,IL1A,GAPT,PTPRC,ITGA5,GP2,SUCNR1,MVP	39
Hematological System Development and Function, Tissue Development	accumulation	accumulation of myeloid cells	0.00221					IRF1,S100A8,CD28,CCR1,SELL,IL4,S100A9,C6,CXCL2,ITGA5,PLG,PIK3CG	12
Cellular Movement	cell movement	cell movement of carcinoma cells	0.00224					TGFA,TGFB1,PAK1,FOXM1	4
Cellular Development, Cellular Growth and Proliferation, Embryonic Development, Hematological System Development and Function, Hematopoiesis, Lymphoid Tissue Structure and Development, Organ Development, Organismal Development, Tissue Development	differentiation	differentiation of effector lymphocytes	0.00224					CD28,DEF6,TGFB1,IL4	4
Cellular Development, Tissue Development	epithelial-mesenchymal transition	epithelial-mesenchymal transition of epithelial cells	0.00224					TGFB3,TGFB1,CLIC4,TWIST1	4
Connective Tissue Disorders, Organismal Injury and Abnormalities, Skeletal and Muscular Disorders	erosion	erosion of joint	0.00224					TGFA,IL4,IL1A,PIK3CG	4
Cellular Movement, Hematological System Development and Function, Immune Cell Trafficking	mobilization	mobilization of granulocytes	0.00224					DPP4,CCR1,CXCL2,FPR1	4
Cell Death and Survival	repopulation	repopulation of cells	0.00224					TNFAIP3,RHBDF2,THPO,EREG	4
Cell-To-Cell Signaling and Interaction	signaling	signaling of lymphocytes	0.00224					FCGR2B,CD28,PTPRC,PIK3CG	4
Hematological System Development and Function, Lymphoid Tissue Structure and Development, Tissue Morphology	quantity	quantity of CD4+ T-lymphocytes	0.00225					IRF1,CARD11,CD28,TGFB1,CD84,CCR1,HLA-DMA,LCK,IL4,PTPRC,PIK3CG	11
Inflammatory Disease	chronic inflammatory disorder	chronic inflammatory disorder	0.00225					TGFB1,CYP3A7,TYMS,PLG,C1QA,GPER1,P2RY13,PSMB2,TMEM47,DUOX2,FCGRT,LTB,TYMP,VASH1,EREG,CD28,TNFAIP6,IL1A,CACNA2D1,SPINK1,ITGA5,PSMB8,MBL2,CFB,CCR1,C1R,DRD1,ZBTB12,DPP4,DEF6,CYSLTR1,HLA-DMA,AIF1,ALB,ALPK2,TGFA,S100A8,IL4,S100A9,NOTCH4,SLC10A2,B2M,FDFT1,CXCL2,PIK3CG,FCGR2B,TNFAIP3,NGFR,GLRB,HTR2C,PTPRC,HTR4	52
Lipid Metabolism, Molecular Transport, Small Molecule Biochemistry	concentration	concentration of fatty acid	0.00226					TGFA,TGFB1,IL4,LTA4H,FGF7,EFNA5,ANGPTL4,DAGLA,FFAR2,CYSLTR1,SLC2A4,MAP3K8,P2RY13,IL1A,RETN,XDH,PTGIR	17
Cancer, Hematological Disease, Organismal Injury and Abnormalities	hematologic cancer	hematologic cancer of cells	0.00227					CYR61,TGFB1,TYMS,SELL,C1R,PLG,CARD11,DPP4,LCK,MAP3K8,PSMB2,LAMB2,DUSP4,TWIST1,BRCA1,TGFB3,IGFL2,HOMEZ,CD14,IL4,B2M,CD28,TNFAIP3,PTPRC,HOXA7,RDH10,ITGA5	27
Inflammatory Response, Respiratory Disease	inflammation	inflammation of respiratory system	0.00227					TGFB1,TYMS,CCR1,SELL,FCER1A,CARD11,GPER1,P2RY12,CYSLTR1,LCK,TRAF4,AMBP,PTGIR,ALB,FCGRT,TGFA,CD14,ANXA3,IL4,IL11RA,FCGR2B,SHARPIN,TNFAIP6,GLRB,PTPRC	25
Humoral Immune Response, Protein Synthesis	quantity	quantity of IgG	0.00228					CCR1,IL4,B2M,CARD11,FCGR2B,CD28,MGAT5B,CD84,LCK,MAP3K8,GAPT,DUSP4,FCGRT,LTB	14
Antigen Presentation, Inflammatory Response	antigen presentation	antigen presentation by leukocytes	0.0023					LILRB4,TNFRSF17,MAP3K8,IL4,PSMB8	5
Cellular Development, Cellular Growth and Proliferation, Hematological System Development and Function, Lymphoid Tissue Structure and Development	proliferation	proliferation of naive T lymphocytes	0.0023					CD28,DEF6,TGFB1,IL4,PIK3CG	5
Hematological System Development and Function, Immune Cell Trafficking, Inflammatory Response, Tissue Development	accumulation	accumulation of leukocytes	0.0023					MBL2,IRF1,S100A8,TGFB1,CCR1,SELL,IL4,S100A9,B2M,C6,CXCL2,PLG,PIK3CG,CD28,DEF6,ITGA5	16
Hematological Disease, Immunological Disease	T-cell lymphoproliferative disorder	T-cell lymphoproliferative disorder	0.00231					CYR61,TGFB1,TYMS,SELL,C1R,PLG,CARD11,DPP4,LCK,MAP3K8,PSMB2,LAMB2,DUSP4,TWIST1,BRCA1,TGFB3,IGFL2,HOMEZ,CD14,IL4,B2M,CD28,TNFAIP3,PTPRC,HOXA7,RDH10,ITGA5	27
Cancer, Organismal Injury and Abnormalities	abdominal adenocarcinoma	abdominal adenocarcinoma	0.00232					FAM186B,PYHIN1,DZANK1,RBPMS2,BFSP2,CERCAM,SLC38A4,C8A,RCN3,WARS2,LILRB4,CARD11,PARVG,CRYM,SAP30,AMER3,GAMT,LCK,CRYBA2,TMEM47,DUOX2,NPY,KYNU,FAM124A,LRRC1,ACPP,C6,RFPL2,VASH1,SESN3,TCTN1,FZD10,MGAT5B,SLC52A3,SPINK1,CCDC30,SMCO3,CYR61,CTCFL,NLRC3,MBOAT2,PROSER3,LCN12,ZNF114,P2RY12,TMEM115,CCDC40,GALR3,ZNF19,ACSM3,STXBP5L,CD1B,CGNL1,LAMB2,LCLAT1,ALPK2,ACSF2,ACOT12,IL4,LTA4H,FGF7,ACRBP,IL11RA,MXD3,PA…	265
Cellular Movement, Organismal Injury and Abnormalities, Respiratory Disease	cellular infiltration	cellular infiltration of lung	0.00233					CFB,TGFB1,ANXA3,IL4,FCER1A,ALB,LTB	7
Hematological Disease	cytopenia	cytopenia	0.00234					AZU1,CFB,TGFB1,TYMS,CD14,IL4,INHA,B2M,IL11RA,THPO,PIK3CG,NR1I3,CARD11,GFI1B,P2RY12,FCGR2B,TNFAIP3,LCK,PTGIR,LTB	20
Cancer	hyperplasia	hyperplasia of tissue	0.00236					TGFA,ACPP,CYR61,TGFB1,FOXM1,FGF7,FCER1A,ASPM,BTG2,MOV10L1,GPX7,IL1A,CCNA2	13
Cardiovascular Disease, Neurological Disease, Organismal Injury and Abnormalities	ischemia	ischemia of brain	0.00238					DRD1,P2RY12,NGFR,S100A9,HTR2C,FPR1,XDH,PLG,ALB	9
Cell-To-Cell Signaling and Interaction, Cellular Function and Maintenance, Inflammatory Response	phagocytosis	phagocytosis of cells	0.00239					MBL2,AZU1,PEAR1,TGFB1,CD14,ANXA3,IL4,S100A9,FGF7,FPR1,C1QA,FCGR2B,DEF6,PIP5K1A,CLIC4,PTPRC,NPY	17
Cellular Movement	homing	homing of cells	0.0024					RXFP1,AZU1,CYR61,TGFB1,CCR1,SELL,SCT,FPR1,PLG,DPP4,CYSLTR1,LCK,AIF1,PIP5K1A,NPY,TGFA,S100A8,TYMP,PAK1,IL4,S100A9,FGF7,CXCL2,PIK3CG,CD28,IL1A,GLRB,PTPRC,HOXA7,ITGA5	30
Organismal Injury and Abnormalities	wound	Wound	0.00244					TGFA,BRCA1,CFB,TGFB1,PAK1,SELL,FGF7,PLG,EREG,WLS,IL1A,ELK3,CLIC4,ITGA5	14
Cardiovascular Disease	vascular lesion	vascular lesion	0.00244					TGFB3,MGP,CCR1,SELL,IL4,SMAD6,YAP1,ABCG8,CXCL2,ANGPTL4,PLG,C1QA,PIK3CG,TNFAIP3,RETN,PTPRC	16
Organismal Injury and Abnormalities	lithiasis	lithiasis	0.00245					IL4,CACNA2D1,NOTCH4,ABCG8,CA13,PLG,UMOD,ALB	8
Digestive System Development and Function, Gastrointestinal Disease, Organ Morphology, Organismal Development, Organismal Injury and Abnormalities	abnormal morphology	abnormal morphology of duodenum	0.00247					DRD1,SPINK1,PLG	3
Cell Cycle	cell cycle progression	cell cycle progression of central nervous system cells	0.00247					PAX6,TGFB1,FOXM1	3
Cardiovascular Disease, Organismal Injury and Abnormalities	microangiopathy	microangiopathy	0.00253					CARD11,MGP,CFB,P2RY12,MYO1E,MSN,BAAT,FOXM1,PTGIR,VEZF1	10
Dermatological Diseases and Conditions, Organ Morphology, Organismal Injury and Abnormalities	abnormal morphology	abnormal morphology of skin	0.00254					TGFA,BRCA1,TGFB3,TGFB1,DSG3,FGF7,TFAP2B,CYP26B1,EREG,DRD1,PPP1R13L,TNFAIP3,NGFR,SPINK1,KCNJ1	15
Carbohydrate Metabolism, Small Molecule Biochemistry	binding	binding of glycosaminoglycan	0.00255					FGFBP3,TGFB1,TNFAIP6,IL4,ITIH2	5
Cellular Movement, Hematological System Development and Function, Immune Cell Trafficking, Inflammatory Response	cell movement	cell movement of dendritic cells	0.00255					S1PR4,TGFB1,CCR1,IL4,IL1A,SCT,IL11RA,FPR1,ITGA5,NPY,PIK3CG	11
Cancer, Gastrointestinal Disease, Organismal Injury and Abnormalities	gastrointestinal tract cancer	gastrointestinal tract cancer	0.00256					IRF1,FAM186B,PYHIN1,DZANK1,SELL,RBPMS2,BFSP2,C8A,RCN3,WARS2,PSD4,LILRB4,CARD11,PARVG,SAP30,AMER3,LCK,CRYBA2,DUOX2,NPY,KYNU,FAM124A,RAET1E,LRRC1,ACPP,COLCA2,CLMP,C6,RFPL2,VASH1,SESN3,TNFRSF17,TCTN1,FZD10,MGAT5B,SLC52A3,IL1A,EIF3K,CCDC30,SMCO3,WFIKKN2,CYR61,FEZF2,CTCFL,NLRC3,ASB15,PROSER3,LCN12,ZNF114,P2RY12,TMEM115,OR2L13,CCDC40,GALR3,ZNF19,STXBP5L,RTN4RL2,UNK,CD1B,CGNL1,LAMB2,LCLAT1,ALPK2,S100A8,…	287
Gastrointestinal Disease, Inflammatory Disease, Organismal Injury and Abnormalities	enteritis	enteritis	0.00258					CFB,S100A8,S1PR4,TGFB1,IL4,B2M,IL11RA,CXCL2,FCER1A,PLG,EREG,PIK3CG,DRD1,PGLYRP4,TNFAIP3,IL1A,PTPRC,ALB,LTB,IL18R1	20
Cell-To-Cell Signaling and Interaction, Hematological System Development and Function, Immune Cell Trafficking, Inflammatory Response	activation	activation of peripheral blood leukocytes	0.00258					CD28,CD14,IL4,GP2	4
Cell-To-Cell Signaling and Interaction, Hematological System Development and Function	aggregation	aggregation of myeloid cells	0.00258					LCK,SELL,IL4,FPR1	4
Infectious Diseases	infection	infection of mammalia	0.00259					MBL2,IRF1,CD14,CCR1,IL4,B2M,FPR1,PLG,RHBDF2,C1QA,FCGR2B,CD28,HLA-DMA,CLIC4,EIF4EBP1,DUSP4,UMOD,LTB,GPR34	19
Cancer, Organismal Injury and Abnormalities, Reproductive System Disease	metastasis	metastasis of breast cancer cell lines	0.00266					TGFB1,YAP1,B2M,TRAF4,CXCL2,TWIST1,ADAMTS1	7
Amino Acid Metabolism	quantity	quantity of amino acids	0.00268					NR1I3,CD28,CRYM,SLC2A4,ALDH5A1,IL4,IL1A,EFNA5,TMEM27,SLC6A13,TTR,NPY	12
Cellular Development, Cellular Growth and Proliferation, Hematological System Development and Function, Lymphoid Tissue Structure and Development	proliferation	proliferation of lymphocytes	0.00269					IRF1,TGFB1,SELL,ZNF335,LILRB4,CARD11,DPP4,GFI1B,DEF6,CD84,HLA-DMA,LCK,MAP3K8,AIF1,ZNHIT1,CLECL1,NPY,BRCA1,ACPP,CD14,IL4,DSG3,B2M,IL11RA,PIK3CG,TNFRSF17,FCGR2B,CD28,TNFAIP3,IL1A,GAPT,PTPRC,ITGA5,GP2,SUCNR1,MVP	36
Digestive System Development and Function, Organ Morphology, Organismal Development	morphology	morphology of intestine	0.00271					TGFA,BRCA1,TGFB3,SELL,IL4,FGF7,ANGPTL4,PLG,RECQL4,DRD1,PGLYRP4,MAP3K8,SPINK1,RDH10,LTB	15
Embryonic Development, Organ Development, Organismal Development, Reproductive System Development and Function, Tissue Development	formation	formation of mammary gland	0.00272					TGFA,RXFP1,BRCA1,TGFB3,TGFB1,IL4,FGF7,YAP1,NOTCH4,PLG,IFITM2,WLS,XDH	13
Amino Acid Metabolism, Endocrine System Development and Function, Molecular Transport, Small Molecule Biochemistry	abnormal quantity	abnormal quantity of L-triiodothyronine	0.00274					NR1I3,CRYM	2
Cell Cycle	G2 phase	arrest in G2 phase of bone marrow cells	0.00274					FOXM1,THPO	2
Cell Cycle	G2 phase	arrest in G2 phase of leukemia cell lines	0.00274					DPP4,FOXM1	2
Cancer, Cell Cycle, Organismal Injury and Abnormalities, Tumor Morphology	mitosis	arrest in mitosis of tumor cells	0.00274					ACRBP,HOXA7	2
Cell Cycle	sub-G1 phase	arrest in sub-G1 phase of lymphocytes	0.00274					CD28,TGFB1	2
Cell Cycle, Gene Expression	binding	binding of Ttf1 binding site	0.00274					TGFB1,IL1A	2
Cell Cycle, Cell-To-Cell Signaling and Interaction, Cellular Development, Cellular Growth and Proliferation, Respiratory System Development and Function	contact growth inhibition	contact growth inhibition of lung cell lines	0.00274					TGFB3,TGFB1	2
Cardiovascular System Development and Function, Tissue Morphology	contraction	contraction of umbilical vein	0.00274					TGFB1,IL4	2
Cellular Growth and Proliferation, Hepatic System Development and Function	cytostasis	cytostasis of hepatocytes	0.00274					TGFB3,TGFB1	2
Cell-To-Cell Signaling and Interaction	detachment	detachment of melanoma cell lines	0.00274					SMPD2,EFNA5	2
Gastrointestinal Disease, Hepatic System Disease, Organismal Injury and Abnormalities	dysfunction	dysfunction of liver	0.00274					FDFT1,ATF6	2
Cardiovascular Disease, Inflammatory Disease, Organismal Injury and Abnormalities	endocarditis	endocarditis	0.00274					TGFB1,TYMS	2
Cardiovascular Disease, Organismal Injury and Abnormalities, Skeletal and Muscular Disorders	fatal myocardial infarction	fatal myocardial infarction	0.00274					P2RY12,NGFR	2
Digestive System Development and Function	fusion	fusion of palate	0.00274					TGFB3,TGFB1	2
Drug Metabolism, Lipid Metabolism, Small Molecule Biochemistry	induction	induction of prostaglandin E2	0.00274					IL1A,SCT	2
Cancer, Organismal Injury and Abnormalities, Reproductive System Disease	prostate cancer	low grade prostate cancer	0.00274					S100A8,S100A9	2
Cellular Development, Hematological System Development and Function, Lymphoid Tissue Structure and Development	maturation	maturation of regulatory T lymphocytes	0.00274					CARD11,TGFB1	2
Cell Cycle	mitogenesis	mitogenesis of anterior pituitary cells	0.00274					TGFB3,TGFB1	2
Cellular Development, Cellular Growth and Proliferation, Nervous System Development and Function, Organ Development, Tissue Development	outgrowth	outgrowth of dorsal root ganglion cells	0.00274					NGFR,RTN4RL2	2
Cell Morphology, Cellular Function and Maintenance	pH	pH of tumor cell lines	0.00274					LCK,PLG	2
Dermatological Diseases and Conditions, Immunological Disease, Organismal Injury and Abnormalities	pemphigus vulgaris	pemphigus vulgaris	0.00274					DSG3,FCGRT	2
Cellular Assembly and Organization, Cellular Function and Maintenance, Nervous System Development and Function, Tissue Morphology	quantity	quantity of glial cell projections	0.00274					P2RY12,MSN	2
Cancer, Organismal Injury and Abnormalities	melanoma	radial growth phase melanoma	0.00274					TGFB3,TGFB1	2
Cell-To-Cell Signaling and Interaction	responsiveness	responsiveness of T lymphocytes	0.00274					IRF1,LCK	2
Connective Tissue Disorders, Developmental Disorder, Organismal Injury and Abnormalities, Skeletal and Muscular Disorders	congenital anomaly of skeletal bone	severe congenital anomaly of skeletal bone	0.00274					TWIST1,ZNF335	2
Endocrine System Disorders, Immunological Disease, Inflammatory Disease, Organismal Injury and Abnormalities	spontaneous autoimmune thyroiditis	spontaneous autoimmune thyroiditis	0.00274					CD28,TGFB1	2
Hematological System Development and Function, Lymphoid Tissue Structure and Development, Organ Morphology, Tissue Morphology	morphology	morphology of lymphoid organ	0.00274					IRF1,TGFB1,SELL,ANGPTL4,PLG,RECQL4,THPO,GABPA,CARD11,DOHH,LCK,GPX7,MAN2B1,UMOD,BOK,LTB,BRCA1,FGF7,PIK3CG,FCGR2B,CD28,TNFAIP3,LEFTY2,SPINK1,PTPRC,HOXA7	26
Cell Morphology, Lymphoid Tissue Structure and Development	morphology	morphology of lymphatic system cells	0.00279					IRF1,S1PR4,TGFB1,IL4,B2M,IL11RA,THPO,CARD11,FCGR2B,CD28,CD84,HLA-DMA,LCK,PTPRC,LTB	15
Carbohydrate Metabolism	metabolism	metabolism of carbohydrate	0.00281					TGFB1,IMPA2,FPR1,GCNT2,SLC16A3,DRD1,PIGQ,CYSLTR1,PIP5K1A,RETN,CREB3L3,MAN2B1,NPY,TGFB3,F2RL2,IL4,FGF7,TFAP2B,ATF6,PIK3CG,FCGR2B,CD28,NGFR,PTDSS1,SLC2A4,TNFAIP6,ALDH5A1,IL1A,HTR2C,PTPRC,PIP5K1B	31
Cellular Assembly and Organization	rearrangement	rearrangement of actin cytoskeleton	0.00281					CD28,DEF6,PACSIN1,PIP5K1A,FPR1	5
Organ Development, Reproductive System Development and Function	growth	growth of ovary	0.00283					TGFB1,TNFAIP6,FGF7,INHA,AMBP,EREG	6
Cell Death and Survival, Organismal Injury and Abnormalities, Renal and Urological Disease	necrosis	necrosis of nephron	0.00283					IRF1,TGFB1,YAP1,ATF6,PLG,ALB	6
Cellular Function and Maintenance	engulfment	engulfment of cells	0.00284					MBL2,TGFA,AZU1,TGFB3,PEAR1,TGFB1,CD14,ANXA3,PAK1,IL4,S100A9,FGF7,FPR1,C1QA,FCGR2B,SHARPIN,DEF6,CDC40,IL1A,PIP5K1A,CLIC4,PTPRC,NPY	23
Cell-To-Cell Signaling and Interaction, Hematological System Development and Function	binding	binding of lymphocytes	0.00289					CD28,TGFB1,CCR1,HLA-DMA,LCK,SELL,MSN,IL4,ITGA5,NPY,IL18R1	11
Lipid Metabolism, Small Molecule Biochemistry, Vitamin and Mineral Metabolism	metabolism	metabolism of terpenoid	0.00291					CYP3A7,IL4,FGF7,SLC10A2,INHA,FDFT1,ABCG8,PLG,CYP26B1,RPE65,GPER1,P2RY13,IL1A,BAAT,RDH10,BCO1,TTR	17
Lipid Metabolism, Molecular Transport, Small Molecule Biochemistry	efflux	efflux of lipid	0.00291					S100A8,TGFB1,CD14,MSN,S100A9,SLC10A2,SLC6A13,ABCG8,ALB	9
Metabolic Disease	disorder of lipid metabolism	disorder of lipid metabolism	0.00292					TGFB1,CD14,FGF7,SLC10A2,FDFT1,ANGPTL4,DPP4,SLC2A4,IL1A,CACNA2D1,CREB3L3,HTR2C,MYLK2	13
Cancer, Gastrointestinal Disease, Organismal Injury and Abnormalities	oral squamous cell carcinoma	oral squamous cell carcinoma	0.00292					PEAR1,MGP,TGFB1,SRGN,TYMS,GMFG,FGF7,SMAD6,CXCL2,CYP26B1,EREG,CDH18,IL1A	13
Cell-To-Cell Signaling and Interaction, Cellular Assembly and Organization, Hematological System Development and Function, Immune Cell Trafficking	cell-cell adhesion	cell-cell adhesion of leukocytes	0.00296					CERCAM,PTPRC,ITGA5,UMOD	4
Cellular Movement, Hematological System Development and Function	extravasation	extravasation of phagocytes	0.00296					TNFAIP6,CCR1,SELL,PIK3CG	4
Lipid Metabolism, Small Molecule Biochemistry	mobilization	mobilization of lipid	0.00296					DAGLA,RPE65,IL4,RETN	4
Carbohydrate Metabolism, Lipid Metabolism, Molecular Transport, Small Molecule Biochemistry	quantity	quantity of phosphatidylinositol 4,5-diphosphate	0.00296					ACPP,CD14,PIP5K1A,PIP5K1B	4
Dermatological Diseases and Conditions, Infectious Diseases, Organismal Injury and Abnormalities	leprosy	leprosy	0.00303					TNFRSF17,CD28,TGFB1,CD14,CCR1,CD1B,FCER1A	7
Cellular Movement, Hair and Skin Development and Function	migration	migration of keratinocytes	0.00303					TGFA,TGFB1,PAK1,SELL,FGF7,RHBDF2,PIK3CG	7
Cancer, Organismal Injury and Abnormalities	metastasis	metastasis	0.00305					IRF1,CYR61,TGFB1,CYP3A7,TYMS,SELL,FOXM1,YAP1,C1R,ANGPTL4,PLG,SLC16A3,P2RY12,PDLIM3,LCK,WLS,PSMB2,TRAF4,AMBP,LAMB2,DUSP4,TWIST1,LTB,TGFA,BRCA1,TGFB3,PAK1,IL4,B2M,FDFT1,CXCL2,ADAMTS1,PIK3CG,NR1I3,FCGR2B,CD28,ALDH5A1,IL1A,PTPRC,OLFML3,GPR34	41
Cellular Development	transdifferentiation	transdifferentiation	0.00306					MGP,PAX6,TGFB1,IL4,IL1A,TWIST1	6
Organismal Injury and Abnormalities	fibrosis	Fibrosis	0.00306					RXFP1,TGFB1,TYMS,CCR1,SELL,FOXM1,YAP1,PLG,MB,P2RY12,LCK,RETN,IRAK2,PTGIR,UMOD,SLC27A6,ALB,TGFA,IL4,NEXN,IL11RA,DAGLA,FCGR2B,CD28,TNFAIP3,SLC2A4,MYO1E,XDH,ITGA5	29
Cell Morphology, Embryonic Development, Nervous System Development and Function, Organ Development, Organ Morphology, Organismal Development, Tissue Development, Visual System Development and Function	morphology	morphology of eye cells	0.00306					RPE65,PAX6,CLIC4,NXNL2,BFSP2,MAN2B1,LAMB2,GPR34,RPGRIP1	9
Humoral Immune Response, Protein Synthesis	quantity	quantity of immunoglobulin	0.00308					IRF1,CCR1,IL4,B2M,C1QA,LILRB4,CARD11,FCGR2B,CD28,MGAT5B,CD84,LCK,MAP3K8,GAPT,DUSP4,FCGRT,LTB	17
Cell Morphology, Digestive System Development and Function, Gastrointestinal Disease, Hematological System Development and Function, Hepatic System Development and Function, Hepatic System Disease, Immunological Disease, Inflammatory Response, Organ Morphology, Organismal Development, Organismal Injury and Abnormalities	abnormal morphology	abnormal morphology of Kupffer cells	0.00309					NGFR,CCR1,MAN2B1	3
Cell Morphology, Hematological System Development and Function, Immunological Disease, Lymphoid Tissue Structure and Development	abnormal morphology	abnormal morphology of alpha-beta intraepithelial T cell	0.00309					LCK,B2M,PTPRC	3
Cell Death and Survival	apoptosis	apoptosis of PBMCs	0.00309					S100A8,TGFB1,PTPRC	3
Cancer, Organismal Injury and Abnormalities	neoplasia	neoplasia of epithelial cell lines	0.00309					TGFB1,CXCL2,TWIST1	3
Cancer, Cellular Development, Cellular Growth and Proliferation, Organismal Injury and Abnormalities, Tumor Morphology	proliferation	proliferation of gastric cancer cells	0.00309					TGFB1,IL1A,TWIST1	3
Cell Morphology, Nervous System Development and Function, Tissue Morphology	size	size of growth cone	0.00309					NGFR,PAX6,MSN	3
Cardiovascular Disease, Inflammatory Response, Organismal Injury and Abnormalities	inflammation	inflammation of heart	0.0031					TGFA,TGFB1,SLC2A4,IL4,B2M	5
Cancer, Organismal Injury and Abnormalities	abdominal carcinoma	abdominal carcinoma	0.00312					FAM186B,PYHIN1,DZANK1,RBPMS2,BFSP2,CERCAM,SLC38A4,C8A,RCN3,WARS2,LILRB4,CARD11,PARVG,CRYM,SAP30,AMER3,GAMT,LCK,CRYBA2,TMEM47,DUOX2,NPY,KYNU,FAM124A,LRRC1,ACPP,C6,RFPL2,VASH1,SESN3,TCTN1,FZD10,MGAT5B,SLC52A3,SPINK1,CCDC30,SMCO3,CYR61,FEZF2,CTCFL,NLRC3,MBOAT2,PROSER3,LCN12,ZNF114,P2RY12,TMEM115,CCDC40,GALR3,ZNF19,ACSM3,STXBP5L,CD1B,CGNL1,LAMB2,LCLAT1,ALPK2,ACSF2,ACOT12,IL4,LTA4H,FGF7,ACRBP,IL11RA,M…	267
Connective Tissue Development and Function, Tissue Morphology	quantity	quantity of adipose tissue	0.00319					BRCA1,CD14,IL4,DSG3,ANGPTL4,ADAMTS1,CHAD,PNMT,SLC2A4,GAMT,PIP5K1A,RETN,HTR2C,XDH,EIF4EBP1,HTR4	16
Cancer, Gastrointestinal Disease, Organismal Injury and Abnormalities	large intestine adenocarcinoma	large intestine adenocarcinoma	0.00319					FAM186B,PYHIN1,DZANK1,SELL,RBPMS2,BFSP2,C8A,RCN3,WARS2,PSD4,LILRB4,CARD11,PARVG,SAP30,AMER3,LCK,CRYBA2,DUOX2,NPY,KYNU,FAM124A,RAET1E,LRRC1,ACPP,COLCA2,CLMP,C6,RFPL2,VASH1,SESN3,TCTN1,FZD10,MGAT5B,SLC52A3,EIF3K,CCDC30,SMCO3,WFIKKN2,CYR61,FEZF2,CTCFL,NLRC3,ASB15,PROSER3,LCN12,ZNF114,P2RY12,TMEM115,OR2L13,CCDC40,GALR3,ZNF19,STXBP5L,RTN4RL2,UNK,CD1B,CGNL1,LAMB2,LCLAT1,ALPK2,ACOT12,LTA4H,ACRBP,IL11RA,…	256
Cardiovascular Disease, Hereditary Disorder, Organismal Injury and Abnormalities	familial vascular disease	familial vascular disease	0.00321					TGFB3,MGP,P2RY12,LEFTY2,TNFAIP6,SMAD6,HTR2C,RDH10,PTGIR	9
Cancer, Organismal Injury and Abnormalities	development	development of carcinoma	0.00323					TGFA,BRCA1,TGFB1,WNT7A,FOXM1,INHA,LTB	7
DNA Replication, Recombination, and Repair	meiotic nondisjunction	meiotic nondisjunction	0.00323					BRCA1,STATH,TYMS,CACNA2D1,MYH8,PTPRC,NOC4L	7
Hematological System Development and Function, Lymphoid Tissue Structure and Development, Tissue Morphology	quantity	quantity of helper T lymphocytes	0.00325					IRF1,FCGR2B,CD28,TGFB1,LCK,SELL,IL4,B2M	8
Cardiovascular System Development and Function, Tissue Morphology	permeability	permeability of vascular system	0.00326					FGFBP3,AZU1,NGFR,CYSLTR1,UCN,ESAM,PAK1,CXCL2,XDH,PLG,PIK3CG	11
Cellular Function and Maintenance, Inflammatory Response	phagocytosis	phagocytosis	0.00328					MBL2,AZU1,PEAR1,TGFB1,CD14,ANXA3,MSN,IL4,S100A9,FGF7,FPR1,C1QA,FCGR2B,DEF6,PIP5K1A,CLIC4,PTPRC,NPY	18
Free Radical Scavenging, Molecular Transport	quantity	quantity of reactive oxygen species	0.00335					DPP4,CD28,TGFB1,GPX7,IL4,IL1A,RETN,EXOG,XDH,DUOX2,ALB,PIK3CG	12
Cancer, Organismal Injury and Abnormalities	angiogenesis	angiogenesis of tumor	0.00337					CYR61,TGFB1,PAK1,FOXM1,ANGPTL4,VASH1,PLG,TWIST1,ADAMTS1	9
Cell-To-Cell Signaling and Interaction, Cellular Assembly and Organization, Cellular Compromise	disruption	disruption of intercellular junctions	0.00338					TGFB3,CYR61,DSG3,XDH	4
Hematological System Development and Function, Inflammatory Response, Tissue Morphology	quantity	quantity of neutrophils	0.00339					TGFA,S100A8,TGFB1,SELL,IL4,S100A9,C6,FPR1,C1QA,PIK3CG,FCGR2B,TNFAIP3,IL1A,AMBP	14
Cellular Function and Maintenance	uptake	uptake of cells	0.00341					MBL2,TNFAIP3,IL1A,PLG,C1QA	5
Cardiovascular System Development and Function, Organismal Development, Tissue Morphology	morphology	morphology of endothelial tissue	0.00344					TGFB1,PAK1,ELK3,CLIC4,NOTCH4,MAN2B1,VEZF1	7
Cell Signaling, Molecular Transport, Nucleic Acid Metabolism, Small Molecule Biochemistry	concentration	concentration of cyclic AMP	0.00348					GPER1,P2RY12,CD28,LGALS12,IL4,IL1A,SCT,PTPRC,ANGPTL4,PTGIR,PIK3CG,HTR4	12
Cell-To-Cell Signaling and Interaction, Cellular Movement, Hematological System Development and Function, Immune Cell Trafficking, Inflammatory Response	recruitment	recruitment of neutrophils	0.00348					S100A8,FCGR2B,CD28,CD14,CCR1,MAP3K8,SELL,IL4,IL1A,CXCL2,XDH,PIK3CG	12
Carbohydrate Metabolism	binding	binding of polysaccharide	0.00355					FGFBP3,TGFB1,CD14,TNFAIP6,IL4,ITIH2	6
Cell Signaling, Nucleic Acid Metabolism, Small Molecule Biochemistry	synthesis	synthesis of cyclic AMP	0.00359					RXFP1,TGFB1,UCN,SCT,PIK3CG,DRD1,GPER1,P2RY12,GALR3,PTGIR,SUCNR1,NPY,HTR4	13
Cell-To-Cell Signaling and Interaction, Hematological System Development and Function, Immune Cell Trafficking, Inflammatory Response	activation	activation of lymphocytes	0.0036					IRF1,TGFB1,NLRC3,IL4,S100A9,B2M,C1QA,PIK3CG,CARD11,DPP4,GFI1B,FCGR2B,CD28,DEF6,TNFAIP3,LCK,IL1A,PTPRC,CD1B,ITGA5,GP2,SUCNR1,NPY,IL18R1	24
Cell Morphology	morphology	morphology of blood cells	0.00361					IRF1,S1PR4,TGFB1,CCR1,IL4,B2M,IL11RA,THPO,PIK3CG,LILRB4,CARD11,GFI1B,FCGR2B,CPA3,EPB41,CD28,NGFR,CD84,HLA-DMA,LCK,PTPRC,MAN2B1,LTB	23
Cellular Development, Cellular Growth and Proliferation, Digestive System Development and Function, Hepatic System Development and Function, Organ Development	proliferation	proliferation of liver cells	0.00361					TGFA,NR1I3,NGFR,TGFB1,IL4,RETN,FOXM1,FGF7,CREB3L3,XDH,PLG,LTB	12
Cancer, Hematological Disease, Immunological Disease, Organismal Injury and Abnormalities	neoplasia	neoplasia of leukocytes	0.00363					CYR61,TGFB1,TYMS,SELL,C1R,PLG,CARD11,DPP4,LCK,MAP3K8,PSMB2,LAMB2,DUSP4,TWIST1,BRCA1,TGFB3,IGFL2,HOMEZ,CD14,IL4,B2M,CD28,TNFAIP3,PTPRC,HOXA7,RDH10,ITGA5	27
Carbohydrate Metabolism	binding	binding of carbohydrate	0.00366					FGFBP3,TGFB1,CD14,TNFAIP6,IL4,PACSIN1,ITIH2	7
Cardiovascular Disease, Cell Death and Survival, Connective Tissue Disorders, Hematological Disease, Organismal Injury and Abnormalities	hemolytic anemia	hemolytic anemia	0.00366					CFB,P2RY12,FCGR2B,EPB41,CD28,BAAT,PTGIR	7
Inflammatory Disease, Inflammatory Response, Neurological Disease, Organismal Injury and Abnormalities	encephalitis	Encephalitis	0.00371					TGFA,IRF1,TYMP,TGFB1,CCR1,SELL,IL4,B2M,C6,DPP4,FCGR2B,CD28,NGFR,MGAT5B,HLA-DMA,MAP3K8,PTPRC,TWIST1,NPY,IL18R1	20
Cellular Growth and Proliferation, Organ Development, Reproductive System Development and Function	proliferation	proliferation of ovarian cells	0.00374					TGFB1,TNFAIP6,FGF7,INHA,EREG	5
Cell-To-Cell Signaling and Interaction, Cellular Compromise, Cellular Function and Maintenance, Inflammatory Response	respiratory burst	respiratory burst of phagocytes	0.00374					TGFB1,IL4,FPR1,FCER1A,PIK3CG	5
Hereditary Disorder, Ophthalmic Disease, Organismal Injury and Abnormalities	cataract disease	autosomal dominant cataract disease	0.0038					BFSP2,CRYBA2,GCNT2	3
Cell Death and Survival	cell death	cell death of uterus	0.0038					TGFB1,WNT7A,TWIST1	3
Inflammatory Response, Organismal Injury and Abnormalities	inflammation	inflammation of lymphatic system component	0.0038					TGFA,TGFB1,IL1A	3
Visual System Development and Function	metabolism	metabolism by retina	0.0038					RPE65,RDH10,BCO1	3
Hematological System Development and Function, Inflammatory Response, Tissue Morphology	quantity	quantity of Langerhans cells	0.0038					TGFB1,IL4,PIK3CG	3
Cell-To-Cell Signaling and Interaction, Cellular Movement	recruitment	recruitment of muscle cells	0.0038					TGFB1,IL4,PIK3CG	3
Cell-To-Cell Signaling and Interaction, Hematological System Development and Function, Immune Cell Trafficking, Inflammatory Response	binding	binding of neutrophils	0.00382					S100A8,TGFB1,SELL,IL4,S100A9,CXCL2,PLG,PIK3CG	8
Organismal Injury and Abnormalities	dehydration	dehydration of mice	0.00382					TGFB3,FCGR2B,DSG3,SPINK1,BSND,KCNJ1	6
Organ Morphology, Organismal Injury and Abnormalities, Respiratory Disease, Respiratory System Development and Function	abnormal morphology	abnormal morphology of trachea	0.00383					MGP,TRAF4,TTLL1,PLG	4
Cell Death and Survival	apoptosis	apoptosis of macrophage cancer cell lines	0.00383					TGFB1,IRAK2,ATF6,MVP	4
Cellular Movement	extravasation	extravasation of myeloid cells	0.00383					TNFAIP6,CCR1,SELL,PIK3CG	4
Cellular Development, Cellular Growth and Proliferation	expansion	expansion of blood cells	0.00384					IRF1,TGFB1,IL4,B2M,THPO,PIK3CG,GFI1B,FCGR2B,CD28,DEF6,TNFAIP3,IL1A,PTPRC,HOXD4	14
Cancer, Gastrointestinal Disease, Organismal Injury and Abnormalities	large intestine neoplasm	large intestine neoplasm	0.00387					FAM186B,PYHIN1,DZANK1,SELL,RBPMS2,BFSP2,C8A,RCN3,WARS2,PSD4,LILRB4,CARD11,PARVG,SAP30,AMER3,LCK,CRYBA2,DUOX2,NPY,KYNU,FAM124A,RAET1E,LRRC1,ACPP,COLCA2,CLMP,C6,RFPL2,VASH1,SESN3,TNFRSF17,TCTN1,FZD10,MGAT5B,SLC52A3,EIF3K,CCDC30,SMCO3,WFIKKN2,CYR61,FEZF2,CTCFL,NLRC3,ASB15,PROSER3,LCN12,ZNF114,P2RY12,TMEM115,OR2L13,CCDC40,GALR3,ZNF19,STXBP5L,RTN4RL2,UNK,CD1B,CGNL1,LAMB2,LCLAT1,ALPK2,ACOT12,IL4,LTA4H,…	274
Cellular Function and Maintenance	engulfment	engulfment of tumor cell lines	0.00392					TGFA,PEAR1,FCGR2B,SHARPIN,DEF6,TGFB1,CDC40,IL4,PIP5K1A,FGF7	10
Cancer, Organismal Injury and Abnormalities, Tumor Morphology	invasion	invasion of malignant tumor	0.00392					TGFA,DPP4,TYMP,TGFB1,S100A9,FOXM1,ESM1,ITGA5,PLG,TWIST1	10
Connective Tissue Development and Function, Tissue Development	growth	growth of connective tissue	0.00398					CYR61,TGFB1,SMAD6,YAP1,THPO,LILRB4,DPP4,GFI1B,GPER1,PPP1R13L,AIF1,RETN,TRAF4,DUSP4,TWIST1,NPY,TGFA,BRCA1,IL4,S100A9,FGF7,EREG,RASD1,CD28,NGFR,IL1A,CCNA2,PTPRC,XDH,ITGA5,GP2,HTR4	32
Cell Cycle	G2/M phase transition	G2/M phase transition	0.00402					DPP4,BRCA1,MAP3K8,FOXM1,ASCL2,CCNA2,PLG,DUSP4	8
Cellular Function and Maintenance	endocytosis	endocytosis by eukaryotic cells	0.00403					MBL2,TGFA,TGFB3,PEAR1,TGFB1,CD14,IL4,S100A9,FGF7,FPR1,FCGR2B,SHARPIN,DEF6,CDC40,PIP5K1A,CLIC4,PTPRC	17
Cancer, Organismal Injury and Abnormalities	advanced malignant tumor	advanced malignant tumor	0.00405					IRF1,CYR61,TGFB1,CYP3A7,TYMS,SELL,FOXM1,YAP1,C1R,ANGPTL4,PLG,SLC16A3,DPP4,P2RY12,PDLIM3,LCK,IFITM2,WLS,PSMB2,TRAF4,AMBP,LAMB2,DUSP4,TWIST1,LTB,TGFA,BRCA1,TGFB3,PAK1,IL4,NOTCH4,B2M,FDFT1,CXCL2,ADAMTS1,PIK3CG,NR1I3,FCGR2B,CD28,ALDH5A1,IL1A,PTPRC,OLFML3,GPR34	44
Cancer, Gastrointestinal Disease, Organismal Injury and Abnormalities	intestinal tumor	intestinal tumor	0.00405					FAM186B,PYHIN1,DZANK1,SELL,RBPMS2,BFSP2,C8A,RCN3,WARS2,PSD4,LILRB4,CARD11,PARVG,SAP30,AMER3,LCK,CRYBA2,DUOX2,NPY,KYNU,FAM124A,RAET1E,LRRC1,ACPP,COLCA2,CLMP,C6,RFPL2,VASH1,SESN3,TNFRSF17,TCTN1,FZD10,MGAT5B,SLC52A3,EIF3K,CCDC30,SMCO3,WFIKKN2,CYR61,FEZF2,CTCFL,NLRC3,ASB15,PROSER3,LCN12,ZNF114,P2RY12,TMEM115,OR2L13,CCDC40,GALR3,ZNF19,STXBP5L,RTN4RL2,UNK,CD1B,CGNL1,LAMB2,LCLAT1,ALPK2,ACOT12,IL4,LTA4H,…	275
Cellular Function and Maintenance	internalization	internalization of cells	0.00409					MBL2,PEAR1,TGFB1,CD14,IL4,S100A9,FGF7,FPR1,PLG,FCGR2B,DEF6,PIP5K1A,CLIC4,PTPRC	14
Humoral Immune Response, Inflammatory Response	complement activation	complement activation	0.00409					MBL2,CFB,C6,C1QA,C8A	5
Cell Cycle	interphase	interphase of lymphatic system cells	0.00409					CD28,TGFB1,IL4,FOXM1,THPO	5
Cancer, Cell Death and Survival, Organismal Injury and Abnormalities, Tumor Morphology	apoptosis	apoptosis of tumor cells	0.0041					IRF1,BRCA1,TGFB1,SELL,IL4,B2M,VASH1,PLG,DPP4,GFI1B,TNFRSF17,CD28,NGFR,HOXA7,ALB,BOK	16
Cardiovascular System Development and Function	neovascularization	neovascularization	0.00411					TGFA,CFB,CYR61,CD28,TNFAIP3,TGFB1,CLIC4,C6,PLG,THPO,NPY	11
Cell Death and Survival, Organismal Injury and Abnormalities	cell death	cell death of keratinocytes	0.00413					TGFB3,SHARPIN,NGFR,PAK1,DSG3,CLIC4,YAP1	7
Tox Functions
Categories	Functions	Diseases or Functions Annotation	p-Value	Predicted Activation State	Activation z-score	Notes	Bias-corrected z-score	Molecules	# Molecules
Cardiac Pulmonary Embolism	acute pulmonary embolism	acute pulmonary embolism	6.4e-05					MB,P2RY12,PTGIR,PLG	4
Glomerular Injury	focal segmental glomerulosclerosis	focal segmental glomerulosclerosis	0.00116					TGFB1,MYO1E,ALDH5A1,CRB2,LAMB2	5
Cardiac Hyperplasia/Hyperproliferation	hyperplasia	hyperplasia of cardiomyocytes	0.00139					MOV10L1,CCNA2	2
Pulmonary Hypertension	chronic thromboembolic pulmonary hypertension	inoperable chronic thromboembolic pulmonary hypertension	0.00139					P2RY12,PTGIR	2
Liver Cirrhosis	primary biliary cirrhosis	primary biliary cirrhosis	0.00161					TGFA,TGFB3,IL4,IL1A,NOTCH4,B2M,ITGA5,LTB	8
Renal Necrosis/Cell Death	cell death	cell death of renal glomerulus	0.00172					IRF1,TGFB1,YAP1,ATF6,PLG,C1QA	6
Decreased Levels of Albumin	synthesis	decreased synthesis of albumin	0.00274					TGFB1,ALB	2
Liver Dysfunction	dysfunction	dysfunction of liver	0.00274					FDFT1,ATF6	2
Cardiac Inflammation	endocarditis	endocarditis	0.00274					TGFB1,TYMS	2
Cardiac Infarction	fatal myocardial infarction	fatal myocardial infarction	0.00274					P2RY12,NGFR	2
Liver Cirrhosis	cirrhosis	Cirrhosis	0.0031					TGFA,TGFB3,TGFB1,CYP3A7,CCR1,IL4,NOTCH4,B2M,THPO,ADAMTS1,GPER1,IL1A,CACNA2D1,ITGA5,ALB,LTB	16
Cardiac Inflammation	inflammation	inflammation of heart	0.0031					TGFA,TGFB1,SLC2A4,IL4,B2M	5
Liver Proliferation	proliferation	proliferation of liver cells	0.00361					TGFA,NR1I3,NGFR,TGFB1,IL4,RETN,FOXM1,FGF7,CREB3L3,XDH,PLG,LTB	12
Glomerular Injury, Renal Necrosis/Cell Death	necrosis	necrosis of renal glomerulus	0.00574					IRF1,TGFB1,YAP1,ATF6,PLG	5
Decreased Levels of Albumin	quantity	Decreased Levels of Albumin	0.00606					AMN,TGFB1,LAMB2,ALB	4
Renal Inflammation, Renal Nephritis	nephritis	Nephritis	0.00665					IRF1,CFB,TGFB1,TYMS,CCR1,IL4,C1QA,FCGR2B,CD28,TNFAIP3,GPX7,PSMB2,PTPRC,AMBP,XDH,LAMB2,UMOD,ALB	18
Increased Levels of Albumin	quantity	Increased Levels of Albumin	0.0101					DPP4,B2M,FCGRT	3
Renal Necrosis/Cell Death	cell viability	cell viability of kidney cell lines	0.0105					BRCA1,TNFAIP3,SLC22A1,MAP3K8,PAK1,UMOD	6
Hepatocellular Carcinoma, Liver Hyperplasia/Hyperproliferation	hepatocellular carcinoma	hepatocellular carcinoma	0.0105					TGFB1,TYMS,FOXM1,EFNA5,YAP1,C8A,GPER1,E2F8,ACSM3,CREB3L3,STXBP5L,VASH2,TWIST1,ALB,LTB,TGFA,BRCA1,LRRC1,TYMP,HOMEZ,PAK1,FAM217B,CXCL2,ASPM,ADAMTS1,TNFRSF17,TSPAN8,SPINK1,FAM46D,CCNA2,ITGA5	31
Glomerular Injury	abnormal morphology	abnormal morphology of renal glomerulus	0.0111					MGP,CFB,CCR1,MYO1E,ANGPTL4,XDH,LAMB2	7
Glomerular Injury	formation	formation of glomerular crescent	0.0115					CCR1,PLG,C1QA	3
Increased Levels of ALT	localization	increased localization of ALT	0.0115					NR1I3,C1QA,LTB	3
Glomerular Injury	familial focal segmental glomerulosclerosisrosis	familial focal segmental glomerulosclerosisrosis	0.0121					MYO1E,CRB2	2
Increased Levels of Albumin	localization	increased localization of albumin	0.0121					B2M,FCGRT	2
Liver Necrosis/Cell Death	necrosis	necrosis of liver	0.0124					IRF1,TGFB1,CD14,PAFAH2,SELL,IL4,INHA,PLG,NR1I3,NGFR,MAP3K8,PTPRC,DUSP4	13
Renal Inflammation, Renal Nephritis	interstitial nephritis	interstitial nephritis	0.013					XDH,UMOD,ALB	3
Pulmonary Hypertension	primary pulmonary hypertension	primary pulmonary hypertension	0.013					P2RY12,TNFAIP6,PTGIR	3
Liver Damage	damage	damage of liver	0.0136					IRF1,TGFB1,CYP3A7,CD14,PAFAH2,IL4,IL11RA,THPO,NR1I3,FCGR2B,TNFAIP3,IL1A,PTPRC,ALB,SERPINA4,LTB	16
Liver Proliferation	proliferation	proliferation of hepatocytes	0.0139					TGFA,NGFR,TGFB1,IL4,FOXM1,FGF7,CREB3L3,PLG,LTB	9
Renal Hydronephrosis	hydronephrosis	hydronephrosis	0.015					FCGR2B,IMPA2,IL4,ADAMTS1,KCNJ1,UMOD	6
Glomerular Injury, Renal Thrombosis	thrombosis	thrombosis of renal glomerulus	0.0153					CFB,C1QA	2
Liver Cirrhosis	cirrhosis	cirrhosis of liver	0.0157					TGFA,TGFB3,GPER1,TGFB1,CYP3A7,IL4,IL1A,NOTCH4,B2M,ITGA5,LTB	11
Renal Damage, Renal Tubule Injury	damage	damage of renal tubule	0.0174					CFB,SLC22A1,TGFB1,CCR1	4
Cardiac Congestive Cardiac Failure, Heart Failure	congestive heart failure	congestive heart failure	0.0201					DRD1,RXFP1,MB,DPP4,CACNA2D1,TFAP2B,CA13,XDH	8
Cardiac Stenosis	Keutel syndrome	Keutel syndrome	0.0217					MGP	1
Nephrosis	Pierson syndrome	Pierson syndrome	0.0217					LAMB2	1
Cardiac Infarction	acute periprocedural myocardial infarction	acute periprocedural myocardial infarction	0.0217					P2RY12	1
Liver Damage	chronic liver disease	advanced chronic liver disease	0.0217					ALB	1
Renal Inflammation, Renal Nephritis	nephritis	advanced nephritis	0.0217					TGFB1	1
Cardiac Inflammation	atrial endocarditis	atrial endocarditis	0.0217					TGFB1	1
Liver Damage, Liver Inflammation/Hepatitis	chronic active hepatitis C	chronic active hepatitis C	0.0217					TGFB1	1
Liver Damage, Liver Inflammation/Hepatitis	chronic active type B viral hepatitis	chronic active type B viral hepatitis	0.0217					TGFB1	1
Liver Hyperplasia/Hyperproliferation	formation	delay in initiation of formation of liver tumor	0.0217					CCNA2	1
Liver Damage	recovery	delay in recovery of liver	0.0217					PAFAH2	1
Kidney Failure	renal failure	delay in renal failure	0.0217					CFB	1
Renal Depletion	depletion	depletion of podocytes	0.0217					TGFB1	1
Cardiac Dilation	dilated cardiomyopathy 1x	dilated cardiomyopathy 1x	0.0217					FKTN	1
Glomerular Injury	focal segmental glomerulosclerosis type 6	focal segmental glomerulosclerosis type 6	0.0217					MYO1E	1
Glomerular Injury	focal segmental glomerulosclerosis type 9	focal segmental glomerulosclerosis type 9	0.0217					CRB2	1
Liver Degradation	fragmentation	fragmentation of hepatocytes	0.0217					TGFB1	1
Renal Inflammation, Renal Nephritis	idiopathic interstitial nephritis	idiopathic interstitial nephritis	0.0217					ALB	1
Cardiac Inflammation	mycotic endocarditis	mycotic endocarditis	0.0217					TYMS	1
Nephrosis	nephrotic syndrome type 5 with ocular abnormalities	nephrotic syndrome type 5 with ocular abnormalities	0.0217					LAMB2	1
Nephrosis	nephrotic syndrome type 5 without ocular abnormalities	nephrotic syndrome type 5 without ocular abnormalities	0.0217					LAMB2	1
Liver Fibrosis	hepatic fibrosis	progressive hepatic fibrosis	0.0217					TGFB1	1
Glomerular Injury	effacement	effacement of pedicels	0.0222					MYO1E,ANGPTL4,LAMB2	3
Cardiac Regeneration	regeneration	regeneration of heart	0.0227					YAP1,CCNA2	2
Liver Cholestasis	cholestasis	cholestasis	0.0228					SLC22A1,CACNA2D1,BAAT,SLC10A2,ABCG8,ALB	6
Glomerular Injury, Renal Necrosis/Cell Death	cell death	cell death of glomerular cells	0.023					IRF1,TGFB1,YAP1,ATF6	4
Cardiac Dysfunction	dysfunction	dysfunction of heart	0.0247					MB,DPP4,TGFB1,CACNA2D1,ANGPTL4,ITGA5,PTGIR,DUSP4,PIK3CG	9
Liver Fibrosis	activation	activation of hepatic stellate cells	0.0261					TGFA,TGFB1,IL1A,SERPINA4	4
Kidney Failure	failure	failure of kidney	0.027					DRD1,CFB,P2RY12,FCGR2B,CYR61,CD28,TGFB1,MYO1E,CACNA2D1,XDH,TTR,ALB	12
Glomerular Injury	glomerulosclerosis	glomerulosclerosis	0.0279					TGFB1,CCR1,MYO1E,ALDH5A1,CRB2,XDH,LAMB2,UMOD	8
Renal Necrosis/Cell Death	apoptosis	apoptosis of kidney cell lines	0.0282					IRF1,STK26,BRCA1,TGFB1,LGALS12,MAP3K8,PAK1,YAP1,ATF6,DUSP4,UMOD,BOK	12
Renal Necrosis/Cell Death	apoptosis	apoptosis of renal glomerulus	0.0295					IRF1,TGFB1,YAP1,C1QA	4
Liver Damage, Liver Inflammation/Hepatitis	chronic active hepatitis	chronic active hepatitis	0.0313					TGFB1,PTPRC	2
Increased Levels of LDH	quantity	Increased Levels of LDH	0.0342					IL1A,FOXM1,XDH	3
Renal Damage	reperfusion injury	reperfusion injury of kidney	0.0342					MBL2,CFB,TGFB1	3
Liver Proliferation	proliferation	proliferation of oval cells	0.036					TGFB1,LTB	2
Renal Inflammation, Renal Nephritis	glomerulonephritis	glomerulonephritis	0.0376					IRF1,TGFB1,CCR1,IL4,C1QA,FCGR2B,CD28,TNFAIP3,GPX7,PSMB2,PTPRC,LAMB2,ALB	13
Cardiac Dysfunction	systolic dysfunction	systolic dysfunction	0.0398					DPP4,TGFB1,ITGA5	3
Renal Damage, Renal Tubule Injury	damage	damage of tubulointerstitium	0.0409					TGFB1,CCR1	2
Increased Levels of AST	localization	increased localization of AST	0.0409					MAP3K8,LTB	2
Renal Damage	damage	damage of kidney	0.0428					MBL2,CFB,SLC22A1,TGFB1,CCR1,B2M,C1QA	7
Renal Inflammation, Renal Nephritis	anti-thymocyte serum nephritis	anti-thymocyte serum nephritis	0.0429					IRF1	1
Renal Hydronephrosis	autoimmune hydronephrosis	autoimmune hydronephrosis	0.0429					FCGR2B	1
Cardiac Enlargement	digenic midventricular hypertrophic cardiomyopathy	digenic midventricular hypertrophic cardiomyopathy	0.0429					MYLK2	1
Renal Proliferation	expansion	expansion of mesangial cells	0.0429					TGFB1	1
Cardiac Arrythmia	familial arrhythmogenic right ventricular dysplasia type 1	familial arrhythmogenic right ventricular dysplasia type 1	0.0429					TGFB3	1
Increased Levels of Bilirubin	clearance	increased clearance of bilirubin	0.0429					NR1I3	1
Cardiac Damage	injury	injury of heart tissue	0.0429					PIK3CG	1
Renal Damage, Renal Tubule Injury	injury	injury of tubulointerstitium	0.0429					CCR1	1
Cardiac Pulmonary Embolism	massive pulmonary embolism	massive pulmonary embolism	0.0429					PLG	1
Renal Inflammation, Renal Nephritis	glomerulonephritis	mild glomerulonephritis	0.0429					FCGR2B	1
Cardiac Proliferation	proliferation	proliferation of adventitial fibroblasts	0.0429					TGFB1	1
Liver Hyperplasia/Hyperproliferation	liver metastasis	resectable liver metastasis	0.0429					TYMS	1
Glomerular Injury, Renal Fibrosis	renal fibrosis	severe renal fibrosis	0.0429					TGFB1	1
Cardiac Arteriopathy	stable coronary artery disease	stable coronary artery disease	0.0429					P2RY12	1
Cardiac Transformation	transformation	transformation of cardiac fibroblasts	0.0429					TGFB1	1
Kidney Failure	acute renal failure	acute renal failure	0.0456					DRD1,CYR61,CD28,ALB	4
Increased Levels of LDH	release	increased release of LDH	0.0461					IL1A,XDH	2
Renal Damage, Renal Tubule Injury	injury	injury of renal tubule	0.0461					CFB,CCR1	2
Glutathione Depletion In Liver	quantity	quantity of glutathione in liver	0.0461					TGFB1,IL4	2
Hepatocellular Carcinoma, Liver Hyperplasia/Hyperproliferation	quantity	quantity of hepatocellular carcinoma	0.0461					TGFA,BRCA1	2
Kidney Failure	chronic renal failure	chronic renal failure	0.0467					DRD1,P2RY12,FCGR2B,TGFB1,MYO1E,CACNA2D1,XDH,TTR	8
Increased Levels of Potassium	excretion	increased excretion of K+	0.0515					TGFB1,ADAMTS1	2
Renal Damage	injury	injury of kidney	0.0539					MBL2,CFB,TGFB1,CCR1,B2M	5
Liver Necrosis/Cell Death	focal necrosis	focal necrosis of liver	0.0572					TGFB1,PLG	2
Renal Damage	nephrotoxicity	nephrotoxicity	0.0601					BTG2,SLC22A1,CRYM,SLCO6A1,ALB	5
Liver Hyperplasia/Hyperproliferation	liver tumor	liver tumor	0.0621					DZANK1,SELL,FOXM1,ZNF462,EFNA5,INHA,PGM5,SLC38A4,TROAP,ZNF335,C8A,PSD4,CARD11,CHD6,PARVG,CD84,AMER3,GAMT,LCK,TMEM47,ZNHIT1,ITIH2,HOXD4,UMOD,FCGRT,LTB,KYNU,LRRC1,ACPP,TYMP,TRHDE,DSG3,NGEF,RNF130,ATF6,ADAMTS1,NR1I3,CPXCR1,SESN3,TNFRSF17,FZD10,MGAT5B,SPINK1,ITGA5,CYR61,NLRC3,CCR1,ASB15,LMOD1,KLHL11,FCER1A,C1R,ZNF114,C16orf89,P2RY12,CCDC182,SPACA4,OR2L13,LRMP,CCDC40,ACSM3,CREB3L3,NAGS,STXBP5L,RTN4RL2…	159
Renal Inflammation, Renal Nephritis	autoimmune glomerulonephritis	autoimmune glomerulonephritis	0.0629					IRF1,TGFB1,PSMB2,ALB	4
Liver Proliferation	growth	arrest in growth of hepatocytes	0.0637					TGFB1	1
Renal Cellular Infiltration	cellular infiltration	cellular infiltration of kidney	0.0637					LTB	1
Renal Degeneration	degeneration	degeneration of nephron	0.0637					TGFB1	1
Renal Inflammation, Renal Nephritis	familial juvenile gout	familial juvenile gout	0.0637					UMOD	1
Hepatocellular Carcinoma, Liver Hyperplasia/Hyperproliferation	metastasis	metastasis of hepatocellular carcinoma	0.0637					FOXM1	1
Glomerular Injury, Renal Fibrosis	renal fibrosis	progressive renal fibrosis	0.0637					TGFB1	1
Liver Necrosis/Cell Death	quantity	quantity of apoptotic hepatocytes	0.0637					TGFB1	1
Cardiac Regeneration	regeneration	regeneration of myocardium	0.0637					CCNA2	1
Glomerular Injury	size	size of glomerular crescent	0.0637					PLG	1
Liver Damage, Liver Inflammation/Hepatitis	susceptibility to hepatitis C virus	susceptibility to hepatitis C virus	0.0637					PTPRC	1
Nephrosis	minimal change nephrotic syndrome	minimal change nephrotic syndrome	0.069					TGFB1,ALDH5A1	2
Liver Necrosis/Cell Death	cell death	cell death of liver cells	0.0744					NR1I3,IRF1,NGFR,TGFB1,IL4,INHA,PTPRC,PLG,DUSP4	9
Liver Necrosis/Cell Death	apoptosis	apoptosis of hepatic stellate cells	0.0752					NGFR,TGFB1	2
Heart Failure	failure	failure of heart	0.0783					DRD1,RXFP1,MB,DPP4,P2RY12,TGFB1,CACNA2D1,TFAP2B,CA13,XDH,PTGIR,PIK3CG	12
Glomerular Injury, Renal Damage	injury	injury of renal glomerulus	0.0816					CCR1,B2M	2
Renal Necrosis/Cell Death	cell death	cell death of kidney cell lines	0.0819					IRF1,STK26,BRCA1,TGFB1,LGALS12,PAK1,YAP1,FDFT1,ATF6,MAP3K8,DUSP4,UMOD,BOK	13
Liver Cirrhosis	cirrhosis	advanced stage cirrhosis	0.084					ALB	1
Liver Cirrhosis	alcoholic cirrhosis	alcoholic cirrhosis	0.084					TGFB1	1
Congenital Heart Anomaly	atresia	atresia of tricuspid valve	0.084					LEFTY2	1
Decreased Levels of Albumin	secretion	decreased secretion of albumin	0.084					TGFB1	1
Renal Hypoplasia	hypoplasia	hypoplasia of renal cortex	0.084					FGF7	1
Glomerular Injury, Renal Inflammation, Renal Nephritis	inflammation	inflammation of renal glomerulus	0.084					CFB	1
Liver Damage	injury	injury of hepatocytes	0.084					IRF1	1
Liver Hyperplasia/Hyperproliferation	liver metastasis	inoperable liver metastasis	0.084					TYMS	1
Glomerular Injury, Renal Necrosis/Cell Death	apoptosis	apoptosis of glomerular cells	0.0858					IRF1,TGFB1,YAP1	3
Glomerular Injury, Renal Necrosis/Cell Death	apoptosis	apoptosis of mesangial cells	0.0881					IRF1,TGFB1	2
Nephrosis	nephrosis	nephrosis	0.0888					TGFB1,ALDH5A1,CA13,LAMB2,ALB	5
Liver Hyperplasia/Hyperproliferation	liver carcinoma	liver carcinoma	0.0906					DZANK1,SELL,FOXM1,ZNF462,EFNA5,PGM5,SLC38A4,TROAP,ZNF335,C8A,PSD4,CARD11,CHD6,PARVG,CD84,AMER3,GAMT,TMEM47,ZNHIT1,ITIH2,UMOD,FCGRT,LTB,KYNU,LRRC1,ACPP,TYMP,TRHDE,DSG3,NGEF,RNF130,ATF6,ADAMTS1,CPXCR1,SESN3,TNFRSF17,FZD10,MGAT5B,SPINK1,ITGA5,CYR61,NLRC3,CCR1,ASB15,LMOD1,KLHL11,FCER1A,C1R,ZNF114,C16orf89,P2RY12,CCDC182,SPACA4,OR2L13,LRMP,CCDC40,ACSM3,CREB3L3,STXBP5L,RTN4RL2,RGS9,VASH2,SLC27A6,ALPK2,…	148
Liver Hyperplasia/Hyperproliferation	cancer	liver cancer	0.0938					DZANK1,SELL,FOXM1,ZNF462,EFNA5,PGM5,SLC38A4,TROAP,ZNF335,C8A,PSD4,CARD11,CHD6,PARVG,CD84,AMER3,GAMT,LCK,TMEM47,ZNHIT1,ITIH2,UMOD,FCGRT,LTB,KYNU,LRRC1,ACPP,TYMP,TRHDE,DSG3,NGEF,RNF130,ATF6,ADAMTS1,NR1I3,CPXCR1,SESN3,TNFRSF17,FZD10,MGAT5B,SPINK1,ITGA5,CYR61,NLRC3,CCR1,ASB15,LMOD1,KLHL11,FCER1A,C1R,ZNF114,C16orf89,P2RY12,CCDC182,SPACA4,OR2L13,LRMP,CCDC40,ACSM3,CREB3L3,STXBP5L,RTN4RL2,RGS9,CER1,VASH2…	153
Glomerular Injury	abnormal morphology	abnormal morphology of glomerular capillary	0.0948					MGP,MYO1E	2
Cardiac Infarction	infarction	infarction of heart	0.0975					MB,P2RY12,FCGR2B,NGFR,CD14,LCK,C6,PLG,NPY	9
Liver Necrosis/Cell Death	apoptosis	apoptosis of liver cells	0.1					NR1I3,IRF1,NGFR,TGFB1,IL4,PTPRC,PLG	7
Liver Necrosis/Cell Death	cell death	cell death of hepatocytes	0.102					NR1I3,IRF1,NGFR,TGFB1,IL4,INHA,PLG	7
Liver Necrosis/Cell Death	apoptosis	apoptosis of oval cells	0.104					TGFB1	1
Decreased Levels of Albumin	localization	decreased localization of albumin	0.104					AMN	1
Glomerular Injury	fusion	fusion of pedicels	0.104					LAMB2	1
Glutathione Depletion In Liver, Liver Fibrosis	generation	generation of reactive oxygen species in liver	0.104					TGFB1	1
Congenital Heart Anomaly	heterotaxy syndrome	heterotaxy syndrome	0.104					LEFTY2	1
Liver Enlargement	hypertrophy	hypertrophy of liver	0.104					NR1I3	1
Liver Hyperplasia/Hyperproliferation	liver metastasis	unresectable liver metastasis	0.104					TYMS	1
Hepatocellular Carcinoma, Liver Hyperplasia/Hyperproliferation	development	development of hepatocellular carcinoma	0.109					FOXM1,LTB	2
Nephrosis	familial nephrotic syndrome	familial nephrotic syndrome	0.109					ALDH5A1,LAMB2	2
Renal Inflammation, Renal Nephritis	membranous glomerulonephritis	membranous glomerulonephritis	0.109					TGFB1,ALB	2
Liver Necrosis/Cell Death	apoptosis	apoptosis of hepatocytes	0.109					NR1I3,IRF1,NGFR,TGFB1,IL4,PLG	6
Liver Fibrosis, Liver Proliferation	proliferation	proliferation of hepatic stellate cells	0.112					TGFB1,RETN,XDH	3
Liver Inflammation/Hepatitis	inflammation	inflammation of liver	0.113					TGFA,CYR61,TGFB1,CYP3A7,CD14,IL4,INHA,CXCL2,FCGR2B,SHARPIN,TNFAIP3,PTPRC,ALB,LTB	14
Liver Hyperplasia/Hyperproliferation	proliferation	proliferation of liver cancer cells	0.116					TGFB1,FOXM1	2
Liver Damage	injury	injury of liver	0.116					IRF1,FCGR2B,TGFB1,CYP3A7,CD14,IL4,IL1A,PTPRC,IL11RA,ALB,LTB	11
Renal Necrosis/Cell Death	cell death	cell death of kidney cells	0.12					IRF1,STK26,BRCA1,TGFB1,LGALS12,PAK1,YAP1,FDFT1,ATF6,MAP3K8,DUSP4,UMOD,ALB,BOK	14
Glomerular Injury, Kidney Failure, Renal Fibrosis	interstitial fibrosis	interstitial fibrosis of kidney	0.122					TGFB1,MYO1E,XDH	3
Glomerular Injury, Renal Necrosis/Cell Death	apoptosis	apoptosis of podocytes	0.123					TGFB1,YAP1	2
Renal Proliferation	cytostasis	cytostasis of kidney cell lines	0.123					TGFB1	1
Decreased Levels of Albumin	activation	decreased activation of albumin	0.123					ALB	1
Renal Inflammation, Renal Nephritis	diffuse proliferative lupus nephritis	diffuse proliferative lupus nephritis	0.123					IL4	1
Cardiac Dysfunction	dysfunction	dysfunction of cardiomyocytes	0.123					DPP4	1
Nephrosis	familial steroid-resistant nephrotic syndrome	familial steroid-resistant nephrotic syndrome	0.123					ALDH5A1	1
Increased Levels of Albumin	excretion	increased excretion of albumin	0.123					DPP4	1
Liver Cholestasis	progressive familial intrahepatic cholestasis type 2	progressive familial intrahepatic cholestasis type 2	0.123					SLC10A2	1
Kidney Failure	end stage renal disease	end stage renal disease	0.13					DRD1,FCGR2B,TGFB1,MYO1E,XDH,TTR	6
Cardiac Dysfunction	dysfunction	dysfunction of left ventricle	0.13					DPP4,ANGPTL4	2
Liver Damage, Liver Inflammation/Hepatitis	infection	infection by Hepatitis C virus	0.136					TGFB1,CYP3A7,IL4,PTPRC,ALB	5
Liver Cholestasis	progressive familial intrahepatic cholestasis type 1	progressive familial intrahepatic cholestasis type 1	0.136					SLC22A1,BAAT,SLC10A2	3
Liver Fibrosis	fibrosis	fibrosis of liver	0.139					DAGLA,FCGR2B,TGFB1,CCR1,IL4,PLG	6
Liver Damage, Liver Inflammation/Hepatitis	HIV-HCV co-infection	HIV-HCV co-infection	0.142					ALB	1
Biliary Hyperplasia, Liver Cholestasis	flow	flow of bile	0.142					SCT	1
Liver Damage, Liver Inflammation/Hepatitis	infection	infection by Hepatitis C virus genotype 1	0.142					CYP3A7	1
Cardiac Dysfunction	left ventricular systolic dysfunction	left ventricular systolic dysfunction	0.142					DPP4	1
Cardiac Infarction	nonfatal myocardial infarction	nonfatal myocardial infarction	0.142					P2RY12	1
Renal Proliferation	proliferation	proliferation of renal tubular epithelial cells	0.142					TGFB1	1
Renal Damage, Renal Tubule Injury	proximal tubular toxicity	proximal tubular toxicity	0.144					BTG2,CRYM,SLCO6A1,ALB	4
Renal Necrosis/Cell Death	apoptosis	apoptosis of kidney cells	0.148					IRF1,TGFB1,YAP1,ALB	4
Glomerular Injury, Renal Fibrosis	fibrosis	fibrosis of kidney	0.152					TGFB1,MYO1E,XDH,UMOD	4
Liver Necrosis/Cell Death	apoptosis	apoptosis of liver cell lines	0.153					TGFB1,DUSP4	2
Cardiac Infarction	myocardial infarction	myocardial infarction	0.162					MB,P2RY12,FCGR2B,NGFR,CD14,C6,PLG,NPY	8
Cardiac Enlargement	hypertrophy	hypertrophy of heart	0.165					TGFB1,UCN,YAP1,INHA,PIK3CG,MB,TNFAIP3,SLC2A4,CACNA2D1,HTR2C,EIF4EBP1,PTGIR,MYLK2	13
Renal Atrophy	atrophy	atrophy of renal medulla	0.179					ADAMTS1	1
Liver Cirrhosis	compensated cirrhosis	compensated cirrhosis	0.179					CYP3A7	1
Decreased Levels of Hematocrit	hematocrit	decreased hematocrit of organism	0.179					THPO	1
Liver Inflammation/Hepatitis	fulminant hepatitis	fulminant hepatitis	0.179					IL4	1
Cardiac Infarction	non-ST elevation myocardial infarction	non-ST elevation myocardial infarction	0.179					P2RY12	1
Renal Proliferation	cell proliferation	cell proliferation of kidney cell lines	0.182					STK26,TGFB1,YAP1,ESM1,EIF4EBP1,ITGA5,TTR	7
Renal Necrosis/Cell Death	cell death	cell death of renal tubule	0.189					TGFB1,TFAP2B,ALB	3
Cardiac Fibrosis	fibrosis	fibrosis of heart	0.194					TNFAIP3,TGFB1,SLC2A4,YAP1,NEXN,PTGIR,PLG	7
Renal Necrosis/Cell Death	apoptosis	apoptosis of proximal tubule cells	0.197					ALB	1
Hepatocellular Carcinoma, Liver Hyperplasia/Hyperproliferation	size	size of hepatocellular carcinoma	0.197					TGFA	1
Cardiac Dilation	familial dilated cardiomyopathy	familial dilated cardiomyopathy	0.199					FKTN,NEXN	2
Cardiac Arrythmia	long-QT syndrome	long-QT syndrome	0.207					CACNA2D1,PIK3CG	2
Cardiac Arteriopathy	coronary artery disease	coronary artery disease	0.208					DPP4,P2RY12,TGFB1,CD14,ALDH5A1,CACNA2D1,CA13,XDH,PTGIR,PLG,ANKRD29	11
Renal Atrophy	atrophy	atrophy of renal cortex	0.214					ADAMTS1	1
Liver Damage, Liver Inflammation/Hepatitis	chronic autoimmune hepatitis	chronic autoimmune hepatitis	0.214					PTPRC	1
Increased Levels of LDH	activation	increased activation of LDH	0.214					FOXM1	1
Renal Inflammation, Renal Nephritis	pyelonephritis	pyelonephritis	0.214					TYMS	1
Cardiac Damage	injury	injury of heart	0.223					IL1A,PIK3CG	2
Liver Inflammation/Hepatitis	viral hepatitis	viral hepatitis	0.229					FCGR2B,TGFB1,CYP3A7,IL4,PTPRC,ALB	6
Cardiac Dysfunction	ventricular dysfunction	ventricular dysfunction	0.231					MB,DPP4,CACNA2D1,ANGPTL4,PTGIR	5
Cardiac Infarction	ST-elevation myocardial infarction	ST-elevation myocardial infarction	0.231					P2RY12,PLG	2
Heart Failure	chronic heart failure	chronic heart failure	0.231					CA13,XDH	2
Congenital Heart Anomaly	syndromic congenital heart disease	syndromic congenital heart disease	0.231					LEFTY2,HTR2C	2
Congenital Heart Anomaly	congenital heart block	congenital heart block	0.231					FCGR2B	1
Biliary Hyperplasia	proliferation	proliferation of cholangiocytes	0.231					TGFB1	1
Cardiac Damage	reperfusion injury	reperfusion injury of heart	0.231					IL1A	1
Cardiac Infarction	acute myocardial infarction	acute myocardial infarction	0.24					MB,P2RY12,FCGR2B,PLG	4
Decreased Levels of Albumin	excretion	decreased excretion of albumin	0.248					LAMB2	1
Liver Inflammation/Hepatitis	experimental hepatitis	experimental hepatitis	0.248					IL4	1
Glutathione Depletion In Liver, Liver Fibrosis	production	production of reactive oxygen species in liver	0.248					TGFB1	1
Renal Inflammation, Renal Nephritis	proliferative nephritis	proliferative nephritis	0.255					IL4,PSMB2	2
Liver Inflammation/Hepatitis	infection	infection by hepatitis B virus	0.257					FCGR2B,TGFB1,CYP3A7	3
Increased Levels of Creatinine	clearance	increased clearance of creatinine	0.264					UMOD	1
Cardiac Arteriopathy	variant angina	variant angina	0.264					CACNA2D1	1
Liver Hyperplasia/Hyperproliferation	tumorigenesis	tumorigenesis of liver tumor	0.272					CCNA2,LTB	2
Renal Enlargement	hypertrophy	hypertrophy of mesangial cells	0.28					TGFB1	1
Liver Hyperplasia/Hyperproliferation	undifferentiated (embryonal) sarcoma	undifferentiated (embryonal) sarcoma	0.296					LCK	1
Liver Damage, Liver Inflammation/Hepatitis	chronic hepatitis	chronic hepatitis	0.309					TGFB1,CYP3A7,IL4,PTPRC,ALB,LTB	6
Cardiac Dilation	dilated cardiomyopathy	dilated cardiomyopathy	0.311					GPER1,PDLIM3,TGFB1,FKTN,SLC2A4,HSPB7,YAP1,NEXN	8
Congenital Heart Anomaly	Shprintzen syndrome	Shprintzen syndrome	0.311					HTR2C	1
Liver Enlargement	hepatomegaly	hepatomegaly	0.316					NR1I3,SLC22A1,FDFT1	3
Increased Levels of Creatinine	quantity	Increased Levels of Creatinine	0.32					TGFB1,UMOD	2
Renal Necrosis/Cell Death	apoptosis	apoptosis of renal tubule	0.32					TFAP2B,ALB	2
Cardiac Arrythmia	familial arrhythmia	familial arrhythmia	0.32					TGFB3,CACNA2D1	2
Increased Levels of Blood Urea Nitrogen	quantity	Increased Levels of Blood Urea Nitrogen	0.326					TGFB1	1
Cardiac Inflammation	pericarditis	pericarditis	0.326					TGFB1	1
Liver Hyperplasia/Hyperproliferation	liver metastasis	progressive liver metastasis	0.326					TYMS	1
Liver Proliferation	quantity	quantity of hepatocytes	0.326					FOXM1	1
Renal Hypoplasia	hypoplasia	hypoplasia of kidney	0.336					FGF7,RDH10	2
Kidney Failure, Liver Failure	hepatorenal syndrome	hepatorenal syndrome	0.341					ALB	1
Congenital Heart Anomaly	transposition	transposition of great vessels	0.341					LEFTY2	1
Cardiac Dysfunction	left ventricular dysfunction	left ventricular dysfunction	0.351					MB,DPP4,CACNA2D1,PTGIR	4
Cardiac Enlargement	hypertrophy	hypertrophy of heart cells	0.352					TNFAIP3,UCN,YAP1,HTR2C,INHA	5
Cardiac Arrythmia	Brugada syndrome type 1	Brugada syndrome type 1	0.355					CACNA2D1	1
Glutathione Depletion In Liver	conjugation	conjugation of glutathione	0.355					XDH	1
Liver Hyperbilirubinemia	hyperbilirubinemia	hyperbilirubinemia	0.355					FCGR2B	1
Cardiac Dysfunction, Cardiac Enlargement	hypertrophy	hypertrophy of left ventricle	0.364					MB,CACNA2D1,PTGIR	3
Cardiac Dilation	primary dilated cardiomyopthy	primary dilated cardiomyopthy	0.367					PDLIM3,NEXN	2
Congenital Heart Anomaly	atrioventricular septal defect and common atrioventricular junction	atrioventricular septal defect and common atrioventricular junction	0.383					LEFTY2	1
Renal Necrosis/Cell Death	necrosis	necrosis of renal tubule	0.391					TGFB1,ALB	2
Liver Fibrosis	migration	migration of hepatic stellate cells	0.396					RETN	1
Heart Failure	cardiac death	cardiac death	0.409					P2RY12	1
Renal Dysfunction	dysfunction	dysfunction of kidney	0.409					CD28	1
Cardiac Dysfunction, Cardiac Fibrosis	fibrosis	fibrosis of left ventricle	0.409					PTGIR	1
Liver Steatosis	microvesicular hepatic steatosis	microvesicular hepatic steatosis	0.409					PDHA1	1
Pulmonary Hypertension	pulmonary hypertension	Pulmonary Hypertension	0.415					P2RY12,TNFAIP6,CA13,PTGIR	4
Cardiac Enlargement	ventricular hypertrophy	ventricular hypertrophy	0.415					MB,CACNA2D1,PTGIR,MYLK2	4
Heart Failure	cardiorenal syndrome	cardiorenal syndrome	0.422					CA13	1
Congenital Heart Anomaly	dextrocardia	dextrocardia	0.422					LEFTY2	1
Liver Hyperplasia/Hyperproliferation	hepatoblastoma	hepatoblastoma	0.422					TYMS	1
Liver Damage, Liver Inflammation/Hepatitis	chronic hepatitis C	chronic hepatitis C	0.443					TGFB1,IL4	2
Decreased Levels of Potassium	quantity	Decreased Levels of Potassium	0.447					UMOD	1
Glomerular Injury	abnormal morphology	abnormal morphology of mesangial matrix	0.447					MYO1E	1
Cardiac Dilation	dilation	dilation of left ventricle	0.447					CCNA2	1
Liver Hyperplasia/Hyperproliferation	hepatosplenic T-cell lymphoma	hepatosplenic T-cell lymphoma	0.447					TYMS	1
Cardiac Fibrosis	interstitial fibrosis	interstitial fibrosis of heart	0.447					TNFAIP3	1
Liver Hyperplasia/Hyperproliferation	liver cholangiocarcinoma	liver cholangiocarcinoma	0.459					BRCA1	1
Hepatocellular Carcinoma, Liver Hyperplasia/Hyperproliferation	tumorigenesis	tumorigenesis of hepatocellular carcinoma	0.459					LTB	1
Increased Levels of Alkaline Phosphatase	activation	increased activation of alkaline phosphatase	0.465					TGFB3,TGFB1	2
Cardiac Dysfunction	diastolic dysfunction	diastolic dysfunction	0.482					CACNA2D1	1
Cardiac Dilation	idiopathic dilated cardiomyopathy	idiopathic dilated cardiomyopathy	0.482					TGFB1	1
Cardiac Necrosis/Cell Death	cell death	cell death of cardiomyocytes	0.489					DPP4,CYR61,TNFAIP3,UCN,YAP1,XDH	6
Congenital Heart Anomaly	failure of heart looping	failure of heart looping	0.505					RDH10	1
Congenital Heart Anomaly	conotruncal heart malformations	conotruncal heart malformations	0.514					LEFTY2,RDH10	2
Liver Damage	hepatotoxicity	hepatotoxicity	0.515					KCNIP4	1
Liver Hyperplasia/Hyperproliferation	liver adenoma	liver adenoma	0.526					TGFA	1
Congenital Heart Anomaly	familial congenital heart disease	familial congenital heart disease	0.528					LEFTY2,HTR2C,RDH10	3
Renal Inflammation, Renal Nephritis	lupus nephritis	lupus nephritis	0.533					FCGR2B,IL4,PSMB2,PTPRC	4
Renal Inflammation, Renal Nephritis	IgA nephropathy	IgA nephropathy	0.536					PSMB2	1
Congenital Heart Anomaly	persistent truncus arteriosus	persistent truncus arteriosus	0.536					RDH10	1
Liver Regeneration	regeneration	regeneration of liver	0.54					FGF7,THPO	2
Cardiac Arrythmia	arrhythmia	arrhythmia	0.548					TGFB3,P2RY12,TGFB1,UCN,CACNA2D1,PIK3CG	6
Congenital Heart Anomaly	congenital heart disease	congenital heart disease	0.552					P2RY12,FCGR2B,LEFTY2,HTR2C,RDH10,ALB	6
Liver Inflammation/Hepatitis	alcoholic hepatitis	alcoholic hepatitis	0.556					CXCL2	1
Cardiac Inflammation	myocarditis	myocarditis	0.611					TGFB1	1
Liver Hypoplasia	hypoplasia	hypoplasia of liver	0.628					RDH10	1
Cardiac Arrythmia	atrial fibrillation	atrial fibrillation	1					P2RY12,TGFB1	2
Liver Steatosis	hepatic steatosis	hepatic steatosis	1					NR1I3,DPP4,SLC2A4,CD14,GPX7,ATF6,PDHA1	7
Cardiac Enlargement	hypertrophy	hypertrophy of cardiomyocytes	1					TNFAIP3,UCN,YAP1	3
Cardiac Hypoplasia	hypoplasia	hypoplasia of heart ventricle	1					FOXM1	1
Regulator Effects
Networks for My Projects->tangy->chimp - 2017-06-01 02:55 下午
ID	Analysis	Molecules in Network	Score	Focus Molecules	Top Diseases and Functions
1	chimp - 2017-06-01 02:55 下午	ACOT12,ACOT4,ACPP,ACSM3,ALDH5A1,ASPM,BAAT,BTG2,CYP3A7,DUOX2,E2f,ESAM,Histone h4,IL11RA,LTA4H,MBOAT2,MMRN1,MXD3,N-cor,NR1I3,OR10H2,PNMT,PZP,Par,RAET1E,RPE65,SAP30,TGFB1,TYMS,WFIKKN1,WFIKKN2,ZNF160,acyl-CoA hydrolase,histone deacetylase,thymidine kinase	44	28	Lipid Metabolism, Small Molecule Biochemistry, Nucleic Acid Metabolism
2	chimp - 2017-06-01 02:55 下午	26s Proteasome,ALB,AMN,BCO1,DZANK1,FAM83A,GFI1B,Growth hormone,Hdac,Hsp70,Hsp90,IFITM2,IFN Beta,Insulin,Interferon alpha,LGALS12,LRMP,Ldh (complex),MAN1A1,MGAT5B,MHC Class II (complex),MOK,NUPL2,PARVG,PP2A,PPM1J,PYHIN1,Pka,SLC10A2,STAT5a/b,TFAP2B,TMEM27,TSSK6,TXNDC11,estrogen receptor	29	21	Cellular Assembly and Organization, Hereditary Disorder, Lipid Metabolism
3	chimp - 2017-06-01 02:55 下午	ADAMTS1,ADCY,ADRB,ATF6,CRYM,Cg,Creb,DPP4,DRD1,FPR1,FSH,GPER1,GPR50,Gs-coupled receptor,HTR4,INHA,JAK,Lh,NPVF,NPY,P38 MAPK,PDLIM3,PEPCK,PLC,PTGIR,PTPN21,PTPRC,PTPase,Pka catalytic subunit,RXFP1,SCT,SESN3,Sod,TROAP,amylase	27	20	Cell Signaling, Nucleic Acid Metabolism, Small Molecule Biochemistry
4	chimp - 2017-06-01 02:55 下午	AIF1,BRCA1,CCNA2,CEP57L1,CLECL1,CPM,CTCFL,CYSLTR1,Cbp/p300,F2RL2,GPR34,Gpcr,Gsk3,HISTONE,HTR2C,Histone h3,IKK (complex),IL12 (family),IL4,NADPH oxidase,OLFML3,P-TEFb,PGLYRP4,PRUNE1,Pld,RNA polymerase II,S100A8,S100A9,Smad2/3,TAF6L,TWIST1,Ubiquitin,ZMAT4,chemokine,trypsin	27	20	Dermatological Diseases and Conditions, Immunological Disease, Inflammatory Disease
5	chimp - 2017-06-01 02:55 下午	CD84,CHAD,CLEC4C,Collagen Alpha1,Collagen type II,Collagen type III,Cr3,DEF6,ERK1/2,Eotaxin,FCER1A,FCGR2B,FGF7,Fc gamma receptor,Fcer1,Fibrin,GAPT,GMFG,INSL6,ITGA5,IgG2b,NFE2L3,PDGF-AA,PIP5K1B,PLA2,PLC gamma,RASD1,SHARPIN,SI,SMPD2,SYK/ZAP,Sphk,TGFB3,UCN,Vla-4	25	19	Cellular Development, Hematological System Development and Function, Hypersensitivity Response
6	chimp - 2017-06-01 02:55 下午	ALT,C1QA,C1R,C1q,CARD11,DOHH,FCGRT,GOT,IFN type 1,IGHD,IgD,IgG,IgG1,IgG4,Iga,Igg3,Igm,Il12 receptor,Immunoglobulin,KSR2,KYNU,LTB,MBL2,NAA11,NFkB (complex),NLRC3,PIDD1,PNAD,PPP4R4,SLC16A3,SRGN,TNFRSF17,TRAF,UMOD,WARS2	25	19	Infectious Diseases, Neurological Disease, Organismal Injury and Abnormalities
7	chimp - 2017-06-01 02:55 下午	20s proteasome,B2M,BCR (complex),CD1B,CD8,Cd1,Dynamin,GCNT2,GLRB,Gi-coupled receptor,Gm-csf,IFN alpha/beta,IL12 (complex),IRF1,Ifnar,Ige,LCK,LILRB4,MAP3K8,MHC CLASS I (family),MHC Class I (complex),MYO1E,Mapk,PACSIN1,PODXL2,PSMB2,PSMB8,RNF130,Rsk,SDR42E1,SELL,SLC27A6,ZBTB12,ZDHHC21,phosphatidylinositol-4,5-bisphosphate 3-kinase	25	19	Hematological System Development and Function, Lymphoid Tissue Structure and Development, Tissue Morphology
8	chimp - 2017-06-01 02:55 下午	ABCG8,AMBP,Akt,Alpha 1 antitrypsin,CDK4/6,CER1,CREB3L3,Cyclin D,E2F8,FDFT1,Gcn5l,HDL,HDL-cholesterol,IL23,ITIH2,Iti,Kallikrein,LAMB2,LDL,MTORC2,Nr1h,PI3K (family),PRKAA,RDH10,RETN,SERPINA4,SLC22A1,SLC2A4,TNFAIP6,TTR,Tcf 1/3/4,WLS,Wnt,XDH,hemoglobin	21	17	Gastrointestinal Disease, Hepatic System Disease, Organismal Injury and Abnormalities
9	chimp - 2017-06-01 02:55 下午	AEN,AURK,CD14,CFB,CYP26B1,Caspase 3/7,HLA-DMA,HLA-DR,HOMEZ,HTN3,I kappa b kinase,IL-1R,IL1,IL18R1,IL1A,IRAK,IRAK2,Ifn,Ifn gamma,Ikb,Ikk (family),Jnk,MHC II,NFkB (family),NGFR,Pro-inflammatory Cytokine,RPGRIP1,TNFAIP3,TRAF4,Tlr,Tnf (family),Tnf receptor,ZXDA,ZXDC,transglutaminase	20	16	Cellular Development, Connective Tissue Development and Function, Digestive System Development and Function
10	chimp - 2017-06-01 02:55 下午	ATE1,Actin,Alpha actin,Alpha catenin,CDH18,CDK18,CaMKII,Cdc2,Cdk,Cofilin,DSG3,EPB41,Erm,F Actin,GABPA,IL-2R,LEFTY2,LRRC1,MB,MEF2,MOV10L1,MSN,MYH8,Myosin,NEXN,P glycoprotein,PI3K (complex),PIP5K1A,PP1 protein complex group,PPP1R13L,Rb,Rock,ZNF624,alcohol group acceptor phosphotransferase,tyrosine kinase	20	16	Cardiovascular Disease, Cardiovascular System Development and Function, Developmental Disorder
11	chimp - 2017-06-01 02:55 下午	Adaptor protein 2,Calmodulin,Ck2,EGLN,Focal adhesion kinase,G protein,G protein alphai,GAB3,IKBIP,KNCN,MECR,MTORC1,MYLK2,Mmp,P2RY12,PAX6,PDHA1,PIK3CG,PRRG2,Proinsulin,Rac,Ras homolog,S1PR4,SRC (family),STAT,Sfk,Shc,Sos,TCTN1,TGFA,TUBB2B,YAP1,ZBTB25,p85 (pik3r),tubulin	20	16	Embryonic Development, Nervous System Development and Function, Organ Development
12	chimp - 2017-06-01 02:55 下午	ANGPTL4,ASCL2,Alpha tubulin,BOK,C-C chemokine receptor,CYR61,DUSP4,EFNA5,ELK3,ELMO3,EPHA,ERK,ESM1,Ecm,Fgfr,IgG2a,Integrin,JINK1/2,JUN/JUNB/JUND,Lfa-1,MAP2K1/2,NGEF,Pak,Raf,Rap1,Rxr,STK26,TEAD,TSPAN8,TYMP,VAV,WNT7A,ZNF335,gelatinase,sphingomyelinase	18	15	DNA Replication, Recombination, and Repair, Nucleic Acid Metabolism, Small Molecule Biochemistry
13	chimp - 2017-06-01 02:55 下午	AZU1,Alp,BMP,Collagen type I,Collagen type IV,Collagen(s),DHX57,EIF4EBP1,EREG,Fibrinogen,HOXA7,Hsp27,KCNJ1,Laminin,MELTF,MGP,NOTCH4,Notch,P4HA3,PDGF BB,PLG,Pdgf (complex),Pdgf Ab,Pkc(s),SLC7A7,SMAD6,SMOOTH MUSCLE ACTIN,SPINK1,Smad,THPO,TSH,Tgf beta,collagen,elastase,p70 S6k	18	15	Digestive System Development and Function, Gastrointestinal Disease, Organ Morphology
14	chimp - 2017-06-01 02:55 下午	ACOT2,AOC1,AP4B1,C11orf86,CYB561A3,FEZF2,GPX2,GPX7,GSTZ1,HAO1,HNF4A,INHBE,LCN12,MGST2,MGST3,OR2L13,PAFAH2,POC1A,PPARD,RTP3,SCAND1,SLC22A3,SLC25A13,SLC25A20,SLC38A4,STXBP5L,TCEAL3,TMEM87A,TRMT6,TTC22,VAMP5,ZBTB37,ZNF586,ZNHIT1,ZSCAN9	18	15	Gastrointestinal Disease, Hepatic System Disease, Hereditary Disorder
15	chimp - 2017-06-01 02:55 下午	14-3-3,AMPK,Ap1,C6,C8,C8A,CD28,CD3,CLIC4,CPA3,CXCL2,Cyclin A,Cyclin B,Cyclin E,FOXM1,GTPase,LRWD1,MUL1,MVP,Mek,Mucin,NFAT (complex),Nfat (family),PAK1,PARP,Ptk,RGS9,Ras,Sapk,TCR,VASH1,VASH2,Vegf,caspase,cytochrome C	16	14	Cardiovascular System Development and Function, Organismal Development, Tissue Development
16	chimp - 2017-06-01 02:55 下午	APH-1,APP,BRWD1,CCDC40,CCND1,CPED1,CPNE6,CRB2,DCAF13,DDB1,GAPDHS,H2AFJ,KCNIP4,KCNIP4-IT1,KLK9,LINC00467,LLPH,MAMDC2,MRPL34,MRPS24,MTERF4,PABPC3,PAGE1,PCYT1B,RBPJL,RUFY3,SERTM1,SPZ1,TBCK,TCP10/TCP10L2,TIGD1,TK1,TMEM267,ZC3H3,ZKSCAN8	16	14	Cell Cycle, Nervous System Development and Function, Cell Morphology
17	chimp - 2017-06-01 02:55 下午	ACRBP,ACSM3,ADAMDEC1,ANXA3,BSND,CYP1,EIF3K,ER-α-Estradiol,Egfbp2,GP2,HUNK,IGF1R,INHIBIN B,LEPROT,MIR320,MSGN1,NBPF10 (includes others),NOXO1,OSBPL7,OSR1,PAQR7,PIGF,PRSS35,Prl8a2,RBPMS2,SAMD8,SIGLEC8,SLC23A3,SMPDL3A,TGFBR1,TMIE,TRHDE,VHL,beta-estradiol,progesterone	16	14	Endocrine System Development and Function, Nervous System Development and Function, Organ Morphology
18	chimp - 2017-06-01 02:55 下午	ANKRD40,BTBD3,C16orf89,C5orf51,CARMIL1,CNTROB,DRAM2,DUSP15,ELAVL1,EVI2B,FAM217B,FBXO8,GLTP,KRTDAP,LIF,MFSD13A,MOSPD2,PHACTR4,PROSER3,PRRG1,PTDSS1,RAB33A,RTN4IP1,SMCO3,SNX19,SPRR2G,SRD5A1,SUZ12,TAL1,TCF7L2,TMEM123,TMEM156,TMEM2,U2AF1L4,ZNF800	16	14	Developmental Disorder, Hereditary Disorder, Ophthalmic Disease
19	chimp - 2017-06-01 02:55 下午	ADGRE2,ADGRE3,ASTE1,ATOH7,Ahr-aryl hydrocarbon,BPI,CDK2,DAAM2,DAZL,DGKB,FZD10,GBGT1,GLP2R,GPR171,GPR21,HOXD4,HTR1E,IFNB1,KRT31,LCLAT1,LINC00238,MDM2,MEOX2,MS4A3,PRR19,RARRES1,RFPL2,SOX4,TRIM50,VEZF1,ZNF133,ZNF766,lipid,mir-32,tretinoin	16	14	Embryonic Development, Organismal Development, Tissue Development
20	chimp - 2017-06-01 02:55 下午	ADGRD1,ADGRD2,ADGRE3,ADGRF2,ADGRF4,ATXN3L,BFSP2,CRYBA2,DKKL1,FYN,GALR3,GPR137C,GPR150,GPR152,GPR153,GPR157,GPR162,GPR33,GPR61,GPR62,GPR82,Gpcr,KLHL11,MAS1L,NAGS,NPFFR1,P2RY13,PIK3R3,SNX8,TLR3,TMEM39B,TMEM47,UBC,VN1R2,ZDHHC20	16	14	Hereditary Disorder, Ophthalmic Disease, Organismal Injury and Abnormalities
21	chimp - 2017-06-01 02:55 下午	ALPK2,ANKRD29,APEX1,BCAS4,CCDC68,CELSR3,DAG1,DAGLA,DDX55,DRP2,EFL1,EXOG,FFAR2,FFAR3,FKTN,GATA2,GNL1,GPR141,GPR146,GPR65,GUCA2A,IL1B,NTRK1,PGM2,PGM5,REL,SLC22A4,SOD2,SOGA3,SUCNR1,TREM3,TTLL1,UTRN,ZNF574,butyric acid	16	14	Cell Signaling, Molecular Transport, Vitamin and Mineral Metabolism
22	chimp - 2017-06-01 02:55 下午	ACSF2,APOBEC2,BRAT1,CCDC116,CDH10,CHIC1,CREB3,CTSW,DRAM1,EMC6,FAM3C,FMO1,FXYD3,GPR85,Hd-neuronal intranuclear inclusions,LAPTM4A,MGST2,Mta,NDUFA4L2,PDSS1,PSMC3,RECQL4,SERINC1,SIN3A,SLC38A1,STKLD1,SUN2,TMED7,TMEM115,TMEM30A,TMEM71,TNFSF13B,TP53,TRAF1,UNK	15	13	Cell Morphology, Cellular Function and Maintenance, Cancer
23	chimp - 2017-06-01 02:55 下午	ATAD2,C4orf26,C6orf141,CAND2,CHODL,COL26A1,COTL1,CPSF2,CPXCR1,DHRS9,EED,ESPNL,GIMAP2,HS3ST1,INO80,LRRC46,MFSD10,MYO5B,Macf1,NKD1,NOC4L,PCDHB2,PRM1,PRM2,RRP7A,S100A2,S100A3,S100A6,S100G,SMARCA4,SNAPC2,TBP,TOR1B,VILL,mt-Atp8	15	13	Embryonic Development, Organismal Development, DNA Replication, Recombination, and Repair
24	chimp - 2017-06-01 02:55 下午	AASS,AMER3,ANGPTL2,APC,CACNA1I,CACNA1S,CACNA2D1,CACNG1,CATSPER2,CDH10,CGNL1,CHD6,CLMP,COL13A1,COL16A1,COL24A1,CREB1,CRIM1,Cacna1,ESR1,FAM150B,FGF2,FGFBP3,KRT23,LAYN,PCDH19,PCDH20,PLXDC1,PSD4,RAD51B,RERG,SPAG4,TMEM74,TSKU,YPEL1	15	13	Cancer, Organismal Injury and Abnormalities, Cardiac Arteriopathy
25	chimp - 2017-06-01 02:55 下午	APOL5,ASB15,BRDT,C1orf94,CAMKV,CFAP100,CUL5,FAM46D,FBXO17,FBXO4,GAMT,GJA9,GRB2,HAMP,HMGN3,HSP90AA1,KDM1A,KLHDC4,KLHL32,MAP3K9,NPRL2,PSKH2,RAB40A,RHOBTB1,SH2D5,SIRPD,SPSB3,STK32C,STYK1,TERF1,TESK1,TEX14,TUBA4B,WBSCR27,ZNF846	11	11	Cancer, Organismal Injury and Abnormalities, Reproductive System Disease
Tox Lists
Ingenuity Toxicity Lists	-log(p-value)	Ratio	Molecules
LXR/RXR Activation	2.83	0.0732	S100A8,NGFR,CD14,IL1A,FDFT1,ABCG8,AMBP,TTR,ALB
Increases Renal Damage	2.6	0.0824	MBL2,CFB,SLC22A1,TGFB1,CCR1,B2M,C1QA
Liver Proliferation	2.26	0.0511	TGFA,NR1I3,NGFR,TGFB1,IL4,RETN,FOXM1,FGF7,CREB3L3,XDH,PLG,LTB
Increases Depolarization of Mitochondria and Mitochondrial Membrane	2.19	0.167	BTG2,CYR61,PLG
Renal Safety Biomarker Panel (PSTC)	2.18	0.333	B2M,ALB
Hepatic Stellate Cell Activation	2.17	0.114	TGFA,TGFB3,TGFB1,CD14
Hepatic Fibrosis	2.17	0.0686	TGFA,TGFB3,TGFB1,IL4,IL1A,FGF7,CXCL2
Hepatic Cholestasis	2.04	0.0556	TGFB3,NGFR,TGFB1,CD14,IL4,IL1A,SLC10A2,ABCG8,IRAK2
Negative Acute Phase Response Proteins	1.92	0.25	ITIH2,ALB
Liver Necrosis/Cell Death	1.86	0.0436	IRF1,TGFB1,CD14,PAFAH2,SELL,IL4,INHA,PLG,NR1I3,NGFR,MAP3K8,PTPRC,DUSP4
Decreases Transmembrane Potential of Mitochondria and Mitochondrial Membrane	1.73	0.0565	CD28,TGFB1,IL4,CLIC4,HTN3,B2M,XDH
Increases Cardiac Dysfunction	1.73	0.0851	TGFB1,ANGPTL4,DUSP4,PIK3CG
FXR/RXR Activation	1.7	0.0556	IL1A,BAAT,SLC10A2,ABCG8,AMBP,TTR,ALB
Renal Necrosis/Cell Death	1.61	0.0356	IRF1,STK26,BRCA1,TGFB1,LGALS12,PAK1,YAP1,TFAP2B,FDFT1,ATF6,PLG,C1QA,TNFAIP3,SLC22A1,MAP3K8,DUSP4,UMOD,ALB,BOK
Decreases Respiration of Mitochondria	1.57	0.167	TGFB1,HTN3
Increases Liver Hyperplasia/Hyperproliferation	1.52	0.0556	TGFA,NR1I3,TGFB1,FOXM1,TWIST1,LTB
Increases Renal Nephritis	1.5	0.0727	CFB,FCGR2B,CD28,TGFB1
Increases Glomerular Injury	1.48	0.061	IRF1,CFB,TGFB1,CCR1,B2M
Acute Renal Failure Panel (Rat)	1.34	0.0645	CD14,ANXA3,CXCL2,UMOD
Aryl Hydrocarbon Receptor Signaling	1.23	0.044	TGFB3,TGFB1,CYP3A7,HSPB7,ALDH5A1,IL1A,CCNA2
Increases Liver Hepatitis	1.2	0.058	CYR61,CD14,IL4,LTB
NF-κB Signaling	1.16	0.0372	TGFA,CARD11,TNFRSF17,TNFAIP3,NGFR,LCK,MAP3K8,IL1A,MAN2B1,PIK3CG
Increases Heart Failure	1.05	0.087	TGFB1,PIK3CG
Cardiac Hypertrophy	0.922	0.0325	MB,TNFAIP3,TGFB1,UCN,CACNA2D1,YAP1,HTR2C,INHA,PTGIR,MYLK2,TTR
Cytochrome P450 Panel - Substrate is a Vitamin (Human)	0.909	0.167	CYP26B1
Oxidative Stress	0.898	0.0526	BRCA1,S100A9,XDH
TGF-β Signaling	0.879	0.0444	TGFB3,TGFB1,SMAD6,INHA
Persistent Renal Ischemia-Reperfusion Injury (Mouse)	0.862	0.0667	MGP,CXCL2
Cytochrome P450 Panel - Substrate is a Vitamin (Mouse)	0.847	0.143	CYP26B1
Cytochrome P450 Panel - Substrate is a Vitamin (Rat)	0.847	0.143	CYP26B1
Decreases Permeability Transition of Mitochondria and Mitochondrial Membrane	0.847	0.143	BTG2
Anti-Apoptosis	0.817	0.0625	AZU1,TNFAIP3
Cardiac Fibrosis	0.806	0.0343	TNFAIP3,TGFB1,SLC2A4,YAP1,NEXN,PTGIR,PLG
LPS/IL-1 Mediated Inhibition of RXR Function	0.73	0.0316	NR1I3,NGFR,CYP3A7,CD14,ALDH5A1,IL1A,ABCG8,SLC27A6
Renal Ischemic Resistance Panel (Rat)	0.706	0.1	FOXM1
Increases Renal Proliferation	0.675	0.0342	STK26,TGFB1,YAP1,ESM1,ITGA5
Primary Glomerulonephritis Biomarker Panel (Human)	0.669	0.0909	TYMS
Glutathione Depletion - CYP Induction and Reactive Metabolites	0.635	0.0833	CFB
Long-term Renal Injury Pro-oxidative Response Panel (Rat)	0.605	0.0769	XDH
Recovery from Ischemic Acute Renal Failure (Rat)	0.578	0.0714	MGP
Increases Cardiac Proliferation	0.566	0.0426	TGFB1,YAP1
Cholesterol Biosynthesis	0.529	0.0625	FDFT1
Increases Liver Damage	0.506	0.0308	IRF1,CD14,IL1A,LTB
Cytochrome P450 Panel - Substrate is a Xenobiotic (Human)	0.486	0.0556	CYP3A7
Biogenesis of Mitochondria	0.449	0.05	SHARPIN
Genes associated with Chronic Allograft Nephropathy (Human)	0.433	0.0476	TGFB1
Nongenotoxic Hepatocarcinogenicity Biomarker Panel	0.417	0.0455	BTG2
RAR Activation	0.403	0.0263	TGFB3,TGFB1,SMAD6,RDH10,PIK3CG
Cytochrome P450 Panel - Substrate is a Xenobiotic (Mouse)	0.388	0.0417	CYP3A7
PXR/RXR Activation	0.384	0.0308	NR1I3,CYP3A7
Cell Cycle: G1/S Checkpoint Regulation	0.376	0.0303	TGFB3,TGFB1
Cytochrome P450 Panel - Substrate is a Xenobiotic (Rat)	0.374	0.04	CYP3A7
p53 Signaling	0.357	0.0268	BRCA1,PIDD1,PIK3CG
Reversible Glomerulonephritis Biomarker Panel (Rat)	0.35	0.037	ACSM3
Fatty Acid Metabolism	0.33	0.0256	CYP3A7,ALDH5A1,SLC27A6
CAR/RXR Activation	0.327	0.0345	NR1I3
Positive Acute Phase Response Proteins	0.317	0.0333	MBL2
Decreases Depolarization of Mitochondria and Mitochondrial Membrane	0.317	0.0333	PAK1
Xenobiotic Metabolism Signaling	0.304	0.0227	NR1I3,PPM1J,CYP3A7,MAP3K8,ALDH5A1,IL1A,LTA4H,PIK3CG
Mitochondrial Dysfunction	0.273	0.0227	GPX7,NDUFA4L2,XDH,PDHA1
Increases Liver Steatosis	0.224	0.0217	NR1I3,CD14
Pro-Apoptosis	0.22	0.0238	BOK
ID	Symbol
ENSG00000143921	ABCG8
ENSG00000172497	ACOT12
ENSG00000177465	ACOT4
ENSG00000014257	ACPP
ENSG00000111644	ACRBP
ENSG00000167107	ACSF2
ENSG00000166743	ACSM1
ENSG00000005187	ACSM3
ENSG00000134028	ADAMDEC1
ENSG00000154734	ADAMTS1
ENSG00000131355	ADGRE3
ENSG00000181026	AEN
ENSG00000204472	AIF1
ENSG00000163631	ALB
ENSG00000112294	ALDH5A1
ENSG00000198796	ALPK2
ENSG00000106927	AMBP
ENSG00000178171	AMER3
ENSG00000166126	AMN
ENSG00000167772	ANGPTL4
ENSG00000154065	ANKRD29
ENSG00000100124	ANKRD54
ENSG00000138772	ANXA3
ENSG00000131480	AOC2
ENSG00000124701	APOBEC2
ENSG00000128313	APOL5
ENSG00000146809	ASB15
ENSG00000183734	ASCL2
ENSG00000066279	ASPM
ENSG00000034533	ASTE1
ENSG00000107669	ATE1
ENSG00000118217	ATF6
ENSG00000179774	ATOH7
ENSG00000123594	ATXN3L
ENSG00000172232	AZU1
ENSG00000166710	B2M
ENSG00000136881	BAAT
ENSG00000124243	BCAS4
ENSG00000135697	BCO1
ENSG00000170819	BFSP2
ENSG00000176720	BOK
ENSG00000012048	BRCA1
ENSG00000162399	BSND
ENSG00000204347	BTBD17
ENSG00000159388	BTG2
ENSG00000165863	C10orf82
ENSG00000197734	C14orf178
ENSG00000179008	C14orf39
ENSG00000185905	C16orf54
ENSG00000153446	C16orf89
ENSG00000179902	C1orf194
ENSG00000203724	C1orf53
ENSG00000173372	C1QA
ENSG00000159403	C1R
ENSG00000214324	C3orf56
ENSG00000174792	C4orf26
ENSG00000039537	C6
ENSG00000197261	C6orf141
ENSG00000157131	C8A
ENSG00000178243	C9orf62
ENSG00000185015	CA13
ENSG00000153956	CACNA2D1
ENSG00000198286	CARD11
ENSG00000079691	CARMIL1
ENSG00000166762	CATSPER2
ENSG00000161180	CCDC116
ENSG00000166329	CCDC182
ENSG00000186409	CCDC30
ENSG00000141519	CCDC40
ENSG00000166510	CCDC68
ENSG00000145386	CCNA2
ENSG00000163823	CCR1
ENSG00000170458	CD14
ENSG00000158485	CD1B
ENSG00000178562	CD28
ENSG00000066294	CD84
ENSG00000168438	CDC40
ENSG00000145526	CDH18
ENSG00000117266	CDK18
ENSG00000186567	CEACAM19
ENSG00000185837	CECR5-AS1
ENSG00000183137	CEP57L1
ENSG00000147869	CER1
ENSG00000167123	CERCAM
ENSG00000163885	CFAP100
ENSG00000163075	CFAP221
ENSG00000204359	CFB
ENSG00000128849	CGNL1
ENSG00000136457	CHAD
ENSG00000124177	CHD6
ENSG00000204116	CHIC1
ENSG00000154645	CHODL
ENSG00000198178	CLEC4C
ENSG00000184293	CLECL1
ENSG00000169504	CLIC4
ENSG00000166250	CLMP
ENSG00000170037	CNTROB
ENSG00000171502	COL24A1
ENSG00000160963	COL26A1
ENSG00000214290	COLCA2
ENSG00000163751	CPA3
ENSG00000135678	CPM
ENSG00000147183	CPXCR1
ENSG00000148204	CRB2
ENSG00000060566	CREB3L3
ENSG00000163499	CRYBA2
ENSG00000127377	CRYGN
ENSG00000103316	CRYM
ENSG00000124092	CTCFL
ENSG00000081041	CXCL2
ENSG00000162144	CYB561A3
ENSG00000003137	CYP26B1
ENSG00000160870	CYP3A7
ENSG00000142871	CYR61
ENSG00000173198	CYSLTR1
ENSG00000134780	DAGLA
ENSG00000023892	DEF6
ENSG00000180424	DEFB123
ENSG00000163214	DHX57
ENSG00000104901	DKKL1
ENSG00000129932	DOHH
ENSG00000197635	DPP4
ENSG00000184845	DRD1
ENSG00000134757	DSG3
ENSG00000140279	DUOX2
ENSG00000120875	DUSP4
ENSG00000089091	DZANK1
ENSG00000129173	E2F8
ENSG00000140598	EFL1
ENSG00000184349	EFNA5
ENSG00000179523	EIF3J-AS1
ENSG00000178982	EIF3K
ENSG00000187840	EIF4EBP1
ENSG00000111145	ELK3
ENSG00000102890	ELMO3
ENSG00000159023	EPB41
ENSG00000127527	EPS15L1
ENSG00000124882	EREG
ENSG00000149564	ESAM
ENSG00000164283	ESM1
ENSG00000144488	ESPNL
ENSG00000185862	EVI2B
ENSG00000157036	EXOG
ENSG00000164220	F2RL2
ENSG00000150510	FAM124A
ENSG00000189292	FAM150B
ENSG00000140067	FAM181A
ENSG00000135436	FAM186B
ENSG00000196227	FAM217B
ENSG00000174016	FAM46D
ENSG00000147689	FAM83A
ENSG00000179639	FCER1A
ENSG00000072694	FCGR2B
ENSG00000104870	FCGRT
ENSG00000079459	FDFT1
ENSG00000153266	FEZF2
ENSG00000126262	FFAR2
ENSG00000140285	FGF7
ENSG00000174721	FGFBP3
ENSG00000079150	FKBP7
ENSG00000106692	FKTN
ENSG00000183470	FLJ40288
ENSG00000111206	FOXM1
ENSG00000171051	FPR1
ENSG00000111432	FZD10
ENSG00000160219	GAB3
ENSG00000154727	GABPA
ENSG00000128310	GALR3
ENSG00000130005	GAMT
ENSG00000105679	GAPDHS
ENSG00000175857	GAPT
ENSG00000148288	GBGT1
ENSG00000111846	GCNT2
ENSG00000169224	GCSAML
ENSG00000165702	GFI1B
ENSG00000106560	GIMAP2
ENSG00000131233	GJA9
ENSG00000109738	GLRB
ENSG00000130755	GMFG
ENSG00000169347	GP2
ENSG00000164850	GPER1
[truncated: 310 more rows]

## Sheet: chimpanzee_ipa_upstream
Chimpanzee DNB genes and DEGs IPA analysis_Upstream analysis
© 2000-2017 QIAGEN. All rights reserved.
Upstream Regulator	Molecule Type	p-value of overlap	Target molecules in dataset	Mechanistic Network
TNF	cytokine	1.25e-06	ALB,ANGPTL4,AZU1,B2M,BTG2,CCR1,CD14,CD1B,CD28,CFB,CLIC4,CPA3,CREB3L3,CXCL2,CYP26B1,CYR61,DPP4,DUSP4,ELK3,EREG,ESM1,FCGR2B,FCGRT,FPR1,IL18R1,IL1A,IL4,INHA,IRAK2,IRF1,ITGA5,KCNJ1,KRT23,KYNU,LGALS12,LTB,MAP3K8,MBL2,MGP,MVP,NGFR,NOTCH4,NR1I3,PAFAH2,PAX6,PIK3CG,PSMB8,PTPRC,RASD1,RCN3,RETN,RGS9,S100A8,S100A9,SELL,SLC16A5,SLC2A4,SMPD2,TGFA,TGFB1,TGFB3,TNFAIP3,TNFAIP6,TRAF4,TWIST1,TYMP,VASH1,WLS,WNT7A,XDH	123 (12)
Alpha catenin	group	1.51e-05	ADAMTS1,CXCL2,ELK3,EREG,IRF1,ITGA5,S100A8,S100A9,TNFAIP3,TNFAIP6,TSPAN8,TWIST1
methotrexate	chemical drug	3.71e-05	ALB,BTG2,C1R,C6,C8A,CD28,CFB,FGF7,FPR1,IL1A,IL4,LILRB4,MECR,SELL,TGFB1,TTR,TYMS	48 (4)
SFTPA1	transporter	4e-05	ANGPTL4,CXCL2,CYR61,ESM1,EVI2B,IL1A,RASD1,TGFB1,TWIST1	94 (8)
SMARCA4	transcription regulator	4.63e-05	ALB,C4orf26,C6orf141,CCNA2,CCR1,CHODL,CPM,CPXCR1,DUSP4,EREG,ESPNL,FFAR2,GIMAP2,GMFG,HOXA7,IFITM2,IRF1,ITGA5,LRMP,MELTF,MGP,PIDD1,RETN,SLC2A4,SMAD6,SPINK1,TSPAN8,TTR,TYMS,WNT7A
lipopolysaccharide	chemical drug	4.66e-05	ABCG8,ALB,ANGPTL4,ANXA3,AZU1,CCR1,CD14,CD28,CFB,CLEC4C,CLIC4,CXCL2,CYR61,DUSP4,ELK3,EREG,F2RL2,FCGR2B,FCGRT,FFAR2,FPR1,GLRB,GMFG,HLA-DMA,IFITM2,IL18R1,IL1A,IL4,IRAK2,IRF1,ITGA5,ITIH2,KCNJ1,KYNU,LCK,LILRB4,LTA4H,MAP3K8,MB,MBL2,MELTF,MSN,NGFR,NR1I3,PIK3CG,PLG,PSMB8,RETN,S100A8,S100A9,SELL,SLC16A3,SLC22A1,SUCNR1,TGFA,TGFB1,THPO,TNFAIP3,TNFAIP6,TYMP,UCN,VEZF1,XDH	132 (13)
IL1B	cytokine	6.98e-05	ACPP,ADAMTS1,AIF1,ANGPTL4,B2M,BTG2,C1R,CCR1,CD14,CFB,CXCL2,CYSLTR1,DPP4,FCGR2B,FGF7,IL18R1,IL1A,IRAK2,IRF1,ITGA5,KCNJ1,MAP3K8,NPY,NR1I3,PAX6,PSMB8,S100A8,S100A9,SLC10A2,SLC2A4,SRGN,SUCNR1,TGFB1,TGFB3,TNFAIP3,TNFAIP6,TWIST1,TYMP	108 (11)
CCND1	transcription regulator	0.00016	ASPM,BRCA1,CCNA2,E2F8,EREG,FGF7,FOXM1,ITIH2,LAMB2,LINC00467,PDLIM3,PTPRC,SCT,SI,TGFB3,TYMP,TYMS,WNT7A,ZNF462	23 (2)
dexamethasone	chemical drug	0.000197	ADAMTS1,ALB,ANGPTL4,B2M,BRCA1,BTG2,C8A,CCNA2,CCR1,CFB,CHAD,CLIC4,COL26A1,CXCL2,CYP3A7,CYR61,DUSP4,EPB41,EREG,FCGR2B,FGF7,GPR153,HLA-DMA,HOXA7,IL18R1,IL1A,IL4,IRF1,ITGA5,KCNJ1,LAMB2,LGALS12,LTB,METTL10,MGP,NDUFA4L2,NGFR,NPY,NR1I3,NYX,OMD,PAX6,PNMT,RASD1,RETN,S100A8,S100A9,SELL,SLC10A2,SLC22A1,SLC25A34,SLC2A4,SLC38A4,SRGN,TGFA,TGFB1,TGFB3,TNFAIP3,TNFAIP6,TTR,TYMS	119 (11)
Tcf 1/3/4	group	0.000212	ALB,AMBP,TTR
hydrocortisone	chemical - endogenous mammalian	0.00022	BRCA1,FGF7,GPR153,IL4,NOTCH4,NPY,NR1I3,PLG,S100A8,SMPD2,TNFAIP3	83 (6)
AMH	growth factor	0.000246	BTG2,CXCL2,INHA,IRF1,SMAD6
TAF4B	transcription regulator	0.000246	INHA,IRF1,TGFB1,TGFB3,TNFAIP3
SMURF1	enzyme	0.000365	ATF6,IRF1,SMAD6,TRAF4
beta-estradiol	chemical - endogenous mammalian	0.00041	ACPP,ACSM3,ADAMDEC1,ADAMTS1,AIF1,ALB,ANXA3,BRCA1,BSND,BTG2,CCNA2,CCR1,CD14,CDK18,CFB,CPM,CXCL2,CYP26B1,CYR61,DRD1,DUSP4,EREG,FCGR2B,FCGRT,FDFT1,FGF7,FOXM1,GLRB,GP2,GPER1,HOXD4,HTR4,IL1A,IL4,INHA,IRF1,KYNU,LAMB2,LEFTY2,LTB,MAP3K8,MB,MGP,MMRN1,NFE2L3,NPVF,OSBPL7,PSMB2,RDH10,RGS9,SAP30,SMAD6,TGFA,TGFB1,TGFB3,TMIE,TNFAIP3,TNFAIP6,TRHDE,TTR,TWIST1,WNT7A	137 (11)
S100A6	transporter	0.00042	ADAMTS1,CXCL2,PCDHB2,TNFAIP3,TYMS
IL17RA	transmembrane receptor	0.000495	CCR1,CXCL2,IL1A,S100A8,S100A9	69 (7)
L-leucine	chemical - endogenous mammalian	0.000501	ALB,CXCL2
GFRA1	transmembrane receptor	0.000501	ACPP,PTPRC
camptothecin	chemical drug	0.000568	AEN,ASPM,BRCA1,BTG2,CCR1,CXCL2,FCGR2B,FPR1,GAMT,IL18R1,IL1A,IMPA2,IRF1,LAMB2,LILRB4,PIDD1,PIK3CG,PRUNE1,PSD4,RECQL4,SLC2A4,SPINK1,TGFB1,TNFAIP3,TNFAIP6,TRAF4,ZNF574	53 (3)
POU3F3	transcription regulator	0.000575	BSND,KCNJ1,UMOD
ZNF91	transcription regulator	0.000575	FCGR2B,SI,TGFB3
MGAT5	enzyme	0.000593	ASCL2,IL4,ITGA5,TWIST1
KLK5	peptidase	0.000593	CXCL2,IL4,S100A8,S100A9
CSF2	cytokine	0.000601	CARD11,CCNA2,CCR1,CD14,CD1B,CD28,CLEC4C,CXCL2,E2F8,F2RL2,FCGR2B,FFAR2,FOXM1,GABPA,IL1A,IL4,LTB,PIK3CG,RECQL4,SMPD2,TGFB1,TNFAIP3	104 (10)
IL1	group	0.000601	ADAMTS1,ALB,CFB,FGF7,FPR1,IL4,IRF1,KYNU,LAMB2,NGFR,S100A9,SELL,TGFB1,TGFB3,TNFAIP3,TNFAIP6,TYMP,XDH	112 (11)
PLAU	peptidase	0.000674	CYR61,HLA-DMA,NPY,PIK3CG,PLG,S100A8,S100A9
MAP3K14	kinase	0.000674	CXCL2,IL1A,IL4,LTB,TNFAIP3,TNFAIP6,YAP1	54 (7)
TRAF3	enzyme	0.000801	CARMIL1,CCR1,CXCL2,FFAR2,GPR34,IL4,LILRB4,TNFAIP3	47 (5)
NFKBIA	transcription regulator	0.000906	BOK,BTG2,CCNA2,CCR1,CREB3L3,CXCL2,EREG,ESM1,FCGRT,FOXM1,IL1A,IRF1,MGP,NR1I3,PDHA1,S100A8,S100A9,TGFB1,TNFAIP3,TWIST1,YAP1	105 (11)
inosine	chemical - endogenous mammalian	0.000938	AIF1,C1QA,CFB,DPP4,EIF4EBP1,IRF1
paclitaxel	chemical drug	0.00104	BTG2,CDK18,CXCL2,DUSP4,EREG,FOXM1,GAMT,IL4,ITGA5,LILRB4,S100A9,TGFA,TWIST1,TYMP,UMOD,VASH1	94 (9)
LY294002	chemical - kinase inhibitor	0.00106	ACSM3,ADAMTS1,CCNA2,CCR1,CD14,CXCL2,CYR61,DUSP4,EREG,FDFT1,FGF7,HOXD4,IL4,INHA,IRF1,MAP3K8,SI,SLC2A4,TGFB1,TNFAIP3,TYMP,TYMS,WNT7A	109 (12)
SCGB1A1	cytokine	0.0011	IL4,S100A8,S100A9,SELL
diethylstilbestrol	chemical drug	0.00118	AMBP,C1QA,CD14,CFB,EREG,GPER1,INHA,S100A8,TGFA,TGFB1,TGFB3,VEZF1,WNT7A
NAP1L1	other	0.00119	ALB,TTR,WNT7A
IgG1	complex	0.00132	CD14,FCER1A,IL4,ITGA5
C5	cytokine	0.00136	ATF6,CXCL2,FCGR2B,IL18R1,IL1A,IL4,MBL2,TGFB1,TNFAIP3	99 (11)
leukotriene D4	chemical - endogenous mammalian	0.0014	ADAMTS1,CXCL2,CYR61,CYSLTR1,IL4,MAP3K8
TLR4	transmembrane receptor	0.00141	ACPP,ATF6,CD14,CFB,CXCL2,CYR61,DUOX2,EREG,FCGR2B,IL1A,IL4,IRF1,LILRB4,NR1I3,SAP30,SMPD2,TGFB1,TNFAIP3	118 (11)
SLC6A14	transporter	0.00148	IL1A,IL4
desogestrel	chemical drug	0.00148	ACRBP,INHA
Pam3-Cys-Ser-Lys4	chemical reagent	0.00153	CCR1,CXCL2,FCGR2B,IL1A,IL4,IRF1,LTB,SLC16A3,TGFB3	128 (12)
IL1A	cytokine	0.00163	ADAMTS1,CXCL2,CYR61,DPP4,FGF7,IL1A,IL4,ITGA5,NPY,S100A8,S100A9,TGFB1,TNFAIP3	53 (7)
IL12B	cytokine	0.00169	IL1A,IL4,MAP3K8,S100A8,S100A9,TGFB1	64 (7)
ENG	transmembrane receptor	0.0017	ITGA5,PAK1,SMAD6,TGFB1,TWIST1
fluticasone propionate	chemical drug	0.00177	ADAMDEC1,ANGPTL4,CFB,CXCL2,GAPT,HLA-DMA,IL1A,MBL2,OLFML3,S100A8,TGFB1
FOXP3	transcription regulator	0.00184	BRCA1,CYSLTR1,DUSP4,IL4,SELL,TGFB1,TNFAIP3,TTR	43 (4)
MBD1	other	0.00185	BRCA1,DPP4,EFNA5,HOXA7
Ni2+	chemical reagent	0.00185	ANGPTL4,CXCL2,IL1A,LTB
FAS	transmembrane receptor	0.00196	CCR1,CXCL2,FCGR2B,FPR1,IL18R1,IL1A,IMPA2,IRF1,LILRB4,LTB,MGP,PIK3CG,PRUNE1,PSD4,SPINK1,TGFB1,TNFAIP3,TNFAIP6	89 (9)
Interferon alpha	group	0.0022	B2M,CCR1,CXCL2,FCER1A,FCGR2B,IFITM2,IL18R1,IRF1,LCK,LILRB4,NFE2L3,PARVG,PSMB8,PYHIN1,S100A9,TGFB1,TYMP,TYMS	81 (9)
C3	peptidase	0.0022	CXCL2,IL1A,IL4,PTPRC,SELL,TGFB1	115 (12)
MYD88	other	0.00231	ACPP,ATF6,CD14,CLIC4,CXCL2,CYR61,FPR1,IL1A,IL4,IRF1,S100A8,SLC16A3,TGFB1,TNFAIP3	113 (12)
CD2	transmembrane receptor	0.00237	CCNA2,HLA-DMA,IL4,PTPRC,SELL	74 (7)
RHO	g-protein coupled receptor	0.0024	ATF6,B2M,C1QA,EPB41,LAMB2,TNFAIP3
TRAF2	enzyme	0.00242	CARMIL1,CCR1,FFAR2,GPR34,IL4,LILRB4,TNFAIP3	24 (3)
NR1H4	ligand-dependent nuclear receptor	0.00252	ABCG8,AMBP,BAAT,FOXM1,LCN12,NAGS,NR1I3,PNMT,SLC10A2,TGFB1
CYR61	other	0.00278	BOK,CXCL2,CYR61,IL1A,ITGA5,TGFB1,WNT7A	35 (3)
IL10	cytokine	0.00287	CCR1,CD14,CD28,CXCL2,FCGR2B,FPR1,IL1A,IL4,IRF1,LILRB4,MAP3K8,PIK3CG,S100A8,SELL,TGFB1,TNFRSF17,TWIST1	115 (12)
PIP5K1C	kinase	0.00292	PIP5K1A,PIP5K1B
ADAM10	peptidase	0.00297	CACNA2D1,ITGA5,LCK,PAX6,PPP1R13L,S100A9,TGFB1
dextran sulfate	chemical drug	0.00299	ADAMTS1,CARD11,CCNA2,CD14,CXCL2,E2F8,EFNA5,FOXM1,IL4,RECQL4,S100A8,S100A9,TGFB3	88 (10)
TGFB1	growth factor	0.00309	ACPP,ACSM3,ALB,ALDH5A1,ANGPTL4,ASPM,B2M,C1QA,C1R,CCNA2,CCR1,CD14,CD28,CFB,CLIC4,CXCL2,CYP3A7,CYR61,DUSP4,ELK3,EREG,ESAM,ESM1,FCER1A,FGF7,GPER1,HLA-DMA,IL1A,IL4,INHA,IRAK2,IRF1,ITGA5,LTA4H,MBOAT2,MELTF,MGP,MSN,MXD3,OR10H2,PNMT,PTPRC,RETN,S1PR4,SLC16A3,SMAD6,TGFA,TGFB1,TGFB3,THPO,TNFAIP3,TNFAIP6,TWIST1,TYMP,TYMS,XDH	119 (12)
peptidoglycan	chemical - endogenous non-mammalian	0.00316	CXCL2,IL1A,IL4,IRF1,S100A8,S100A9,SELL,VEZF1	98 (10)
C5AR1	g-protein coupled receptor	0.00322	ATF6,CD28,CXCL2,FCGR2B,IL4	44 (4)
TRADD	other	0.00332	CXCL2,IL18R1,IRF1,TNFAIP3	68 (6)
HRAS	enzyme	0.00338	ANXA3,B2M,BOK,BTG2,CCNA2,CFB,DPP4,EIF4EBP1,ELK3,F2RL2,FDFT1,IFITM2,IL1A,ITGA5,LRMP,MAP3K8,NEXN,PIP5K1A,SESN3,TGFB1,TGFB3,TWIST1,TYMP,YAP1	49 (3)
PSMB10	peptidase	0.00338	IL1A,IL4,TNFAIP3
PIAS4	transcription regulator	0.00338	ALB,CXCL2,IRF1	13 (2)
N-(3-oxododecanoyl)-homoserine lactone	chemical reagent	0.00338	CXCL2,IL1A,TYMS
IRF1	transcription regulator	0.00347	B2M,C1R,CFB,CXCL2,IL4,IRF1,LTB,PSMB8,SELL,TGFB1	61 (5)
EHF	transcription regulator	0.00361	ANGPTL4,EREG,FCER1A,PGLYRP4,S100A8,S100A9,SPRR2G
U0126	chemical - kinase inhibitor	0.00369	ANGPTL4,CDK18,CXCL2,DUSP4,EIF4EBP1,EREG,GAMT,IL1A,IL4,IRF1,ITGA5,NPY,PAX6,PNMT,S100A9,TGFA,TGFB3,TWIST1,TYMP,UMOD,VASH1	103 (10)
AGN194204	chemical drug	0.00379	CCNA2,CLIC4,EPB41,FDFT1,IL4,IRF1,LILRB4,LRMP,MAN1A1,TRAF4
cycloheximide	chemical reagent	0.0038	ALB,B2M,BRCA1,BTG2,CCR1,CXCL2,CYR61,IL1A,KSR2,PNMT,S100A8,TGFA,TGFB1,TNFAIP3,TNFAIP6,TYMS,XDH	101 (10)
IL2	cytokine	0.00384	CCR1,CD28,CYSLTR1,DKKL1,DPP4,DUSP4,ELMO3,FGF7,IL18R1,IL1A,IL4,IRF1,LCK,LGALS12,LRMP,LTB,PTGIR,PTPRC,S100A8,SELL,SESN3,TGFB1,TNFRSF17	114 (11)
IL6	cytokine	0.00386	ADAMTS1,ALB,BTG2,CCNA2,CCR1,CD14,CXCL2,EREG,FCGRT,FFAR2,FOXM1,HLA-DMA,IL4,IRF1,LEFTY2,NPY,PLG,PSMB8,PTPRC,S100A9,SLC2A4,SLC7A7,TGFA,TGFB1,THPO,TNFRSF17,TTR,TWIST1	126 (10)
ZFHX3	transcription regulator	0.00409	ALB,DOHH,DRD1,EIF3K,GPR50,NGFR,TUBB2B
IL15	cytokine	0.00412	AZU1,CCR1,CD28,CD84,CXCL2,DPP4,ELK3,IL18R1,IL4,IRF1,LCK,PSMB8,PTPRC,SELL,SRGN,THPO,TNFRSF17	106 (10)
ITIH1	other	0.00416	ITIH2,TGFB1,TNFAIP6
progesterone	chemical - endogenous mammalian	0.00426	ACPP,ACRBP,ADAMDEC1,ADAMTS1,BRCA1,CCNA2,CFB,DPP4,IL1A,IL4,INHA,ITGA5,LEFTY2,NPY,PDHA1,PIP5K1A,PIP5K1B,RETN,SPINK1,TGFB1,TGFB3,TTR,TYMP,XDH	102 (9)
9,10-dimethyl-1,2-benzanthracene	chemical toxicant	0.00428	CXCL2,FGF7,S100A8,S100A9,TGFA
phorbol myristate acetate	chemical drug	0.00431	ADAMTS1,ALB,ANGPTL4,AZU1,BTG2,CCNA2,CD14,CD28,CXCL2,CYR61,DSG3,EIF4EBP1,FFAR2,FGF7,HOXA7,IL1A,IL4,IRF1,KRTAP13-1,LTB,NPY,PODXL2,PTPRC,RECQL4,RETN,S100A8,S100A9,SELL,SLC22A1,SMAD6,SRGN,STATH,TGFA,TGFB1,TNFAIP3,TNFAIP6,TRAF4,TYMP	126 (12)
IL17A	cytokine	0.00432	CD14,CXCL2,CYR61,EREG,IL1A,IL4,S100A8,S100A9,TGFA,TNFAIP3,TRAF4,TYMP	92 (10)
trinitrobenzenesulfonic acid	chemical reagent	0.00435	CCR1,CXCL2,IL1A,IL4,S100A8,S100A9,TGFB1	61 (6)
TLR3	transmembrane receptor	0.00437	BFSP2,CFB,CPM,CXCL2,IL1A,IL4,IRF1,LILRB4,MAP3K8,MBL2,NFE2L3,NPY,S100A8	90 (11)
FGF7	growth factor	0.00446	FOXM1,IL1A,IRF1,NFE2L3,S100A8,SI
poly rI:rC-RNA	biologic drug	0.00458	B2M,CD14,CFB,CXCL2,FCGR2B,FPR1,IL1A,IRAK2,IRF1,ITGA5,KYNU,LTB,MBL2,MVP,PSMB8,SRGN,TGFB1,TNFAIP3,TNFAIP6	109 (11)
RGS10	other	0.00468	CCR1,CXCL2,IL1A,IL4,TGFB1
cortisone acetate	chemical drug	0.00479	IL1A,SI
ITIH2	other	0.00479	ITIH2,TNFAIP6
RNF4	transcription regulator	0.00479	GABPA,NGFR
naphthalene	chemical toxicant	0.00479	DSG3,TGFA
ranitidine	chemical drug	0.00479	CXCL2,IL4
STAT4	transcription regulator	0.0048	CXCL2,GCNT2,IL18R1,IRF1,MAP3K8,MBOAT2,PPP1R13L,RCN3,RNF130,TGFB3,TUBB2B,TWIST1
TEK	kinase	0.00503	IL1A,S100A8,S100A9
Salmonella enterica serotype abortus equi lipopolysaccharide	chemical toxicant	0.0051	ADAMDEC1,CFB,CXCL2,EREG,FFAR2,IL1A,IRF1,MAP3K8,PDSS1,TEX14
S-nitroso-N-acetylpenicillamine	chemical reagent	0.00544	BRCA1,MB,TGFB1,TGFB3
SB-431542	chemical reagent	0.0055	ASCL2,CD14,CLIC4,LEFTY2,SMAD6,TGFB1,TNFAIP6
IFNG	cytokine	0.00561	AIF1,ANGPTL4,B2M,C1QA,C1R,CCNA2,CCR1,CD14,CFB,CLIC4,CXCL2,DPP4,DUOX2,ESM1,FCGR2B,GPER1,HLA-DMA,HOXD4,IFITM2,IL18R1,IL1A,IL4,IRAK2,IRF1,ITGA5,KCNJ1,KYNU,LAMB2,LTB,MAP3K8,MOV10L1,NFE2L3,PARVG,PAX6,PSMB8,S100A8,S100A9,SELL,SHARPIN,TGFB1,THPO,TNFAIP6,TYMP	107 (9)
LGR4	transmembrane receptor	0.00601	CD14,IL1A,WNT7A
EREG	growth factor	0.00601	EREG,TGFA,TNFAIP6
SMAD3	transcription regulator	0.0061	ALB,DUSP4,EREG,IL4,INHA,LEFTY2,MBOAT2,PNMT,S1PR4,TGFA,TGFB1,TGFB3	76 (4)
lovastatin	chemical drug	0.00623	ADAMTS1,ALB,CCNA2,FDFT1,IL1A,IL4,IRF1,TGFB1	41 (3)
IRAK4	kinase	0.00628	BTG2,CXCL2,IL4,IRF1,MAP3K8,TNFAIP3	101 (11)
PLG	peptidase	0.00628	CLIC4,CYR61,FCGR2B,IL1A,PIP5K1A,PLG
cadmium	chemical toxicant	0.00628	ALB,B2M,BCO1,CYP26B1,IL4,MGP
VDR	transcription regulator	0.00654	BRCA1,CD14,IL1A,IL4,KSR2,MYH8,SLC10A2,TGFB1	54 (5)
E2f	group	0.00686	BRCA1,CCNA2,DUOX2,E2F8,ITGA5,RAET1E,TYMS,ZNF160
8-hydroxyguanine	chemical - endogenous mammalian	0.00707	CXCL2,IL1A
5R-hydroxytriptolide	chemical drug	0.00707	CD14,IRF1
EN2	transcription regulator	0.00707	NGFR,PAX6
SERPINA12	other	0.00707	RETN,SLC2A4
MEIS2	transcription regulator	0.00707	DRD1,PAX6
INPPL1	phosphatase	0.00707	IL4,SLC2A4
TNFAIP6	other	0.00707	ITIH2,TNFAIP6
emricasan	chemical drug	0.00707	CXCL2,TGFB1
vinorelbine	chemical drug	0.00707	TYMP,TYMS
TREM2	transmembrane receptor	0.00709	CXCL2,IL1A,TNFAIP3
IKBKB	kinase	0.00726	BRCA1,CCNA2,CCR1,CXCL2,EREG,FOXM1,IL1A,IL4,IRF1,LTB,MGP,TGFB1,TWIST1	66 (7)
FGF2	growth factor	0.00738	ALB,ANGPTL4,BTG2,CXCL2,CYR61,EREG,ITGA5,MGP,NGFR,NOTCH4,NPY,S100A8,SPINK1,TGFB1,THPO,TWIST1	99 (10)
TNIP1	other	0.00751	CCR1,CXCL2,S100A8,S100A9
calcitriol	chemical drug	0.00752	ALB,BRCA1,CCNA2,CD14,CXCL2,CYP3A7,CYR61,FOXM1,HSPB7,IL1A,IL4,KRT23,KSR2,LILRB4,MYH8,PDHA1,S100A8,S100A9,SLC2A4,SLC7A7,TGFB1,TNFAIP3	70 (9)
vitamin D	chemical drug	0.00766	ADAMTS1,CYR61,MGP,S100A8,TYMS
medroxyprogesterone acetate	chemical drug	0.00788	ASPM,BTG2,CYR61,IL1A,IL4,LEFTY2,TGFB1,TWIST1	94 (7)
prostaglandin E2	chemical - endogenous mammalian	0.00806	ADAMTS1,ANGPTL4,BRCA1,CCR1,CD14,EREG,IL1A,ITGA5,LEFTY2,S100A8,TGFA,TGFB1,TNFAIP6,TWIST1	118 (12)
RARRES2	transmembrane receptor	0.00828	CCNA2,CXCL2,SLC2A4
NCSTN	peptidase	0.00831	CD14,CD84,FCGR2B,GFI1B
ZBTB16	transcription regulator	0.00858	CCNA2,CD14,CLEC4C,IL18R1,IL1A,IL4
LHX1	transcription regulator	0.00892	AMN,CER1,DPP4,SPINK1,TMEM27,UMOD,ZDHHC21
NR3C1	ligand-dependent nuclear receptor	0.00929	ANGPTL4,B2M,BOK,BRCA1,C1R,CXCL2,CYP3A7,CYR61,IL1A,IRF1,LGALS12,LTB,NGFR,NOTCH4,NPY,NR1I3,PAK1,PNMT,PPP1R13L,RASD1,SLC10A2,TGFB1,TNFAIP3,TNFAIP6,TRAF4	111 (8)
PTGER2	g-protein coupled receptor	0.00938	ASPM,BRCA1,CCNA2,FPR1,IL1A,TNFAIP6,TROAP	32 (3)
Cbp/p300	group	0.00959	BRCA1,IL4,IRF1
H2AFZ	other	0.00959	ALB,TTR,WNT7A
finasteride	chemical drug	0.00959	TGFA,TGFB1,TGFB3
TGFA	growth factor	0.00966	ALB,CXCL2,EREG,FGF7,TGFA,TGFB1	94 (8)
STAT3	transcription regulator	0.00968	ANGPTL4,CCR1,CFB,CXCL2,DPP4,FFAR2,FOXM1,HLA-DMA,IFITM2,IL18R1,IL4,IRF1,LILRB4,NPY,PAX6,PSMB8,RPE65,S100A9,SMAD6,TGFB1,TWIST1	100 (11)
TEAD	group	0.00976	CYR61,FOXM1
ZNF100	other	0.00976	SI,TGFB3
ZNF85	transcription regulator	0.00976	SI,TGFB3
ZNF254	other	0.00976	SI,TGFB3
RASSF8	other	0.00976	SI,TGFB3
ZNF431	other	0.00976	SI,TGFB3
ZNF665	other	0.00976	SI,TGFB3
ZNF528	other	0.00976	SI,TGFB3
ZNF43	other	0.00976	SI,TGFB3
ZNF429	other	0.00976	SI,TGFB3
ZNF423	transcription regulator	0.00976	BRCA1,SMAD6
ANPEP	peptidase	0.00976	DPP4,TGFB1
ZNF708	other	0.00976	SI,TGFB3
acolbifene	chemical drug	0.00976	TGFA,TGFB3
TNFRSF9	transmembrane receptor	0.01	CD14,CD28,IL4,PTPRC
EGLN1	enzyme	0.0102	IL1A,IL4,SELL,TGFB1,TGFB3
E. coli B4 lipopolysaccharide	chemical toxicant	0.0103	ABCG8,CA13,CXCL2,EVI2B,FPR1,IL1A,IL4,LILRB4,PSMB8,PTPRC,RHBDF2,TNFAIP3,TTR
thioacetamide	chemical toxicant	0.0104	ABCG8,ADAMTS1,BRCA1,CD14,CPA3,FCER1A,IFITM2,NPY,PSMB8,TGFB1,TGFB3,TSPAN8
ESR1	ligand-dependent nuclear receptor	0.0105	ABCG8,ANXA3,ASPM,AZU1,BRCA1,CCNA2,CPM,CYP26B1,DUSP4,EREG,FOXM1,GPER1,IFITM2,IL1A,IRAK2,IRF1,LAMB2,LCK,LTB,MAN1A1,MAP3K8,NFE2L3,NGFR,NUPL2,PAK1,PDLIM3,PRUNE1,PSD4,RAD51B,S100A9,SELL,SLC16A3,SLC2A4,SMAD6,TGFA,TGFB1,TGFB3,TNFAIP3,TNFAIP6,TTR,UCN,VEZF1
IL10RA	transmembrane receptor	0.0106	ACSM3,CFB,CYR61,HTR4,IL1A,IRF1,LGALS12,MECR,PARVG,PSMB8,SELL,SLC16A3,TGFB1,TTR
MAT1A	enzyme	0.011	ALB,GAMT,LTA4H
NTN1	other	0.011	CXCL2,IL4,YAP1
PIK3CA	kinase	0.0117	CD14,FOXM1,PIK3CG,TGFB1,TWIST1
WWTR1	transcription regulator	0.012	CXCL2,CYR61,IL1A,YAP1
SMAD1	transcription regulator	0.012	BTG2,CXCL2,IRF1,SMAD6
TRAF3IP2	other	0.012	CXCL2,IL4,S100A8,TRAF4
SEMA7A	transmembrane receptor	0.0125	CCNA2,SMAD6,TGFB1
BMP15	growth factor	0.0125	EREG,SMAD6,TNFAIP6
SFTPD	other	0.0125	CD14,CXCL2,TGFB1
LCN2	transporter	0.0125	CXCL2,IL1A,MSN,TGFB1,TWIST1
NS-398	chemical reagent	0.0128	BTG2,IL1A,IL4,PSMB8,S100A8,S100A9
L-phenylalanine	chemical - endogenous mammalian	0.0128	ALB,TTR
LTBP4	growth factor	0.0128	TGFB1,TGFB3
S100A10	other	0.0128	HTR4,PLG
PKP2	other	0.0128	IL1A,TGFB1
GSC	transcription regulator	0.0128	TGFB1,TWIST1
OGG1	enzyme	0.0128	CXCL2,IL1A
CYP3A4	enzyme	0.0128	CYP3A7,SLC10A2
FBLN5	other	0.0128	TGFB1,TWIST1
RP 73401	chemical toxicant	0.0128	BTG2,CXCL2
PDGF BB	complex	0.014	BRCA1,CXCL2,CYR61,EREG,FGF7,ITGA5,LAMB2,NEXN,SLC7A7,TGFB1,TGFB3,THPO,TNFAIP3,XDH
MBP	other	0.0142	IL4,PTPRC,TGFB1
RC3H1	enzyme	0.0142	CXCL2,IL1A,IL4
lipoarabinomannan	chemical - endogenous non-mammalian	0.0142	CD14,CXCL2,IRF1
PPP2CA	phosphatase	0.0142	CFB,EIF4EBP1,IL1A,IRF1
D-fructose	chemical - endogenous mammalian	0.0142	CXCL2,IL1A,SLC2A4,TGFB1
E. coli B5 lipopolysaccharide	chemical - endogenous non-mammalian	0.0143	ADAMTS1,B2M,CCR1,CXCL2,IL1A,IL4,IRF1,MAP3K8,TGFB1,TGFB3,TNFAIP3,TTR
CD40LG	cytokine	0.0143	B2M,CCR1,CXCL2,DUSP4,FCGR2B,IL1A,IL4,IRF1,LTB,PSMB8,SELL,TNFAIP3,TNFAIP6,TNFRSF17,TRAF4,TYMP
doxorubicin	chemical drug	0.015	ADAMTS1,ALB,BRCA1,BTG2,CD14,CYR61,FOXM1,IL4,IRF1,MVP,PIDD1,PSMB8,TGFA,TGFB1,TGFB3,TSPAN8
CSF1	cytokine	0.0152	CPM,CXCL2,F2RL2,GAB3,IL11RA,IL1A,ITGA5,PTPRC,TNFAIP3
CSF3	cytokine	0.0152	CD14,FPR1,HOXA7,IL4,LTB,PYHIN1,SELL,TGFB1,TNFAIP3
FOXL2	transcription regulator	0.0152	CPM,CXCL2,CYP26B1,SMAD6,TNFAIP3
CCR2	g-protein coupled receptor	0.0152	CCR1,CXCL2,IL1A,IL4,TGFB1
OTX2	transcription regulator	0.0152	EFNA5,PAX6,RDH10,TMEM27,TTR
CEBPA	transcription regulator	0.0156	ALB,BTG2,CCNA2,CCR1,CD14,CYP3A7,FOXM1,GABPA,IL4,LCK,MMRN1,PTPRC,RETN,S100A8,S100A9,SLC2A4,TNFAIP6
PDGF-AA	complex	0.0159	EREG,FGF7,TGFB1
MAP3K3	kinase	0.0159	TGFB1,TGFB3,TNFAIP3
SOD1	enzyme	0.016	B2M,C1QA,CD14,DSG3,NPY,PSMB8,PTPN21,RPGRIP1,TGFB1,TNFAIP3
E. coli lipopolysaccharide	chemical - endogenous non-mammalian	0.0161	CXCL2,CYR61,S100A8,S100A9,TGFB1
ESR2	ligand-dependent nuclear receptor	0.0162	ADAMTS1,BSND,CCNA2,CPM,CYP26B1,EREG,FOXM1,MBL2,NFE2L3,NPY,PDLIM3,RDH10,RETN,S100A9,TGFA,TMIE,TWIST1
L-lysine	chemical - endogenous mammalian	0.0162	ALB,CXCL2
tannic acid	chemical toxicant	0.0162	CFB,IL4
estradiol valerate	chemical drug	0.0162	INHA,NGFR
UNC5B	transmembrane receptor	0.0162	CXCL2,YAP1
SERPINB2	other	0.0162	CCNA2,CD14
DUSP16	phosphatase	0.0162	IL4,IRF1
ZIC2	transcription regulator	0.0162	DRD1,WNT7A
ATG16L1	enzyme	0.0162	CXCL2,IL1A
ASF1A	other	0.0162	CCNA2,PAX6
STK11	kinase	0.0162	ALB,CCNA2,EREG,IL1A,LTB,TGFA,TNFAIP3,ZBTB25,ZNF462
SB203580	chemical - kinase inhibitor	0.0163	ANXA3,CYP26B1,DUOX2,IL1A,IL4,KRT23,RCN3,RETN,SI,TGFB1,TGFB3,TNFAIP6,TWIST1,TYMP,XDH
lipid A	chemical toxicant	0.0166	CD14,FCGR2B,ITGA5,PTPRC
ETV5	transcription regulator	0.0166	FOXM1,ITGA5,KRT23,TWIST1
ATP-gamma-S	chemical reagent	0.0171	CCR1,CXCL2,EREG,IL1A,TGFA
ZFP36	transcription regulator	0.0171	CXCL2,IL1A,IRF1,S100A8,S100A9
RELB	transcription regulator	0.0171	B2M,IL4,LTB,MAP3K8,TGFA
uric acid	chemical - endogenous mammalian	0.0173	BRCA1,CXCL2,IL1A,IL4,TGFB1,TYMS
Ifn	group	0.0177	ADAMTS1,B2M,IRF1,S100A8,THPO,TYMP,XDH
CXCL10	cytokine	0.0178	IL1A,IL4,TGFB1
miR-24-3p (and other miRNAs w/seed GGCUCAG)	mature microrna	0.0178	BRCA1,CCNA2,TGFB1
PCYT1A	enzyme	0.0178	CDK18,CXCL2,INSL6
PF4	cytokine	0.0178	CPM,IL1A,THPO
hemocyanin	biologic drug	0.0178	CD14,IL4,TGFB1
trovafloxacin	chemical drug	0.0181	B2M,CXCL2,IRF1,MAP3K8,TNFAIP3
GPD1	enzyme	0.0191	C6,C8A,KRT23,LCN12,OR2L13,SUCNR1
linoleic acid	chemical - endogenous mammalian	0.0192	ANGPTL4,S100A8,S100A9,SLC2A4,TWIST1
fenamic acid	chemical reagent	0.0192	ADAMTS1,CD14,PSMB8,SELL,TSPAN8
Pam3-Cys	chemical toxicant	0.0193	CD14,CXCL2,FPR1,TGFA
stallimycin	biologic drug	0.0193	IL1A,IRF1,PYHIN1,TGFA
RELA	transcription regulator	0.0193	ASCL2,B2M,BTG2,CD14,CFB,CXCL2,FCGRT,IL1A,IL4,IRF1,LTB,NR1I3,SLC2A4,TGFB1,TNFAIP3,TWIST1
indomethacin	chemical drug	0.0194	ADAMTS1,BTG2,CD14,FGF7,IL1A,IL4,NGFR,PSMB8,S100A8,SELL,TSPAN8
IL-1R	group	0.0198	CXCL2,IL1A,SMAD6
ICOSLG/LOC102723996	other	0.0198	CD28,IL4,TGFB1
CD9	other	0.0198	DPP4,ITGA5,YAP1
ADAMTS12	peptidase	0.0198	MGP,S100A8,S100A9
Immunoglobulin	complex	0.0199	AIF1,CD28,CXCL2,FPR1,IL18R1,IL1A,IL4,IRF1,S100A8,S100A9,TYMP
let-7	microrna	0.0199	BRCA1,BTG2,CCNA2,COL24A1,E2F8,GPX7,RDH10,YAP1
CTSV	peptidase	0.02	NPY,SI
CMKLR1	g-protein coupled receptor	0.02	CCNA2,SLC2A4
Kallikrein	group	0.02	DRD1,TGFB1
IGF2R	transmembrane receptor	0.02	SI,TGFB3
ITGA4	transmembrane receptor	0.02	ITGA5,TNFAIP3
LUM	other	0.02	CXCL2,TGFB1
interferon beta-1a	biologic drug	0.0201	FCGRT,FPR1,IRF1,LTB,PSMB8,S100A9,TNFAIP6
STAT1	transcription regulator	0.0202	B2M,CD14,CFB,CXCL2,DPP4,DUOX2,FCGR2B,IFITM2,IL4,IRF1,PAX6,PSMB8,TYMP
TFAP2A	transcription regulator	0.0209	BOK,CXCL2,DRD1,EREG,NPY,SESN3
SLC25A13	transporter	0.0209	C6,C8A,KRT23,LCN12,OR2L13,SUCNR1
cholesterol	chemical - endogenous mammalian	0.021	ABCG8,CD14,CXCL2,FCGR2B,FDFT1,IL1A,PTGIR,S100A8,SLC2A4,TGFB1
NOD2	other	0.0215	CXCL2,IL1A,MAP3K8,TNFAIP3,TWIST1
FGF1	growth factor	0.0217	ALB,CYR61,IL4,LTB,TGFB1,TGFB3,TTR
aspirin	chemical drug	0.0219	IL1A,IL4,NGFR,SELL,TGFB1,TYMP
hemozoin	chemical - endogenous non-mammalian	0.0219	CCR1,S100A8,S100A9
RORC	ligand-dependent nuclear receptor	0.0221	CD28,CXCL2,FDFT1,IL1A,LCN12,NR1I3,S100A8,S100A9
GATA3	transcription regulator	0.0222	ANGPTL4,BOK,CCR1,CPA3,GFI1B,IL4,LTB,S100A8,S100A9,TGFB1
EBI3	cytokine	0.0223	B2M,HLA-DMA,IL4,IRF1
8-bromo-cyclic ADP-ribose	chemical reagent	0.0224	TGFB1
Mst/krs	group	0.0224	YAP1
PIK3R6	kinase	0.0224	PIK3CG
Stat6 dimer	complex	0.0224	IL4
KCNIP4-IT1	other	0.0224	KCNIP4
N-formyl-Nle-Leu-Phe	chemical reagent	0.0224	FPR1
danshen extract	chemical drug	0.0224	TGFB1
IMPDH1	enzyme	0.0224	IL4
2210013O21Rik	other	0.0224	IL4
RDH5	enzyme	0.0224	RDH10
Rep1	other	0.0224	IL4
MARCH3	other	0.0224	FCGR2B
ZNF407	other	0.0224	SLC2A4
TOX3	other	0.0224	BRCA1
TET3	enzyme	0.0224	MGAT5B
CTSO	peptidase	0.0224	BRCA1
UBN1	transcription regulator	0.0224	CCNA2
DEPDC1	transcription regulator	0.0224	TNFAIP3
ZNF287	transcription regulator	0.0224	IL4
RGS9BP	other	0.0224	RGS9
CPEB2	translation regulator	0.0224	TWIST1
CYP21A2	enzyme	0.0224	PNMT
APBB3	other	0.0224	TYMS
CNGA2	ion channel	0.0224	CYP26B1
ADD3	other	0.0224	DSG3
TNIP2	other	0.0224	MAP3K8
MED7	transcription regulator	0.0224	TNFAIP3
UBA2	enzyme	0.0224	ALB
SLC2A4RG	transcription regulator	0.0224	SLC2A4
DNASE1	enzyme	0.0224	IL4
MYO1A	peptidase	0.0224	SI
mir-592	microrna	0.0224	NGFR
miR-545-3p (miRNAs w/seed CAGCAAA)	mature microrna	0.0224	BRCA1
mir-580	microrna	0.0224	TWIST1
VPS45	transporter	0.0224	SLC2A4
SOS2	other	0.0224	SELL
SNORD116@	other	0.0224	HTR2C
PIK3R5	kinase	0.0224	PIK3CG
NXF3	transporter	0.0224	TGFB3
BANF1	other	0.0224	S100A9
AZ 11645373	chemical reagent	0.0224	SELL
CCT036477	chemical reagent	0.0224	ASCL2
CDK3	kinase	0.0224	TYMS
MED21	transcription regulator	0.0224	TNFAIP3
Cd1d2	other	0.0224	IL4
ZNF184	other	0.0224	S100A9
SKP1	transcription regulator	0.0224	BRCA1
COL14A1	other	0.0224	SLC2A4
NEFM	other	0.0224	DRD1
PTPRCAP	other	0.0224	PTPRC
GABPB2	transcription regulator	0.0224	BRCA1
ZNF140	transcription regulator	0.0224	FCGR2B
nolatrexed	chemical drug	0.0224	TYMS
aceclofenac	chemical drug	0.0224	SELL
SU9597	chemical - kinase inhibitor	0.0224	PAX6
isoferulic acid	chemical - endogenous mammalian	0.0224	SLC2A4
oxaprozin	chemical drug	0.0224	NGFR
10-hydroxydecanoic acid	chemical - endogenous non-mammalian	0.0224	IRF1
trifluridine	chemical drug	0.0224	TYMS
pregabalin	chemical drug	0.0224	CACNA2D1
2-aminoisobutyric acid	chemical - endogenous non-mammalian	0.0224	ALB
polysialic acid	chemical drug	0.0224	NGFR
gestodene	chemical drug	0.0224	TGFB3
androstanol	chemical - endogenous non-mammalian	0.0224	NR1I3
stanozolol	chemical drug	0.0224	NGFR
MYB	transcription regulator	0.0226	BRCA1,ESAM,IL18R1,IL4,P2RY13,PAX6,TWIST1
GNA15	enzyme	0.0229	CXCL2,FGF7,LAMB2,NEXN,TGFB3,XDH
PTH	other	0.0229	ADAMTS1,CGNL1,CXCL2,ESAM,MGP,SLC2A4,TGFB1,WNT7A
NOTCH1	transcription regulator	0.0234	CD14,CD84,CER1,CYR61,ESM1,FCGR2B,GFI1B,IL1A,IRF1,NGFR,TGFB1
TP53	transcription regulator	0.0234	AEN,ALB,ANXA3,APOBEC2,ASPM,BOK,BRCA1,BTG2,CARD11,CCNA2,CHIC1,CLIC4,CYP26B1,CYR61,DEF6,DPP4,DUSP4,E2F8,FDFT1,FGF7,FOXM1,GABPA,HOMEZ,HSPB7,IKBIP,IL1A,IL4,LAMB2,MAP3K8,MB,MVP,NDUFA4L2,PACSIN1,PIDD1,PPP1R13L,RECQL4,SLC2A4,SMAD6,TCTN1,TGFA,TGFB1,TGFB3,TRAF4,TWIST1,TYMS,WNT7A
bucladesine	chemical toxicant	0.0237	ADAMTS1,CD14,ESM1,FCER1A,IL4,IRAK2,LGALS12,PTPN21,RIBC2,SLC2A4,SRGN,TGFB1,TGFB3
MAPK7	kinase	0.0238	ADAMTS1,CXCL2,IL1A,TRAF4
SLC51A	transporter	0.0241	NR1I3,SLC10A2
Gcn5l	group	0.0241	B2M,SLC2A4
PSMB8	peptidase	0.0241	IL1A,TNFAIP3
miR-196a-5p (and other miRNAs w/seed AGGUAGU)	mature microrna	0.0241	HOXA7,S100A9
miR-208a-3p (and other miRNAs w/seed UAAGACG)	mature microrna	0.0241	CD14,PTGIR
LY6E	other	0.0241	CD14,IRAK2
J11-Cl	chemical reagent	0.0241	CXCL2,IL4
catecholamine	chemical - other	0.0241	IL4,TGFB1
tyrphostin AG 1296	chemical - kinase inhibitor	0.0241	CD14,TGFB1
ADA	enzyme	0.0242	CXCL2,IL4,TGFB1
UBE2I	enzyme	0.0242	ALB,IRF1,SLC2A4
ETS1	transcription regulator	0.0242	BRCA1,CD14,IL4,LCK,LTB,SELL,SRGN,TGFA,TWIST1,TYMS
TLR9	transmembrane receptor	0.0242	BFSP2,CPM,IL1A,IL4,IRF1,LILRB4,NPY,S100A8,SMPD2,TGFB1
RARA	ligand-dependent nuclear receptor	0.0243	ASPM,CCNA2,CD14,CD84,E2F8,IL1A,IL4,IRF1,MGP,PIK3CG,RASD1,SELL,TGFB1
TGFBR2	kinase	0.0247	ANGPTL4,BFSP2,CD14,CLIC4,CXCL2,FGF7,IL1A,TGFB1,TGFB3
SPI1	transcription regulator	0.0249	CCNA2,CD14,FCER1A,FCGR2B,FCGRT,IL4,ITGA5,PIK3CG,PSMB8,PTPRC
Ige	complex	0.0255	CXCL2,FCER1A,IL1A,IL4
WISP2	growth factor	0.0255	ITGA5,SLC2A4,TGFB1,TWIST1
CDKN1A	kinase	0.0256	ASPM,BRCA1,CCNA2,CPA3,CYR61,FOXM1,PTPRC,TGFA,TNFAIP6,TYMS
FOXO1	transcription regulator	0.0259	ANGPTL4,ASPM,CCNA2,EIF4EBP1,FOXM1,LEFTY2,MB,NPY,PAK1,PSMB8,SELL,SESN3,SLC2A4,TGFB1
nifedipine	chemical drug	0.0265	DUSP4,FGF7,IL1A,SLC2A4,TYMS
IL17C	cytokine	0.0265	IL1A,S100A8,S100A9
SND1	enzyme	0.0265	ANGPTL4,EREG,KYNU
L-methionine	chemical - endogenous mammalian	0.0271	ALB,BRCA1,CXCL2,TYMS
salicylic acid	chemical drug	0.0271	IL1A,IL4,SLC2A4,TGFB1
PRDM1	transcription regulator	0.0278	ANGPTL4,CXCL2,IL1A,PSMB8,S100A8,S100A9,SI,SLC16A5,TNFAIP6,TTR
bexarotene	chemical drug	0.0278	CYR61,DRD1,EFNA5,MAP3K8,NGFR,PAX6,S100A9,TGFA,TGFB1
TBX2	transcription regulator	0.0279	CCNA2,E2F8,ELK3,FOXM1,MXD3
epinephrine	chemical - endogenous mammalian	0.0279	NPY,NR1I3,RETN,SELL,TGFA
VCAN	other	0.0282	ANGPTL4,C1R,CXCL2,ITGA5,TGFA,TGFB1,TGFB3
TCIRG1	enzyme	0.0285	IL4,SELL
LRAT	enzyme	0.0285	CCNA2,TGFA
AIF1	other	0.0285	IL4,TGFB1
BTC	growth factor	0.0285	EREG,TNFAIP6
BHLHE41	transcription regulator	0.0285	ANGPTL4,IL4
LY-2510924	biologic drug	0.0285	CD14,MS4A3
D-sphingosine	chemical - endogenous mammalian	0.0285	CXCL2,IL4
TNFSF11	cytokine	0.0286	AIF1,CCR1,CD14,FOXM1,FPR1,GABPA,IL11RA,IL1A,ITGA5,SLC7A7,TGFB1
Gm-csf	group	0.0289	CD14,CD1B,IL4,TGFB1
carbonyl cyanide m-chlorophenyl hydrazone	chemical toxicant	0.0289	ESM1,IL1A,SPINK1,TGFB1
CARD9	other	0.029	CCR1,CXCL2,IL1A
UPF2	other	0.029	PTPN21,TNFAIP3,TSPAN8
MEF2A	transcription regulator	0.029	SLC2A4,TGFB1,TGFB3
KRT17	other	0.029	CCR1,CXCL2,IL4
bromodeoxyuridine	chemical drug	0.0307	IL1A,IRF1,PYHIN1,TGFA
PTPRJ	phosphatase	0.0307	ACPP,CCNA2,CXCL2,IL1A
OSM	cytokine	0.0313	ADAMTS1,ALB,ANXA3,B2M,C1R,CPM,CXCL2,DSG3,EIF4EBP1,IL4,IRF1,NR1I3,PSMB8,PTPN21,S100A8,S100A9,SLC16A3,TYMP,XDH
Fc gamma receptor	group	0.0316	CCNA2,TGFB1,TNFAIP3
CYBB	enzyme	0.0316	DUOX2,IL4,TGFB3
CITED2	transcription regulator	0.0316	ANGPTL4,LEFTY2,TNFAIP3
TYK2	kinase	0.0316	IL18R1,IRF1,LILRB4
Hmgn3	other	0.0316	AMBP,PAX6,TTR
TGM2	enzyme	0.0317	ADGRE3,BTG2,FFAR2,GIMAP2,MGP,MS4A3,PAK1,S100A8,SELL,TGFB1
SAFB	other	0.0326	B2M,LTB,MAP3K8,S100A8
Hnf3	group	0.0332	AMBP,TTR
EN1	transcription regulator	0.0332	NGFR,PAX6
CCL21	cytokine	0.0332	IL4,TGFB1
PHA-666859	chemical - kinase inhibitor	0.0332	CRYBA2,CRYGN
ASIP	other	0.0332	HTR2C,NPY
CDK7	kinase	0.0332	TGFB1,TNFAIP3
palmitoleic acid	chemical - endogenous mammalian	0.0332	CXCL2,TGFB1
maxacalcitol	chemical drug	0.0332	ALB,TGFB1
rosiglitazone	chemical drug	0.0332	ADAMTS1,ANGPTL4,ASCL2,BRCA1,C1QA,IL1A,IL4,IRF1,NPY,PDHA1,RETN,S100A8,S100A9,SLC27A6,SLC2A4,TGFB3
HIF1A	transcription regulator	0.0336	ADAMTS1,ANGPTL4,BRCA1,CXCL2,CYR61,EREG,GPER1,IL1A,ITGA5,MB,PDHA1,SLC2A4,TGFA,TGFB1,TGFB3
MBD3	enzyme	0.0337	DPP4,EFNA5,PAX6,REC114,WNT7A
LIF	cytokine	0.0339	C16orf89,CCNA2,CXCL2,EREG,FFAR2,IRF1,NPY,PAX6,RPE65
NRXN1	transporter	0.0343	MGP,MMRN1,TGFB1
Vegf	group	0.0343	ADAMTS1,ANGPTL4,CPA3,CYR61,DUSP4,ESM1,FOXM1,IL1A,IL4,IRF1,MAP3K8,MGP,NOTCH4,PIK3CG,RGS9,TGFB1,VASH1,XDH
MOG	other	0.0346	CCR1,CXCL2,IL4,TGFB1
Ccl2	cytokine	0.0346	CD14,CXCL2,IL4,SLC2A4
TREM1	transmembrane receptor	0.0348	CD14,CFB,CXCL2,DUSP4,FFAR2,IL4,IRF1,MAP3K8,SPINK1
CNTF	cytokine	0.0353	IL1A,IRF1,NGFR,NPY,TGFB1
LYN	kinase	0.0353	CCNA2,FCGR2B,IL1A,IL4,TGFB3
APOE	transporter	0.036	ABCG8,CYR61,FCGR2B,IL1A,IL4,ITGA5,MGP,S100A8,S100A9,TGFB1
CD14	transmembrane receptor	0.0366	CXCL2,IL4,TGFB1,TNFAIP3
actinomycin D	chemical drug	0.0369	ALB,BRCA1,CD28,CYR61,DUSP4,FPR1,IRF1,NPY,TGFA,TGFB1
LEPR	transmembrane receptor	0.0369	ABCG8,ANGPTL4,EIF4EBP1,NPY,PSMB8,RETN,SLC2A4,TGFB1
MTPN	transcription regulator	0.037	CCNA2,LTB,S100A8,TGFB1,TGFB3
CASP1	peptidase	0.0371	CXCL2,IL1A,IL4
ELANE	peptidase	0.0371	AZU1,CD14,CXCL2
TCR	complex	0.0371	CCR1,CD28,IL18R1,IL4,IRF1,LCK,MAP3K8,NFE2L3,PTPRC,SELL,TGFB1,TNFAIP3
TICAM1	other	0.0372	CFB,CXCL2,FPR1,IL1A,IL4,IRF1,TNFAIP3
CpG oligonucleotide	chemical drug	0.0372	CCR1,CD14,CXCL2,FCGR2B,FCGRT,IL4,TNFRSF17
resiquimod	chemical drug	0.038	AIF1,CXCL2,FCGR2B,IL1A,IL4,IRAK2,MSN,PSMB2
HIRA	transcription regulator	0.0381	CXCL2,EREG
NEUROG2	other	0.0381	PAX6,YAP1
mir-196	microrna	0.0381	HOXA7,S100A9
TFCP2	transcription regulator	0.0381	IL4,TYMS
PTPRE	phosphatase	0.0381	ACPP,CXCL2
picryl chloride	chemical toxicant	0.0381	IL1A,IL4
iloprost	chemical drug	0.0381	IL4,PTGIR
beta-1,3-glucan	chemical drug	0.0381	TGFA,TGFB1
onapristone	chemical drug	0.0381	ADAMTS1,TGFB1
MKL2	transcription regulator	0.0386	CPA3,LILRB4,MS4A3,S100A8,S100A9
TAC1	other	0.0386	CYR61,FCER1A,IL1A,IL4,TGFB1
CFTR	ion channel	0.0386	CPA3,FDFT1,KCNJ1,S100A8,TNFAIP3
raloxifene	chemical drug	0.0391	ANXA3,DUSP4,GABPA,KYNU,LAMB2,MB,TGFA,TGFB3
RBPJ	transcription regulator	0.0397	CER1,FGF7,IL4,INHA,LEFTY2,PIK3CG,TGFB3
atorvastatin	chemical drug	0.0398	ABCG8,CYR61,FDFT1,IL4,SLC10A2,SLC22A1,TGFB1,TGFB3,TMEM267
OSCAR	other	0.04	CXCL2,IL1A,MAP3K8
TSLP	cytokine	0.04	IL4,SELL,TGFB1
IL23A	cytokine	0.04	IL18R1,S100A8,S100A9
MARK2	kinase	0.04	CXCL2,IL4,IRF1
HBEGF	growth factor	0.04	ANGPTL4,EREG,TGFA
diclofenac	chemical drug	0.04	ATF6,IL1A,SELL
pirinixic acid	chemical toxicant	0.041	ACOT4,ANGPTL4,CCNA2,CREB3L3,CYP3A7,DPP4,HOXA7,IL4,MAP3K8,MBL2,PTPN21,PTPRC,RAD51B,SLC10A2,SLC16A5,SLC2A4
IL21	cytokine	0.0415	CD28,DPP4,FCGR2B,IL18R1,IL4,PTPRC,SELL,TGFB1
MIF	cytokine	0.0418	CCR1,CD84,CXCL2,IL4,RETN,TGFB1
IL12 (complex)	complex	0.0419	CD28,GCNT2,IL18R1,IL4,IRF1,LTB,MAP3K8,SELL,TGFB1
5-O-mycolyl-beta-araf-(1->2)-5-O-mycolyl-alpha-araf-(1->1')-glycerol	chemical - endogenous non-mammalian	0.0421	CXCL2,IL1A,KYNU,NLRC3,TNFAIP3
arsenic trioxide	chemical drug	0.0423	ATF6,FDFT1,IRF1,MSN,PTPRC,S100A8,TYMS
estrogen receptor	group	0.0426	DRD1,EREG,IL1A,MAN1A1,MSN,SELL,SMAD6,TGFA,TGFB1,TGFB3
TEAD4	transcription regulator	0.0431	CYR61,MB,SLC2A4
ROCK2	kinase	0.0431	DSG3,MSN,S100A8
CIITA	transcription regulator	0.0431	B2M,GCNT2,IL4
MSX2	transcription regulator	0.0431	TGFB3,TWIST1,WNT7A
SERPINE1	other	0.0431	CXCL2,PLG,TGFB1
FASLG	cytokine	0.0431	IL4,TGFB1,TGFB3
tempol	chemical drug	0.0431	BRCA1,CXCL2,TGFB1
MBD2	transcription regulator	0.0431	BRCA1,DPP4,EFNA5,IL4
NREP	other	0.0434	ITGA5,TGFB1
TNFSF9	cytokine	0.0434	CD14,IL4
PLAGL1	transcription regulator	0.0434	ANGPTL4,SLC2A4
BCL10	transcription regulator	0.0434	CXCL2,TNFAIP3
EDNRA	transmembrane receptor	0.0434	SELL,TGFB1
RFX5	transcription regulator	0.0434	B2M,GCNT2
CYP7A1	enzyme	0.0434	ABCG8,FDFT1
FABP1	transporter	0.0434	ABCG8,SLC10A2
perindopril	chemical drug	0.0434	RETN,TGFB1
hydroxyflutamide	chemical drug	0.0434	IL1A,MSN
S100A8	other	0.0439	ADAMTS1,CPM,CXCL2,HTR4,IL1A,MYH8,NGFR,S100A8
amphetamine	chemical drug	0.0439	DSG3,PTPN21,RGS9,SELL,TNFAIP3
vancomycin	biologic drug	0.0439	ADAMTS1,CD14,CXCL2,PSMB8,TSPAN8
simvastatin	chemical drug	0.0441	ADAMTS1,ANXA3,CD14,CXCL2,CYR61,IL4,IRF1,SLC2A4,TYMS
PD158780	chemical - kinase inhibitor	0.0443	TWIST1
L-isoleucine	chemical - endogenous mammalian	0.0443	ALB
saponin	chemical - other	0.0443	IL4
HEXB	enzyme	0.0443	IL4
AMOT	other	0.0443	CYR61
GUCY	group	0.0443	IL4
CD8	complex	0.0443	LCK
vildagliptin	chemical drug	0.0443	NPY
RAR-RXR	complex	0.0443	IRF1
MCPH1	other	0.0443	BRCA1
APBB2	other	0.0443	TYMS
FBXO44	enzyme	0.0443	BRCA1
Ifn gamma receptor	group	0.0443	IRF1
Cd200r3	other	0.0443	IL4
TOX4	other	0.0443	TWIST1
Cd1	group	0.0443	IL4
SLC25A33	transporter	0.0443	GABPA
SLC22A3	transporter	0.0443	IL4
leteprinim	chemical drug	0.0443	TGFB1
BATF2	other	0.0443	CYR61
ASH1L	transcription regulator	0.0443	TNFAIP3
RNF126	enzyme	0.0443	BRCA1
afatinib	chemical drug	0.0443	TYMS
NSF	transporter	0.0443	SLC2A4
tolnaftate	chemical drug	0.0443	IL4
NPBWR1	g-protein coupled receptor	0.0443	NPY
OAS1	enzyme	0.0443	IRF1
MMP10	peptidase	0.0443	CXCL2
FGL2	peptidase	0.0443	IL4
CCNC	kinase	0.0443	TYMS
ZNF224	other	0.0443	TNFAIP3
F5	enzyme	0.0443	MMRN1
SCNN1G	ion channel	0.0443	KCNJ1
CCR3	g-protein coupled receptor	0.0443	IL4
NFATC2IP	other	0.0443	IL4
mir-95	microrna	0.0443	BRCA1
PRG2	other	0.0443	IL4
PSG1	other	0.0443	TGFB1
FHL1	other	0.0443	INHA
STK38L	kinase	0.0443	YAP1
SCNN1A	ion channel	0.0443	KCNJ1
CALM1 (includes others)	other	0.0443	TNFAIP3
INCB28060	chemical - kinase inhibitor	0.0443	TGFA
SOS1	other	0.0443	SELL
HNRNPL	other	0.0443	PTPRC
ZP3	transporter	0.0443	IL4
MYBPC1	other	0.0443	IL1A
CD200R1L	other	0.0443	IL4
TH	enzyme	0.0443	NPY
CIDEA	other	0.0443	XDH
COL1A2	other	0.0443	TGFB1
ST8SIA2	enzyme	0.0443	PAX6
ADD1	other	0.0443	DSG3
TMPRSS4	peptidase	0.0443	ITGA5
Klf16	transcription regulator	0.0443	DRD1
LNPEP	peptidase	0.0443	SLC2A4
NIBR-14	chemical reagent	0.0443	IL4
mefenamic acid	chemical drug	0.0443	SELL
bumetanide	chemical drug	0.0443	NGFR
p-dimethylaminoazobenzene	chemical toxicant	0.0443	ALB
incyclinide	chemical drug	0.0443	TYMS
fenoprofen	chemical drug	0.0443	NGFR
sinapinic acid	chemical - endogenous non-mammalian	0.0443	SLC2A4
calcium-EDTA	chemical drug	0.0443	NGFR
verteporfin	chemical drug	0.0443	YAP1
linalool	chemical - endogenous non-mammalian	0.0443	NPY
KT 5926	chemical - kinase inhibitor	0.0443	CD14
5-thio-D-glucose	chemical reagent	0.0443	TGFB1
PRL	cytokine	0.0445	ANXA3,B2M,BOK,IRF1,MGP,MSN,NPY,RASD1,SPINK1,TGFB1,XDH
INS	other	0.045	CYR61,EIF4EBP1,NPY,RDH10,SLC2A4,SMPD2,TGFB1
MMP9	peptidase	0.0454	CXCL2,IL1A,IL4,TGFB1
asoprisnil	chemical drug	0.0462	DPP4,TGFB3,XDH
CHUK	kinase	0.0464	CCR1,CXCL2,EREG,IL1A,IL4,MGP,TGFA,TNFAIP3,TWIST1
NCOR1	transcription regulator	0.0477	ACPP,CCNA2,MB,SPINK1,WARS2
miR-146a-5p (and other miRNAs w/seed GAGAACU)	mature microrna	0.0477	BRCA1,C8A,CCNA2,IRAK2,LTB
NR5A2	ligand-dependent nuclear receptor	0.0477	ABCG8,BAAT,INHA,RBPJL,SLC10A2
PTF1A	transcription regulator	0.0477	NPY,RBPJL,TFAP2B,ZMAT4
TAZ	enzyme	0.0477	ADAMTS1,CYR61,ESM1,TGFB1
CBX5	transcription regulator	0.0481	ASCL2,IGFL2,PODXL2,PSMB8,SLC7A7,TSPAN8
trans-hydroxytamoxifen	chemical drug	0.0481	ANXA3,DUSP4,KYNU,LAMB2,MB,TGFB3
CD40	transmembrane receptor	0.0488	CCNA2,CYSLTR1,FCGR2B,IL1A,IL4,IRF1,SELL,TNFAIP3,TRAF4
SIGIRR	transmembrane receptor	0.0488	CXCL2,IL1A
E2F7	transcription regulator	0.0488	CCNA2,E2F8
TGIF1	transcription regulator	0.0488	CXCL2,DRD1
MTA2	transcription regulator	0.0488	CPA3,IL4
VIPR1	g-protein coupled receptor	0.0488	CXCL2,IRF1
metyrapone	chemical drug	0.0488	DRD1,NPY
pilocarpine	chemical drug	0.0488	NGFR,NPY
acadesine	chemical drug	0.0488	DUSP4,NPY
EGR1	transcription regulator	0.0489	CCR1,CXCL2,DUSP4,EIF4EBP1,EREG,IL4,PNMT,TGFB1
TP63	transcription regulator	0.0491	ADAMTS1,AEN,BRCA1,CCNA2,CDK18,CYR61,PAK1,PPP1R13L,S100A8,TGFB1,TGFB3,TRAF4,TWIST1,VILL
NPM1	transcription regulator	0.0495	CXCL2,FOXM1,HOXA7
GDF9	growth factor	0.0495	INHA,SMAD6,TNFAIP6
ASXL1	transcription regulator	0.0495	FFAR2,HOXA7,SLC2A4
ADORA2B	g-protein coupled receptor	0.0495	CXCL2,IL4,TGFB1

## Sheet: chimpanzee_ipa_network
Chimpanzee DNB genes and DEGs IPA analysis_Network analysis
© 2000-2017 QIAGEN. All rights reserved.
ID	Molecules in Network	Score	Focus Molecules	Top Diseases and Functions
1	ACOT4,ACOT12,ACPP,ACSM3,acyl-CoA hydrolase,ALDH5A1,ASPM,BAAT,BTG2,CYP3A7,DUOX2,E2f,ESAM,histone deacetylase,Histone h4,IL11RA,LTA4H,MBOAT2,MMRN1,MXD3,N-cor,NR1I3,OR10H2,Par,PNMT,PZP,RAET1E,RPE65,SAP30,TGFB1,thymidine kinase,TYMS,WFIKKN1,WFIKKN2,ZNF160	44	28	Lipid Metabolism, Small Molecule Biochemistry, Nucleic Acid Metabolism
2	26s Proteasome,ALB,AMN,BCO1,DZANK1,estrogen receptor,FAM83A,GFI1B,Growth hormone,Hdac,Hsp70,Hsp90,IFITM2,IFN Beta,Insulin,Interferon alpha,Ldh (complex),LGALS12,LRMP,MAN1A1,MGAT5B,MHC Class II (complex),MOK,NUPL2,PARVG,Pka,PP2A,PPM1J,PYHIN1,SLC10A2,STAT5a/b,TFAP2B,TMEM27,TSSK6,TXNDC11	29	21	Cellular Assembly and Organization, Hereditary Disorder, Lipid Metabolism
3	ADAMTS1,ADCY,ADRB,amylase,ATF6,Cg,Creb,CRYM,DPP4,DRD1,FPR1,FSH,GPER1,GPR50,Gs-coupled receptor,HTR4,INHA,JAK,Lh,NPVF,NPY,P38 MAPK,PDLIM3,PEPCK,Pka catalytic subunit,PLC,PTGIR,PTPase,PTPN21,PTPRC,RXFP1,SCT,SESN3,Sod,TROAP	27	20	Cell Signaling, Nucleic Acid Metabolism, Small Molecule Biochemistry
4	AIF1,BRCA1,Cbp/p300,CCNA2,CEP57L1,chemokine,CLECL1,CPM,CTCFL,CYSLTR1,F2RL2,Gpcr,GPR34,Gsk3,HISTONE,Histone h3,HTR2C,IKK (complex),IL4,IL12 (family),NADPH oxidase,OLFML3,P-TEFb,PGLYRP4,Pld,PRUNE1,RNA polymerase II,S100A8,S100A9,Smad2/3,TAF6L,trypsin,TWIST1,Ubiquitin,ZMAT4	27	20	Dermatological Diseases and Conditions, Immunological Disease, Inflammatory Disease
5	CD84,CHAD,CLEC4C,Collagen Alpha1,Collagen type II,Collagen type III,Cr3,DEF6,Eotaxin,ERK1/2,Fc gamma receptor,Fcer1,FCER1A,FCGR2B,FGF7,Fibrin,GAPT,GMFG,IgG2b,INSL6,ITGA5,NFE2L3,PDGF-AA,PIP5K1B,PLA2,PLC gamma,RASD1,SHARPIN,SI,SMPD2,Sphk,SYK/ZAP,TGFB3,UCN,Vla-4	25	19	Cellular Development, Hematological System Development and Function, Hypersensitivity Response
6	ALT,C1q,C1QA,C1R,CARD11,DOHH,FCGRT,GOT,IFN type 1,Iga,IgD,IgG,IgG1,Igg3,IgG4,IGHD,Igm,Il12 receptor,Immunoglobulin,KSR2,KYNU,LTB,MBL2,NAA11,NFkB (complex),NLRC3,PIDD1,PNAD,PPP4R4,SLC16A3,SRGN,TNFRSF17,TRAF,UMOD,WARS2	25	19	Infectious Diseases, Neurological Disease, Organismal Injury and Abnormalities
7	20s proteasome,B2M,BCR (complex),Cd1,CD8,CD1B,Dynamin,GCNT2,Gi-coupled receptor,GLRB,Gm-csf,IFN alpha/beta,Ifnar,Ige,IL12 (complex),IRF1,LCK,LILRB4,MAP3K8,Mapk,MHC Class I (complex),MHC CLASS I (family),MYO1E,PACSIN1,phosphatidylinositol-4,5-bisphosphate 3-kinase,PODXL2,PSMB2,PSMB8,RNF130,Rsk,SDR42E1,SELL,SLC27A6,ZBTB12,ZDHHC21	25	19	Hematological System Development and Function, Lymphoid Tissue Structure and Development, Tissue Morphology
8	ABCG8,Akt,Alpha 1 antitrypsin,AMBP,CDK4/6,CER1,CREB3L3,Cyclin D,E2F8,FDFT1,Gcn5l,HDL,HDL-cholesterol,hemoglobin,IL23,Iti,ITIH2,Kallikrein,LAMB2,LDL,MTORC2,Nr1h,PI3K (family),PRKAA,RDH10,RETN,SERPINA4,SLC22A1,SLC2A4,Tcf 1/3/4,TNFAIP6,TTR,WLS,Wnt,XDH	21	17	Gastrointestinal Disease, Hepatic System Disease, Organismal Injury and Abnormalities
9	AEN,AURK,Caspase 3/7,CD14,CFB,CYP26B1,HLA-DMA,HLA-DR,HOMEZ,HTN3,I kappa b kinase,Ifn,Ifn gamma,Ikb,Ikk (family),IL1,IL-1R,IL18R1,IL1A,IRAK,IRAK2,Jnk,MHC II,NFkB (family),NGFR,Pro-inflammatory Cytokine,RPGRIP1,Tlr,Tnf (family),Tnf receptor,TNFAIP3,TRAF4,transglutaminase,ZXDA,ZXDC	20	16	Cellular Development, Connective Tissue Development and Function, Digestive System Development and Function
10	Actin,alcohol group acceptor phosphotransferase,Alpha actin,Alpha catenin,ATE1,CaMKII,Cdc2,CDH18,Cdk,CDK18,Cofilin,DSG3,EPB41,Erm,F Actin,GABPA,IL-2R,LEFTY2,LRRC1,MB,MEF2,MOV10L1,MSN,MYH8,Myosin,NEXN,P glycoprotein,PI3K (complex),PIP5K1A,PP1 protein complex group,PPP1R13L,Rb,Rock,tyrosine kinase,ZNF624	20	16	Cardiovascular Disease, Cardiovascular System Development and Function, Developmental Disorder
11	Adaptor protein 2,Calmodulin,Ck2,EGLN,Focal adhesion kinase,G protein,G protein alphai,GAB3,IKBIP,KNCN,MECR,Mmp,MTORC1,MYLK2,P2RY12,p85 (pik3r),PAX6,PDHA1,PIK3CG,Proinsulin,PRRG2,Rac,Ras homolog,S1PR4,Sfk,Shc,Sos,SRC (family),STAT,TCTN1,TGFA,TUBB2B,tubulin,YAP1,ZBTB25	20	16	Embryonic Development, Nervous System Development and Function, Organ Development
12	Alpha tubulin,ANGPTL4,ASCL2,BOK,C-C chemokine receptor,CYR61,DUSP4,Ecm,EFNA5,ELK3,ELMO3,EPHA,ERK,ESM1,Fgfr,gelatinase,IgG2a,Integrin,JINK1/2,JUN/JUNB/JUND,Lfa-1,MAP2K1/2,NGEF,Pak,Raf,Rap1,Rxr,sphingomyelinase,STK26,TEAD,TSPAN8,TYMP,VAV,WNT7A,ZNF335	18	15	DNA Replication, Recombination, and Repair, Nucleic Acid Metabolism, Small Molecule Biochemistry
13	Alp,AZU1,BMP,collagen,Collagen type I,Collagen type IV,Collagen(s),DHX57,EIF4EBP1,elastase,EREG,Fibrinogen,HOXA7,Hsp27,KCNJ1,Laminin,MELTF,MGP,Notch,NOTCH4,P4HA3,p70 S6k,Pdgf (complex),Pdgf Ab,PDGF BB,Pkc(s),PLG,SLC7A7,Smad,SMAD6,SMOOTH MUSCLE ACTIN,SPINK1,Tgf beta,THPO,TSH	18	15	Digestive System Development and Function, Gastrointestinal Disease, Organ Morphology
14	ACOT2,AOC1,AP4B1,C11orf86,CYB561A3,FEZF2,GPX2,GPX7,GSTZ1,HAO1,HNF4A,INHBE,LCN12,MGST2,MGST3,OR2L13,PAFAH2,POC1A,PPARD,RTP3,SCAND1,SLC22A3,SLC25A13,SLC25A20,SLC38A4,STXBP5L,TCEAL3,TMEM87A,TRMT6,TTC22,VAMP5,ZBTB37,ZNF586,ZNHIT1,ZSCAN9	18	15	Gastrointestinal Disease, Hepatic System Disease, Hereditary Disorder
15	14-3-3,AMPK,Ap1,C6,C8,C8A,caspase,CD3,CD28,CLIC4,CPA3,CXCL2,Cyclin A,Cyclin B,Cyclin E,cytochrome C,FOXM1,GTPase,LRWD1,Mek,Mucin,MUL1,MVP,NFAT (complex),Nfat (family),PAK1,PARP,Ptk,Ras,RGS9,Sapk,TCR,VASH1,VASH2,Vegf	16	14	Cardiovascular System Development and Function, Organismal Development, Tissue Development
16	APH-1,APP,BRWD1,CCDC40,CCND1,CPED1,CPNE6,CRB2,DCAF13,DDB1,GAPDHS,H2AFJ,KCNIP4,KCNIP4-IT1,KLK9,LINC00467,LLPH,MAMDC2,MRPL34,MRPS24,MTERF4,PABPC3,PAGE1,PCYT1B,RBPJL,RUFY3,SERTM1,SPZ1,TBCK,TCP10/TCP10L2,TIGD1,TK1,TMEM267,ZC3H3,ZKSCAN8	16	14	Cell Cycle, Nervous System Development and Function, Cell Morphology
17	ACRBP,ACSM3,ADAMDEC1,ANXA3,beta-estradiol,BSND,CYP1,Egfbp2,EIF3K,ER-α-Estradiol,GP2,HUNK,IGF1R,INHIBIN B,LEPROT,MIR320,MSGN1,NBPF10 (includes others),NOXO1,OSBPL7,OSR1,PAQR7,PIGF,Prl8a2,progesterone,PRSS35,RBPMS2,SAMD8,SIGLEC8,SLC23A3,SMPDL3A,TGFBR1,TMIE,TRHDE,VHL	16	14	Endocrine System Development and Function, Nervous System Development and Function, Organ Morphology
18	ANKRD40,BTBD3,C16orf89,C5orf51,CARMIL1,CNTROB,DRAM2,DUSP15,ELAVL1,EVI2B,FAM217B,FBXO8,GLTP,KRTDAP,LIF,MFSD13A,MOSPD2,PHACTR4,PROSER3,PRRG1,PTDSS1,RAB33A,RTN4IP1,SMCO3,SNX19,SPRR2G,SRD5A1,SUZ12,TAL1,TCF7L2,TMEM2,TMEM123,TMEM156,U2AF1L4,ZNF800	16	14	Developmental Disorder, Hereditary Disorder, Ophthalmic Disease
19	ADGRE2,ADGRE3,Ahr-aryl hydrocarbon,ASTE1,ATOH7,BPI,CDK2,DAAM2,DAZL,DGKB,FZD10,GBGT1,GLP2R,GPR21,GPR171,HOXD4,HTR1E,IFNB1,KRT31,LCLAT1,LINC00238,lipid,MDM2,MEOX2,mir-32,MS4A3,PRR19,RARRES1,RFPL2,SOX4,tretinoin,TRIM50,VEZF1,ZNF133,ZNF766	16	14	Embryonic Development, Organismal Development, Tissue Development
20	ADGRD1,ADGRD2,ADGRE3,ADGRF2,ADGRF4,ATXN3L,BFSP2,CRYBA2,DKKL1,FYN,GALR3,Gpcr,GPR33,GPR61,GPR62,GPR82,GPR150,GPR152,GPR153,GPR157,GPR162,GPR137C,KLHL11,MAS1L,NAGS,NPFFR1,P2RY13,PIK3R3,SNX8,TLR3,TMEM47,TMEM39B,UBC,VN1R2,ZDHHC20	16	14	Hereditary Disorder, Ophthalmic Disease, Organismal Injury and Abnormalities
21	ALPK2,ANKRD29,APEX1,BCAS4,butyric acid,CCDC68,CELSR3,DAG1,DAGLA,DDX55,DRP2,EFL1,EXOG,FFAR2,FFAR3,FKTN,GATA2,GNL1,GPR65,GPR141,GPR146,GUCA2A,IL1B,NTRK1,PGM2,PGM5,REL,SLC22A4,SOD2,SOGA3,SUCNR1,TREM3,TTLL1,UTRN,ZNF574	16	14	Cell Signaling, Molecular Transport, Vitamin and Mineral Metabolism
22	ACSF2,APOBEC2,BRAT1,CCDC116,CDH10,CHIC1,CREB3,CTSW,DRAM1,EMC6,FAM3C,FMO1,FXYD3,GPR85,Hd-neuronal intranuclear inclusions,LAPTM4A,MGST2,Mta,NDUFA4L2,PDSS1,PSMC3,RECQL4,SERINC1,SIN3A,SLC38A1,STKLD1,SUN2,TMED7,TMEM71,TMEM115,TMEM30A,TNFSF13B,TP53,TRAF1,UNK	15	13	Cell Morphology, Cellular Function and Maintenance, Cancer
23	ATAD2,C4orf26,C6orf141,CAND2,CHODL,COL26A1,COTL1,CPSF2,CPXCR1,DHRS9,EED,ESPNL,GIMAP2,HS3ST1,INO80,LRRC46,Macf1,MFSD10,mt-Atp8,MYO5B,NKD1,NOC4L,PCDHB2,PRM1,PRM2,RRP7A,S100A2,S100A3,S100A6,S100G,SMARCA4,SNAPC2,TBP,TOR1B,VILL	15	13	Embryonic Development, Organismal Development, DNA Replication, Recombination, and Repair
24	AASS,AMER3,ANGPTL2,APC,Cacna1,CACNA1I,CACNA1S,CACNA2D1,CACNG1,CATSPER2,CDH10,CGNL1,CHD6,CLMP,COL13A1,COL16A1,COL24A1,CREB1,CRIM1,ESR1,FAM150B,FGF2,FGFBP3,KRT23,LAYN,PCDH19,PCDH20,PLXDC1,PSD4,RAD51B,RERG,SPAG4,TMEM74,TSKU,YPEL1	15	13	Cancer, Organismal Injury and Abnormalities, Cardiac Arteriopathy
25	APOL5,ASB15,BRDT,C1orf94,CAMKV,CFAP100,CUL5,FAM46D,FBXO4,FBXO17,GAMT,GJA9,GRB2,HAMP,HMGN3,HSP90AA1,KDM1A,KLHDC4,KLHL32,MAP3K9,NPRL2,PSKH2,RAB40A,RHOBTB1,SH2D5,SIRPD,SPSB3,STK32C,STYK1,TERF1,TESK1,TEX14,TUBA4B,WBSCR27,ZNF846	11	11	Cancer, Organismal Injury and Abnormalities, Reproductive System Disease
